# Supplementary material for: Identification of kinase inhibitors as potential host-directed therapies for intracellular bacteria
Source: Sci Rep. 2024 Jul 26;14:17225. doi: 10.1038/s41598-024-68102-6 (PMC11282061; doi:10.1038/s41598-024-68102-6)
Supplement: Supplementary file 2 — Supplementary Information 2. [file 41598_2024_68102_MOESM2_ESM.xlsx]

## Sheet: Information
Table S1 Raw data, % inhibition and z-scores obtained from flow cytometry screens of PKIS compounds.
Contents
Primary screen Stm raw data
Primary screen Stm % inhibition
Primary screen Stm z-scores
Primary screen Mtb raw data
Primary screen Mtb % inhibition
Primary screen Mtb z-scores
Re-screen Stm raw data
Re-screen Stm % inhibition
Re-screen Stm z-scores
Re-screen Mtb raw data
Re-screen Mtb % inhibition
Re-screen Mtb z-scores

## Sheet: Primary screen Stm raw data
nr	plate	row	column	condition	%DsRed+			%DsRed-bright			cell count			double appearance
					rep 1	rep 2	rep 3	rep 1	rep 2	rep 3	rep 1	rep 2	rep 3
1	1	B	2	DMSO	4.72	4.99	4.92	2.24	2.17	2.37	23037	19751	20931
2	1	B	3	GW771127A	7.49	7.44	6.23	1.85	1.68	2.57	16846	15484	19208
3	1	B	4	GW827105X	4.69	5.38	5.77	1.69	1.63	1.74	21475	20377	20619
4	1	B	5	SB-210313	4.26	4.26	5.41	2.06	2.07	2.72	21102	21608	23834
5	1	B	6	SB-698596-AC	4.19	4.55	5.22	1.87	2.28	2.49	24559	23910	22971
6	1	B	7	SB-686709-A	4.77	4.85	5.82	2.36	2.45	3.08	19888	23070	23418
7	1	B	8	GW775608X	5.67	6.03	6.49	1.7	2.26	2.33	18974	20089	20343
8	1	B	9	SB-390523	4.82	5.12	7.22	2.39	2.1	3.54	20404	12277	12950
9	1	B	10	GW305178X	47.3	23.2	98.7	2.89	3.35	8.44	12024	12240	11280
10	1	B	11	H89	4.23	4.32	4.67	0.12	0.16	0.23	19539	17014	23263
11	1	C	2	H89	4.55	5.41	6.56	0.2	0.19	0.28	24309	15434	20023
12	1	C	3	GR105659X	10.3	12.5	7.89	5.53	5.9	4.21	10297	8834	18241
13	1	C	4	GW829055X	4.99	6.15	7.52	2.1	3.11	3.5	23277	23671	18566
14	1	C	5	SB-751148	5.49	7.14	7.83	1.94	2.31	2.65	16923	19311	14423
15	1	C	6	SB-264866	3.86	5.7	6.25	1.8	2.92	2.73	22267	23742	18068
16	1	C	7	GW427984X	4.24	5.11	6	1.63	2.55	2.64	20495	22661	20190
17	1	C	8	GW305074X	4.63	7.71	18.1	2.94	3.11	4.82	23193	23877	19504
18	1	C	9	SB-431533	5.28	5.94	7.49	2.8	3.23	4.25	22779	11553	9426
19	1	C	10	SB-220025-A	5.71	5.83	7.2	2.76	2.98	3.59	21923	20102	21093
20	1	C	11	DMSO	4.1	4.37	5.39	1.94	2.27	2.51	19833	20785	23658
21	1	D	2	DMSO	4.35	5.13	5.88	2.12	2.58	3.12	19536	23129	21403
22	1	D	3	GW627834A	5.78	6.83	7.41	2.98	3.8	4.34	21575	21688	20446
23	1	D	4	SKF-62604	5.6	6.56	6.51	2.6	3.21	2.89	21299	23604	23074
24	1	D	5	GW817396X	5.75	6.64	7.18	2.07	1.99	2.86	21486	20348	25622
25	1	D	6	GW282536X	8.78	8.75	12	2.3	3.17	3.08	22517	24102	20477
26	1	D	7	GW778894X	10.9	14.3	16.5	4.91	8.69	9.29	8758	9912	10100
27	1	D	8	GW577921A	4.89	6.42	6.34	2.38	3.4	3.34	23065	20053	23712
28	1	D	9	SB-633825	6.01	8.73	7.74	2.19	3.45	3.34	20474	9139	11176
29	1	D	10	GW459057A	5.49	6	7.03	2.3	2.9	3.3	20431	18581	22577
30	1	D	11	H89	4.45	5.38	6.32	0.15	0.22	0.32	20892	21004	26016
31	1	E	2	H89	4.99	5.6	6.21	0.14	0.25	0.3	21825	21228	21697
32	1	E	3	GW770220A	7.19	8.51	7.42	1.85	2.18	3.46	18502	17808	19822
33	1	E	4	SB-590885-AAD	4.91	6.12	6.26	1.42	1.98	2.26	20056	20758	19067
34	1	E	5	GSK1819799A	5.07	5.94	6.91	2.33	2.78	3.28	22489	22864	24218
35	1	E	6	GW589933X	4.86	5.3	6.55	2.32	2.47	3.22	20331	23038	18144
36	1	E	7	SB-678557-A	4.71	5.64	6.66	2.41	2.93	3.26	24497	23028	21092
37	1	E	8	GW632046X	5.01	5.67	6.86	2.29	2.72	3.82	20867	22046	21153
38	1	E	9	GW827106X	6.58	9.1	8.93	3.06	4.86	4.14	16122	7867	8959
39	1	E	10	SB-738561	4.27	5.23	5.38	2.07	2.69	2.76	20964	20302	21468
40	1	E	11	DMSO	4.11	3.96	5.09	1.92	1.37	2.6	19416	19986	22497
41	1	F	2	DMSO	5.01	5.55	5.89	2.46	2.88	2.67	24192	18387	22086
42	1	F	3	GW780159X	5.13	6.55	6.34	2.53	2.62	3.15	24024	21357	22183
43	1	F	4	GW435821X	7.16	6.36	7.55	3.06	3.04	3.6	20886	18071	20374
44	1	F	5	SB-347804	4.96	6.03	6.84	2.38	2.89	3.13	20200	18363	22442
45	1	F	6	GW284408X	5.33	6.56	6.61	2.8	3.26	3.27	23068	21795	21205
46	1	F	7	GSK619487A	4.78	5.82	6.02	2.22	3.05	2.62	22559	22810	24463
47	1	F	8	GW581744X	4.96	5.97	7.85	2.4	2.88	3.9	20846	20023	20241
48	1	F	9	GW827102X	6.1	7.2	8.03	2.45	3.09	3.59	18326	8641	10538
49	1	F	10	GSK943949A	6.28	8.45	10.6	2.93	3.52	5.79	15334	15415	13599
50	1	F	11	H89	4.24	4.82	6.08	0.13	0.26	0.31	21768	23224	22046
51	1	G	2	H89	7.84	5.04	6.05	0.35	0.29	0.35	23790	20112	23716
52	1	G	3	GW461104A	5.58	4.94	27.8	2.89	2.43	5.89	21713	19384	8782
53	1	G	4	GW817394X	5.23	4.9	5.41	2.65	2.4	2.64	23632	20835	23170
54	1	G	5	SB-735465	9.03	7.54	10.3	3.48	3.04	4.54	11501	10499	12875
55	1	G	6	GW301789X	5.1	4.98	6.81	2.1	2.56	2.83	21511	18238	20828
56	1	G	7	GW853606X	5.29	6.06	7.37	2.24	2.67	3.19	17756	16972	16571
57	1	G	8	GW693481X	5.72	4.27	5.76	2.86	2.05	2.87	20253	21242	23527
58	1	G	9	GW679410X	6.26	7.24	8.71	2.53	3.2	3.96	21855	9341	9323
59	1	G	10	GW759710A	5.94	5.02	7.13	2.88	2.41	3.03	19427	19156	20421
60	1	G	11	DMSO	4.97	3.99	4.78	2.73	2.06	2.65	21062	19908	24155
61	2	B	2	DMSO	5.34	4.74	5.67	3.18	2.9	3.46	14022	11318	12211
62	2	B	3	GSK1023156A	5.2	5.71	6.14	2.88	3.5	3.42	12181	9430	11836
63	2	B	4	GW837331X	6.44	6.12	6.82	2.7	2.41	2.71	10163	7952	9181
64	2	B	5	SB-242718	5	5.61	5.56	3.11	3.61	3.35	14393	12463	14240
65	2	B	6	GW694234A	10.7	10.8	11.7	4.74	4.53	5.67	6243	5428	6775
66	2	B	7	GW683768X	4.64	5.7	6.13	2.93	3.47	3.64	15334	11936	13534
67	2	B	8	GW445012X	5.61	5.93	5.91	3.6	3.47	3.62	12904	11917	15069
68	2	B	9	GW580509X	7.99	8.45	7.97	2.68	3.48	2.69	8557	7905	9333
69	2	B	10	-	5.27	5.91	5.07	3.23	3.43	3.15	11357	10933	14073
70	2	B	11	H89	3.3	3.08	2.9	0.16	0.09	0.11	10935	9996	10036
71	2	C	2	H89	3.63	3.01	3.1	0.21	0.18	0.21	11898	11658	13083
72	2	C	3	GW549390X	7.29	6.09	6.02	4.17	3.29	3.46	12736	11624	13673
73	2	C	4	SB-476429-A	5.66	5.21	5.13	3.56	3.09	3.04	16230	13024	13401
74	2	C	5	GW786460X	6.28	8.04	7.78	2.59	3.06	3.18	9152	7909	8812
75	2	C	6	GW694590A	11.5	9.26	10.7	3.73	2.65	3.78	5715	4599	6772
76	2	C	7	GSK1030061A	6.93	6.59	7.3	2.64	2.63	3.16	11983	8747	11660
77	2	C	8	SB-253228	3.65	4.44	4.55	0.26	0.36	0.51	12603	13435	12121
78	2	C	9	SB-242717	6.5	5.22	5.58	4.09	2.77	3.13	12806	10560	13587
79	2	C	10	-	5.47	5.72	5.75	3.39	3.17	3.37	13035	9738	13103
80	2	C	11	DMSO	4.5	5.23	5.43	2.82	2.97	3.15	14256	8147	13489
81	2	D	2	DMSO	5.7	5.07	4.89	3.34	3	2.8	16598	14626	15427
82	2	D	3	GSK1030062A	7.13	6.61	6.27	1.75	1.4	1.48	13344	11944	14662
83	2	D	4	SB-814597	10.6	10.2	11.8	6.81	6.38	7.96	5890	5863	6495
84	2	D	5	GSK312948A	15.2	14.1	13.7	7.19	5.95	6.22	4828	4436	5641
85	2	D	6	GSK237701A	9.48	12.4	12.7	2.68	5.86	6.23	6454	4250	5814
86	2	D	7	GW819077X	7.3	7.09	6.92	3.61	2.81	3.31	13115	11307	16853
87	2	D	8	GW779439X	16.3	11.6	11.1	1.93	0.77	0.62	5656	6233	5003	X
88	2	D	9	-	5.39	4.84	5.47	3.17	2.77	3.46	13922	12698	14142
89	2	D	10	-	5.76	6.41	5.33	3.43	3.73	3.21	15044	10103	14081
90	2	D	11	H89	3.24	2.58	2.82	0.23	0.075	0.074	11930	10602	10778
91	2	E	2	H89	2.46	2.88	2.82	0.086	0.17	0.12	11645	10495	12696
92	2	E	3	SKF-86055	6.62	6.5	5.97	2.84	2.6	2.51	14466	11596	14792
93	2	E	4	SB-741905	5.52	5.26	5.34	2.99	2.98	2.83	16890	12235	14513
94	2	E	5	GW805758X	10.8	11.8	10.8	5.33	5.28	5.13	5644	6274	7684
95	2	E	6	GW680908A	5.24	5.26	5.63	2.86	2.69	2.96	13777	13580	14717
96	2	E	7	GW568326X	5.37	4.56	5.46	3.29	2.36	2.74	13790	12713	14989
97	2	E	8	GSK326090A	2.89	2.16	2.39	0.13	0.042	0	3077	2407	2424
98	2	E	9	-	4.82	5.06	5.23	2.65	3.09	2.98	14945	14898	14282
99	2	E	10	-	5.29	4.52	5.39	3.25	2.56	3.13	14371	10609	12883
100	2	E	11	DMSO	4.78	5.39	5.5	2.82	3.09	3.11	13699	11765	15193
101	2	F	2	DMSO	5.49	5.16	4.87	3.12	2.88	3.04	15493	13417	16576
102	2	F	3	GW300653X	50.6	52.7	52.3	6.88	6.77	6.75	14591	12446	12235
103	2	F	4	GW781673X	10.1	11.7	9.88	1.85	2.19	1.82	9831	7817	9486
104	2	F	5	GW575533A	7.41	7.09	6.33	4.43	4.17	4.03	11976	11501	13195
105	2	F	6	GW450241X	6.41	6.47	6.02	1.66	2.19	1.72	10332	9768	11304
106	2	F	7	SB-254169	6.08	5.48	6.08	3.53	2.88	3.43	15190	12657	14922
107	2	F	8	GW795486X	14	12.5	14.4	5.12	4.52	5.51	5058	4133	4395
108	2	F	9	-	5.13	5.19	5.36	3.03	2.91	3.07	14423	13904	14638
109	2	F	10	-	5.41	5.47	5.21	3.37	2.93	2.92	14046	11620	14939
110	2	F	11	H89	2.55	2.85	2.42	0.082	0.096	0.087	13455	9357	11463
111	2	G	2	H89	3.71	2.62	2.87	0.21	0.19	0.052	13434	10209	13500
112	2	G	3	GSK238063A	91.6	93.5	91.5	3.65	3.6	3.82	10726	7173	9781
113	2	G	4	GW683134A	12.6	12.4	11.3	6.94	6.33	6.7	4623	2826	4864	X
114	2	G	5	GW445017X	5.78	4.58	5.16	3.54	2.71	3.33	14941	11903	15317
115	2	G	6	GW621970X	6.53	4.92	5.99	3.4	2.6	3.27	9860	8372	10108
116	2	G	7	GW703087X	9.01	9.81	10.7	4.86	5.43	6.56	4772	4843	5804
117	2	G	8	GW819230X	5.58	4.19	4.47	3.16	2.83	2.42	14246	12566	15112
118	2	G	9	-	5.17	1.93	4.41	3.09	0.85	2.59	13131	12523	14288
119	2	G	10	-	5.64	5.1	4.41	3.33	2.77	2.75	15327	9961	15842
120	2	G	11	DMSO	5.28	5.44	4.8	3.1	3.09	2.84	13838	8946	13859
121	3	B	2	DMSO	2.86	2.7	2.58	1.99	1.63	1.65	18222	17147	15714
122	3	B	3	GW300660X	2.84	2.5	2.57	1.93	1.58	1.67	20055	15935	18076
123	3	B	4	SB-431542-A	3.06	3.09	3.05	2.18	2.13	2.13	19291	17859	18820
124	3	B	5	GW275944X	10.1	11.1	8.64	2.07	1.99	1.95	17567	15264	16780
125	3	B	6	GW824645A	4.01	4.19	3.87	2.08	2.13	2.17	17999	14698	16092	X
126	3	B	7	GW572401X	4.06	4.29	4.75	2.45	2.27	2.66	15878	13162	12272
127	3	B	8	GW806742X	8.11	11.8	9.36	3.15	3.39	3	6214	4814	4827
128	3	B	9	SB-610251-B	3.48	4.49	4.1	2.07	2.42	2.05	21213	13527	17105
129	3	B	10	GW853609X	4.29	4.84	3.81	1.75	1.84	1.51	15189	9964	14681
130	3	B	11	H89	1.97	2.01	1.81	0.058	0.033	0.081	15586	9196	14877
131	3	C	2	H89	1.94	1.61	1.57	0.094	0.11	0.074	14850	15876	16199
132	3	C	3	GW768505A	6.9	7.35	6.8	3.47	3.44	3.37	9955	10023	10023
133	3	C	4	GSK1751853A	1.18	1.17	1.33	0.022	0.025	0.045	9208	7934	6638
134	3	C	5	GW829115X	2.92	3.21	3.21	1.84	1.99	2.17	20290	20563	21660
135	3	C	6	GW561436X	5.39	4.88	4.9	3.19	2.95	3.02	16230	17178	16076
136	3	C	7	GW442130X	97.7	95.7	96.8	3	2.47	2.69	18862	16826	19387
137	3	C	8	GW406731X	3.83	4.73	4.66	2.49	3.05	3.09	15889	13064	13954
138	3	C	9	GW876790X	4.39	4.69	4.02	2.23	2.11	1.97	16555	13063	14116
139	3	C	10	GSK711701A	3.5	5.42	3.85	1.84	2.58	2.1	19483	11768	18484
140	3	C	11	DMSO	2.98	3.75	3.08	2.11	2.28	2.18	21031	13662	18385
141	3	D	2	DMSO	2.62	2.34	2.58	1.82	1.54	1.75	20699	18508	20745
142	3	D	3	GW607117X	3.26	3.24	3.23	1.07	0.85	1	21557	19235	20555
143	3	D	4	GSK953913A	0	4.6	5.46	0	1.12	1.19	15	11713	9092
144	3	D	5	SB-736290	3.5	3.31	2.15	2.02	1.98	1	21616	17385	17175
145	3	D	6	GW809885X	63.9	58.4	50.8	3.75	3.27	3.38	11000	8420	9724
146	3	D	7	GW632580X	3.5	3.59	3.69	0.57	0.43	0.36	21344	18043	21673
147	3	D	8	GW549034X	3.37	3.89	3.21	1.9	1.99	1.91	17965	14206	20184
148	3	D	9	SB-750140	4.46	5.94	4.7	0.92	1.07	1.14	12883	9998	13397
149	3	D	10	GW828525X	3.69	5.06	4.08	2.05	2.45	2.18	19680	12199	17698
150	3	D	11	H89	1.56	1.8	1.71	0.059	0.04	0.065	13512	9940	15452
151	3	E	2	H89	1.79	1.8	1.97	0.098	0.095	0.082	17391	15741	15804
152	3	E	3	GW301784X	3.01	3.03	1.72	2.07	2.01	1.12	22403	19410	14976
153	3	E	4	GSK1030058A	3.31	3.12	3.96	1.47	1.38	1.87	15207	16940	16898
154	3	E	5	GW575808A	5.98	6.03	6.2	4.16	4.44	4.52	11784	13213	13776
155	3	E	6	GSK319347A	4.4	4.67	4.9	2.83	2.69	3.24	18758	15369	17696
156	3	E	7	SB-751399	3.74	3.58	3.68	1.88	1.94	1.81	19396	17592	22014
157	3	E	8	SKF-86002-A2	4.03	4.06	3.82	2.5	2.36	2.72	19567	14499	21053
158	3	E	9	SB-725317	14.3	11.9	11.6	6.62	5.72	6.45	6993	6646	8095
159	3	E	10	GW607049C	7.47	9.04	9.02	2.44	3.5	3.28	10090	5996	8546
160	3	E	11	DMSO	2.57	3.59	3.05	1.47	2.36	1.88	17840	12917	20164
161	3	F	2	DMSO	2.23	2.43	2.43	1.51	1.57	1.68	22110	20086	20974
162	3	F	3	GW416469X	2.79	3.32	3.38	1.73	1.94	2.04	21409	16466	18453
163	3	F	4	SB-226879	3.34	3.67	3.65	2.43	2.61	2.66	20576	19021	20789
164	3	F	5	GSK466314A	2.92	2.8	2.88	1.74	1.68	1.91	21064	20481	20937
165	3	F	6	GW708336X	3.55	3.63	3.96	2.44	2.46	2.73	18726	16930	18879
166	3	F	7	GW627512B	5.25	5.13	5.33	3.25	3.01	3.11	13150	11559	13242
167	3	F	8	GW569293E	5.32	4.91	4.79	2.38	1.78	2.43	14545	13088	18055
168	3	F	9	SB-739452	2.93	3.4	3.71	1.82	2.17	2.3	19302	15892	21306
169	3	F	10	GW856804X	11.3	12.1	10.9	2.16	1.85	2.12	9683	9150	11051
170	3	F	11	H89	2.06	1.77	1.93	0.093	0.04	0.11	14037	9931	15299
171	3	G	2	H89	2.11	1.75	1.27	0.069	0.06	0.056	15957	13342	16081
172	3	G	3	GSK317315A	7.61	9.19	7.38	2.09	2.56	2.18	8423	6356	6005
173	3	G	4	GW804482X	3.59	3.99	4.36	1.74	1.45	1.71	18891	16929	16686
174	3	G	5	GW770249X	6.04	6.59	6.5	2.52	2.94	2.55	11373	9333	8513
175	3	G	6	GW458787A	3.91	4.5	4.29	2.55	3.03	2.96	19816	15303	15564
176	3	G	7	SB-630812	2.61	3.54	3.71	1.73	2.34	2.5	18726	18145	19412
177	3	G	8	SB-242721	3.8	4.81	4.15	1.82	2.32	2.32	19562	19327	20673
178	3	G	9	SB-264865	2.64	3.28	3.04	1.85	2.23	2.12	21975	17240	18426
179	3	G	10	GW513184X	4.94	5.91	5.23	2.89	3.7	3.31	13791	8805	12245
180	3	G	11	DMSO	2.54	3.36	2.94	1.7	2.17	1.89	22412	14333	17293
181	4	B	2	DMSO	3.74	3.67	3.41	1.17	1.12	1.06	10414	11563	11174
182	4	B	3	GW445014X	3.08	3.32	3.43	0.609	1.24	1.11	6400	11524	11550
183	4	B	4	GSK586581A	4.25	4.2	4.13	0.505	0.623	0.627	9102	11071	11959
184	4	B	5	GW678313X	4.68	4.89	4.92	0.606	0.525	0.471	7926	11423	12312
185	4	B	6	SB-682330-A	10.4	7.26	4.79	0	0.0614	0	5163	4888	5006
186	4	B	7	GSK270822A	5.1	4.89	4.86	1.03	1.05	0.933	8898	9752	11576
187	4	B	8	SB-223133	4.47	4.45	4.06	1.54	1.36	1.3	8508	10600	11633
188	4	B	9	GW680191X	4.85	4.6	4.34	1.67	1.71	1.8	7420	8525	10238
189	4	B	10	SB-285234-W	3.59	3.65	3.94	1.11	1.21	1.24	9566	10939	11968
190	4	B	11	H89	2.1	2.23	1.89	0.0214	0.0115	0	9344	8713	10919
191	4	C	2	H89	2.74	-	2.07	0.0271	-	0.0253	11051	-	11872
192	4	C	3	GSK1007102B	8.85	8.85	7.98	1.21	0.221	0.0939	3388	3626	3196
193	4	C	4	GW785804X	5.1	4.48	4.45	1.82	1.17	1.28	11633	10960	10798
194	4	C	5	GW589961A	7.33	7.13	6.7	1.93	1.7	1.7	6739	5178	5123
195	4	C	6	GW843682X	7.48	6.38	7.64	2.56	2.02	2.4	6200	5091	5758
196	4	C	7	GW296115X	42.4	42.1	44.7	0.314	0.298	0.283	8595	7045	8117
197	4	C	8	GW734508X	4.62	4.25	3.86	1.63	1.35	1.36	13325	11673	11066
198	4	C	9	SB-251527	4.32	4.51	4.45	1.25	1.42	1.52	10834	9944	11918
199	4	C	10	GSK182497A	0.165	4.22	4.35	0.015	1.16	1.27	6655	10246	10534
200	4	C	11	DMSO	3.91	3.35	3.27	1.39	1.07	1.16	9742	10198	11486
201	4	D	2	DMSO	3.92	3.44	2.94	1.41	1.13	0.9	11227	11954	11552
202	4	D	3	GSK1713088A	1.52	0.99	1.23	0.909	0.254	0.46	3739	3940	4130
203	4	D	4	GSK718429A	8.59	7.79	6.9	1.23	0.739	0.705	6927	7848	7941
204	4	D	5	SB-736302	5.16	5.27	5.93	0.77	0.97	0.849	8705	8141	8010
205	4	D	6	GW300657X	4.25	4.01	4.04	1.22	1.26	1.22	11097	11434	12050
206	4	D	7	SB-734117	6.78	5.96	6.16	1.02	0.551	0.865	6501	7985	7742
207	4	D	8	GW574783B	6.21	5.14	4.96	2.65	2.33	2.07	11159	11567	12357	X
208	4	D	9	GW445015X	4.8	4.19	4.08	1.45	1.26	1.22	9290	12110	11054
209	4	D	10	GSK614526A	5.13	4.66	3.99	1.65	1.33	1.32	10666	10352	11977
210	4	D	11	H89	2.32	2.11	1.96	0.048	0.0539	0.0439	10416	9284	11394
211	4	E	2	H89	2.51	1.92	2.13	0.0681	0.0319	0.0752	11752	9390	10633
212	4	E	3	GSK2219385A	4.66	3.72	3.39	0.776	0.351	0.32	12119	11953	12519
213	4	E	4	SB-220455	4.54	4.24	3.72	1.44	1.44	0.999	11394	11827	11914
214	4	E	5	GW615311X	6.22	4.85	4.13	1.51	0.897	0.762	10670	12713	3412
215	4	E	6	GW282449A	5.12	4	3.7	0.866	0.739	0.687	11548	12315	11216
216	4	E	7	SB-732881-H	6.42	5.89	5.07	1.49	1.16	1.13	7571	7253	7774
217	4	E	8	SB-333612	4.46	4.33	3.6	1.42	1.3	0.967	10536	10230	10443
218	4	E	9	GSK969786A	4.89	4.48	3.35	1.51	1.63	1.13	10811	11551	11378
219	4	E	10	GSK1392956A	4.45	4.46	3.8	1.32	1.59	1.08	10440	11225	10817
220	4	E	11	DMSO	3.91	3.58	3.32	1.34	1.05	0.939	10738	10067	10752
221	4	F	2	DMSO	3.86	3.28	3.06	1.39	1.03	1.01	10568	12974	11976
222	4	F	3	GW813360X	5.59	4.97	3.95	1.98	1.68	1.39	9098	10037	11214
223	4	F	4	GW642138X	5.06	4.27	3.45	1.96	1.56	1.11	9009	10470	5858
224	4	F	5	GW806776X	4.51	4.25	3.89	1.38	1.36	1.38	10109	11345	11999
225	4	F	6	GSK980961A	5.92	4.7	4.98	0.675	0.459	0.549	9337	10460	10743
226	4	F	7	GW709042A	6.53	5.4	7.08	2.1	1.66	2.83	3566	3442	3672
227	4	F	8	SB-360741	4.84	4.07	3.64	1.74	1.33	1.34	10535	10811	10560
228	4	F	9	GW785974X	4.47	3.8	4.04	1.62	1.25	1.3	10638	9753	10947
229	4	F	10	SB-376719	4.45	4.24	3.79	1.62	1.31	1.23	9354	9013	9648
230	4	F	11	H89	2.13	1.93	2.48	0.0391	0	0.0437	10232	8494	9157
231	4	G	2	H89	1.96	2.23	1.94	0.0443	0.0566	0.0104	11290	10604	9585
232	4	G	3	GW830263A	5.67	4.27	3.93	1.19	0.594	0.65	10249	9934	9997
233	4	G	4	GSK938890A	5.97	5.31	4.05	2.35	1.91	1.51	8883	8099	9650
234	4	G	5	SB-772077-B	6.09	5.5	5.2	1.38	1.27	1.13	9275	9480	8742
235	4	G	6	GW782612X	4.14	3.6	3.08	1.5	1.35	1.03	11497	11078	11999
236	4	G	7	GW673715X	5.03	4.15	4.33	1.08	0.967	0.704	8045	7860	8661
237	4	G	8	SB-437013	3.91	4.21	4.09	1.15	1.18	0.986	10510	10813	10544
238	4	G	9	GW407323A	5.63	6.08	9.6	1.34	1.13	1.15	12281	12862	14044
239	4	G	10	GW352430A	3.74	3.5	3.28	1.36	1.06	1.05	12019	11156	10244
240	4	G	11	DMSO	4.02	3.24	3.23	1.46	1.11	1.3	10974	10616	11790
241	5	B	2	DMSO	4.17	3.68	3.85	2.3	2.23	2.15	8122	11972	10097
242	5	B	3	GSK554170A	4.17	3.92	3.82	2.03	2.21	2.01	8440	11342	10497
243	5	B	4	GW416981X	14.9	11.4	11.3	7.21	5.13	4.53	3895	5011	4351
244	5	B	5	GW651576X	4.63	3.83	4.23	2.24	2.36	2.17	8363	11059	9606
245	5	B	6	SB-278539	2.79	2.46	2.38	0.14	0.19	0.13	9131	13699	11042
246	5	B	7	GW810576X	13.8	9.51	10.4	9.12	5.7	6.35	4627	6119	4895
247	5	B	8	SB-732881	7.48	5.62	5.54	3.06	2.53	2.36	7447	10280	8644
248	5	B	9	SB-358518	4.45	4.18	4.5	2.81	2.67	3.04	8475	12351	11530
249	5	B	10	GW827396X	5.14	4.15	4.01	3.19	2.57	2.22	7524	10420	10134
250	5	B	11	H89	5.2	3.89	4.52	0.5	0.39	0.34	8133	11525	11846
251	5	C	2	H89	5.6	4.56	3.86	0.51	0.35	0.27	9619	11851	11178
252	5	C	3	SB-759335-B	5.66	4.65	4.58	3.13	2.63	2.54	10519	12646	12605
253	5	C	4	GW616030X	9.24	9.11	8.36	3.58	3.69	2.84	8229	10805	9003
254	5	C	5	GW829874X	5.11	4.86	4.41	2.78	2.67	2.45	10054	12939	13141
255	5	C	6	SB-739245-AC	8.67	7.13	7.44	5.29	4.66	4.34	7244	9538	9356
256	5	C	7	GSK579289A	3.67	3.75	4.44	0.42	0.41	0.43	3597	3945	3967
257	5	C	8	GW429374A	30.9	38.4	26.9	4.48	3.51	3.23	12514	15635	15740
258	5	C	9	GW782907X	5.22	4.57	4.04	3.02	2.86	2.52	9959	12961	12239
259	5	C	10	GW832467X	5.49	4.59	4.38	3.38	3.1	2.92	9589	13145	12754
260	5	C	11	DMSO	5.76	4.18	4.37	3.44	2.46	2.58	7896	13191	12406
261	5	D	2	DMSO	4.86	3.89	3.01	2.81	2.31	1.75	10140	13390	12261
262	5	D	3	GSK180736A	5.03	4.98	3.97	2.78	2.95	2.03	10682	12660	13427
263	5	D	4	GW580496A	62.5	47.5	39.3	4.47	4.12	3.31	11510	12897	13554
264	5	D	5	GW809897X	41.6	38.9	38.7	10.7	7.96	8.89	3404	5098	4622
265	5	D	6	GW831090X	4.62	4.11	4.22	2.62	2.45	2.4	10465	12591	12142
266	5	D	7	GSK300014A	7.8	7.06	6.49	5.1	4.67	4.17	6632	8894	9500
267	5	D	8	SB-253226	0.71	0.71	0.67	0.014	0.046	0.025	7081	10763	11794
268	5	D	9	GW796921X	6.62	4.72	2.57	3.44	2.63	1.2	8056	12227	10590
269	5	D	10	GW829877X	4.87	4.84	4.62	2.66	2.92	2.73	9428	12895	13001
270	5	D	11	H89	5.97	4.09	4.06	0.59	0.28	0.31	8422	12026	13004
271	5	E	2	H89	5.73	5.25	4.19	0.45	0.52	0.25	8959	12805	13300
272	5	E	3	GW618013A	0.49	0.33	0.43	0.11	0.048	0.069	8347	10441	11574
273	5	E	4	GSK192082A	95.4	93.2	92	8.44	6.94	5.61	7224	10081	5970
274	5	E	5	GW572399X	6.34	6.54	5.83	3.41	3.78	3.51	8502	11832	11404
275	5	E	6	GW810372X	31	15.3	8.06	5.67	4.07	3.45	4480	5966	6414
276	5	E	7	SB-220025-R	5.19	5.06	4.76	3.01	3.51	3.04	10497	14019	13560
277	5	E	8	GW693881A	44.4	63.4	46.8	2.31	2.32	2.08	9813	13334	13640
278	5	E	9	GW831091X	5.65	4.71	4.39	3.03	2.8	2.52	9095	14372	14104
279	5	E	10	GW830365A	5.05	4.72	4.65	2.77	2.75	2.66	9747	13361	14750
280	5	E	11	DMSO	5.02	3.73	4.34	2.78	2.33	2.63	8453	13188	12987
281	5	F	2	DMSO	4.09	3.29	3.33	2.15	1.9	1.86	10152	13706	12983
282	5	F	3	GW811761X	5.07	12.5	13	3.46	5.32	5.33	9893	7392	6398
283	5	F	4	GW278681X	7.37	7.94	6.57	2.66	3.16	2.42	8864	11334	10083
284	5	F	5	GW297361X	5.86	7.96	6.06	2.67	3.97	3.11	7264	8581	8075
285	5	F	6	GW680975X	4.96	5.08	4.8	2.86	3.05	2.95	12212	13500	12683
286	5	F	7	GW576609A	8.36	10.1	9.45	4.82	5.88	5.05	9321	10519	9323
287	5	F	8	GW642125X	5.32	5.09	5.06	3.15	2.99	2.97	10452	12235	11895
288	5	F	9	GW631581B	7.16	5.61	5.46	4.34	3.46	3.36	9185	11576	10332
289	5	F	10	GW654652C	6.18	5.69	5.61	1.26	1.01	0.94	9217	11242	10332
290	5	F	11	H89	6.18	4.77	4.48	0.54	0.46	0.34	9425	11663	12324
291	5	G	2	H89	5.41	4.13	3.81	0.4	0.32	0.19	9740	12373	10711
292	5	G	3	GW784684X	28.8	11.1	19.9	2.98	1.64	2.35	4633	5231	5409
293	5	G	4	GSK200398A	9.58	7.76	8.05	2.04	1.63	1.53	8614	10326	9327
294	5	G	5	SB-675259-M	9.92	8.51	7.03	5.74	5.29	4.01	5867	6348	6841
295	5	G	6	SB-409514	7.03	5.63	5.41	3.39	2.81	2.66	8696	10155	10295
296	5	G	7	GW811168X	7.15	5.61	5.79	3.65	3.06	2.98	9260	10758	11028
297	5	G	8	GSK1030059A	5.38	3.98	4.15	2.89	2.01	2.08	10203	13114	11815
298	5	G	9	GSK1220512A	0.69	0.63	0.6	0.047	0.058	0.037	6351	8668	8171
299	5	G	10	GW276655X	6.18	4.27	4.94	3.3	2.17	2.57	8012	10542	9840
300	5	G	11	DMSO	4.96	3.55	4.02	2.92	2.16	2.44	8128	11850	10937
301	6	B	2	DMSO	6.71	6.07	4.3	5.34	4.58	2.89	5904	5354	6400
302	6	B	3	GW784752X	11.5	12.6	10.7	7.32	8.66	5.57	3386	4067	3432
303	6	B	4	SB-614067-R	5.7	5.57	4.2	4.21	4.21	2.65	6015	5960	5876
304	6	B	5	GW578748X	7.91	10.5	7.94	6.33	8.62	5.96	4326	3633	4410
305	6	B	6	GSK620503A	5.54	5.92	3.96	3.65	4.08	2.24	6713	5469	5436
306	6	B	7	GW644007X	11.2	14.7	13	7.75	11.5	8.97	2283	2418	3056
307	6	B	8	GW279320X	26.2	24.1	21.5	3.3	3.44	2.23	7299	6126	7699
308	6	B	9	GW830900A	4.1	4.8	3.97	2.67	3.65	2.54	5922	4980	6919
309	6	B	10	GW621431X	8.03	10.7	9.48	4.42	5.88	4.08	5517	4136	5684
310	6	B	11	H89	5.76	5.19	5.46	0.67	0.55	0.59	5239	5799	6980
311	6	C	2	H89	6.62	5.16	5.43	0.58	0.61	0.81	6544	7227	7299
312	6	C	3	GW780056X	25	22.1	20	14.6	13.9	11.6	2091	1558	1729
313	6	C	4	GSK269962B	25.7	22.4	19.8	16	12.8	10.8	1592	1349	1200
314	6	C	5	SB-400868-A	22.2	14.1	18.6	18.1	8.93	13.9	1265	1164	641
315	6	C	6	GSK605714A	6.28	6.47	4.61	4.64	4.77	3.32	6272	6000	7056
316	6	C	7	SB-735467	10.3	8.29	7.22	6.27	4.93	3.44	5072	4622	5581
317	6	C	8	GW441806A	5.02	6.43	3.81	3.61	5.21	2.63	6452	5222	7211
318	6	C	9	SB-221466	5.5	6.44	4.71	4.24	5.15	3.29	6511	4656	7469
319	6	C	10	GW784307A	15.1	16.8	14	5.7	7.08	5.21	3088	2231	3433
320	6	C	11	DMSO	5.86	7.69	4.69	4.49	6.17	3.23	5922	4136	7440
321	6	D	2	DMSO	7.38	5.78	4.04	5.71	3.99	2.76	7247	5984	6676
322	6	D	3	GW410563A	8.63	7.5	5.94	5.51	4.16	3.67	5607	5264	5961
323	6	D	4	GW807982X	6.92	6.03	5.53	5.04	4.57	3.82	6861	5256	6288
324	6	D	5	GR269666A	11.3	11.6	11.1	2.66	2.21	1.89	6535	5749	6776
325	6	D	6	GW796920X	5.71	5.99	4.65	4	4.56	3.37	6005	5697	8316
326	6	D	7	SB-738482	5.74	5.85	4.38	4	4.34	2.77	6529	6037	7360
327	6	D	8	GW684626B	13.5	16.4	12.2	6.45	9.43	4.38	3473	1272	4956
328	6	D	9	SB-239272	10.2	7.05	9.76	3.15	0.86	3.54	8116	6824	8563
329	6	D	10	GW574782A	9.53	10.7	8.24	4.67	4.79	3.73	5980	4528	7570
330	6	D	11	H89	6.08	5.64	5.01	0.71	0.64	0.55	5776	5124	6751
331	6	E	2	H89	5.52	6.23	4.73	0.67	0.77	0.37	6977	6770	7882
332	6	E	3	GW576924A	13.4	14.7	15.2	7.65	11.3	11.4	5885	3431	4255
333	6	E	4	SB-216385	7.23	5.41	6.4	5.68	3.86	4.43	6351	6266	6903
334	6	E	5	GW434756X	8.18	6.78	6.22	5.61	4.18	4.1	6341	5072	6346
335	6	E	6	GW708893X	14.2	14.3	13.8	3.92	4.55	4.28	6550	4771	6265
336	6	E	7	SB-742865	6.32	5.49	5.88	4.3	3.63	3.38	6483	5813	7239
337	6	E	8	GW641155A	6.22	6.19	6.81	3.79	3.24	2.88	6973	5589	7666
338	6	E	9	SB-711237	6.1	6.01	5.24	4.33	4.25	3.47	7429	6027	8510
339	6	E	10	GSK635416A	10.6	12.7	12.3	3.95	6.21	4.87	6328	3948	5748
340	6	E	11	DMSO	4.75	5.72	5.3	3.24	4.26	4	7940	5824	6057
341	6	F	2	DMSO	7.64	6.9	4.79	5.83	5.1	3.25	8630	6319	8301
342	6	F	3	GW282974X	14.1	12.3	11.7	4.84	7.01	4.45	5681	4109	6884
343	6	F	4	GSK1173862A	14	9.77	11.5	5.12	2.26	3.96	430	266	556
344	6	F	5	GW785404X	6.05	5.6	4.89	4.22	4.25	3.42	7140	5889	7976
345	6	F	6	GSK204925A	4.82	6.09	4.45	3.45	4.24	2.93	6325	4973	7621
346	6	F	7	SB-742864	7.02	11.7	8.78	5.12	8.67	6.13	4200	3252	5743
347	6	F	8	SB-245392	0.54	3.79	3.63	0.047	0.76	2.07	4239	132	193
348	6	F	9	GW799251X	99.7	99.3	99.7	99.7	99.2	99.4	2484	735	1720
349	6	F	10	GW769076X	9.06	11.1	8.27	5.31	5.34	3.54	6933	3317	7230
350	6	F	11	H89	6.17	6.43	5.06	0.69	0.79	0.44	6818	2801	7247
351	6	G	2	H89	5.4	5.81	4.56	0.59	0.58	0.38	7484	5834	8679
352	6	G	3	SB-250715	9.12	6.21	7.63	5.1	0.91	3.15	8194	7130	10102
353	6	G	4	GSK625137A	9.26	9.07	7.19	6.67	6.57	5.46	5021	4629	6650
354	6	G	5	GSK299115A	6.14	6.58	4.82	4.31	4.19	3	7980	5847	8356
355	6	G	6	GW820759X	6.27	6.86	5.1	4.39	4.76	3.52	7317	5101	8036
356	6	G	7	GW280670X	63.7	87.2	82.3	22.2	49.3	40.1	6480	4450	6595
357	6	G	8	GW567808A	11.8	0.18	8.87	5.61	0.06	4.36	7687	1671	6514
358	6	G	9	GW874091X	13.7	55.9	20.5	7.92	12.6	8.24	5252	3070	4877
359	6	G	10	GW275616X	5.87	8.08	5.6	4.08	5.8	3.64	8113	4728	7228
360	6	G	11	DMSO	4.89	8.92	4.39	3.44	6.83	2.88	7355	4800	7297
361	7	B	2	DMSO	2.65	2.98	2.39	1.73	2	1.37	15049	16684	17226
362	7	B	3	SB-242719	3.34	3.36	3.28	1.43	1.48	1.55	17848	17370	19213
363	7	B	4	GW682841X	4.42	4.91	3.34	1.53	1.65	1.13	17087	16318	17719
364	7	B	5	SB-251505	2.8	2.94	2.7	0.27	0.199	0.24	19270	17078	17092
365	7	B	6	GW743024X	2.61	3.07	2.6	1.68	2.04	1.7	15998	14087	15720
366	7	B	7	GW869810X	4.49	4.83	4.12	1.44	1.81	1.68	16617	12888	14701
367	7	B	8	GW852849X	9.78	11.4	10.3	4.56	5.15	4.93	5172	5010	5541
368	7	B	9	GW801372X	8.75	10.3	9	3.04	4.69	4.06	7740	6889	7608
369	7	B	10	GW441756X	49	44.6	27.9	3.41	4.13	3.8	12963	12496	14335
370	7	B	11	H89	3.4	3.87	3.11	0.105	0.164	0.0839	16185	16468	19072
371	7	C	2	H89	3.32	3.69	3.61	0.137	0.144	0.127	18926	18025	17290
372	7	C	3	GSK317354A	3.03	3.1	3.34	2.04	1.95	2.28	19099	17995	18249
373	7	C	4	GW458344A	3.45	3.05	3.55	2.2	1.8	2.27	19073	18189	17482
374	7	C	5	GSK949675A	3.3	3.96	4.81	1.86	2.13	2.65	18094	15360	15955
375	7	C	6	GW621823A	5.99	7.27	7.14	1.93	2.17	2.46	14966	13201	13145
376	7	C	7	SB-409513	2.66	2.86	3.4	1.67	1.73	2.27	19218	16514	17118
377	7	C	8	GW633459A	4.79	5.32	5.54	1.09	1.21	1.24	17722	16367	16577
378	7	C	9	SB-390527	4.75	5.17	5.44	3.06	3.33	3.58	11968	12715	11968
379	7	C	10	GW432441X	2.85	3.22	3.95	2	2.21	2.78	19219	17031	17580
380	7	C	11	DMSO	2.86	3.01	3.46	1.97	1.93	2.32	18614	16836	18472
381	7	D	2	DMSO	2.42	2.67	2.54	1.67	1.69	1.79	19492	19187	17932
382	7	D	3	SB-737198	3.31	3.02	3.5	2.19	2.01	2.53	18016	17532	18481
383	7	D	4	GW612286X	8.29	9.17	8.95	2.88	3.34	3.25	8730	8139	8619
384	7	D	5	GW406108X	5.03	5.44	4.94	3.4	3.64	3.78	17345	18394	17272
385	7	D	6	GW439255X	3.42	4.61	4.43	2.24	3.07	3.1	16309	14155	14007
386	7	D	7	GW622055X	3.55	3.83	3.93	2.35	2.72	2.7	18079	17381	16649
387	7	D	8	GW405841X	94.5	92.1	93.9	3.51	4.4	4.25	17601	16148	16651
388	7	D	9	GW700494A	3.46	3.43	3.98	2.08	2.16	2.67	17521	16281	17417
389	7	D	10	GI261520A	7.02	6.77	6.24	1.95	2.29	1.99	13317	12005	13395
390	7	D	11	H89	3.87	4.3	3.95	0.103	0.165	0.112	14557	16389	14317
391	7	E	2	H89	3.73	4.18	3.82	0.111	0.0767	0.106	16238	15646	16932
392	7	E	3	GW284372X	6.4	6.36	5.85	3.46	3.46	2.9	12128	12728	13201
393	7	E	4	GW290597X	4.45	3.55	4.3	2.89	2.25	2.87	15690	15139	17070
394	7	E	5	GW846105X	7.29	7.86	8.64	4.24	4.69	4.98	8119	7191	7311
395	7	E	6	GW335962X	3.96	3.7	4.42	2.47	2.24	2.87	17144	17006	17308
396	7	E	7	GW695874X	4.93	3.86	4.43	2.57	1.89	2.83	16908	16083	17962
397	7	E	8	GSK561866B	3.28	3.15	3.87	1.91	1.77	2.34	17708	17513	21092
398	7	E	9	GSK466317A	4.21	3.68	3.96	2.56	2.11	2.3	19833	15959	19464
399	7	E	10	GW559768X	5.33	5.5	4.74	3.26	3.66	3.23	13897	13846	16048
400	7	E	11	DMSO	2.66	2.86	3.34	1.72	1.66	2.15	17426	15990	18013
401	7	F	2	DMSO	2.37	2.65	2.77	1.62	1.67	1.88	20245	16845	17660
402	7	F	3	SB-732941	5.37	5.43	5.97	3.13	3.16	3.68	13588	13069	12291
403	7	F	4	GW782912X	3.03	3.04	2.79	2.05	1.99	1.92	18902	15980	15712
404	7	F	5	GW794607X	3.47	4	3.75	2.29	2.83	2.67	17691	16067	16742
405	7	F	6	GW643971X	3.33	3.12	2.82	2.22	2.13	1.89	19212	16384	16524
406	7	F	7	GSK237700A	9.23	10.2	8.57	1.77	2.83	3.64	6174	6008	7273
407	7	F	8	GW301888X	5.22	5.57	4.9	0.812	0.911	1.02	13785	12398	11882
408	7	F	9	GSK571989A	2.85	3.57	3.27	1.03	0.79	1.1	4252	4682	4805
409	7	F	10	GW572738X	3.81	4.37	4.03	2.03	2.54	2.43	13664	12711	11718
410	7	F	11	H89	3.55	3.61	3.37	0.135	0.113	0.154	17062	15994	16252
411	7	G	2	H89	3.01	3.63	3.39	0.117	0.141	0.126	19677	15549	16732
412	7	G	3	GW806290X	9.56	10.6	11.2	5.64	6.39	7.03	7143	4572	5163
413	7	G	4	SB-743899	2.82	3.04	2.77	1.61	1.94	1.77	19548	17343	17755
414	7	G	5	SB-236687	1.1	1.37	1.43	0.0248	0.0263	0.0316	16158	15209	12639
415	7	G	6	GW770249A	9.82	10.8	10.9	1.54	1.93	1.75	7325	6166	5549
416	7	G	7	SB-361058	3.35	2.77	3.32	1.94	1.57	2.02	17208	15624	15966
417	7	G	8	GW576484X	11.8	9.58	10.4	5.01	3.31	4.42	5985	7603	6987
418	7	G	9	GW583373A	5.64	5.16	5.53	3.23	2.53	3.22	14534	13938	14144
419	7	G	10	GSK1326255A	5.42	4.74	4.77	2.6	2.25	2.36	15019	16456	14265
420	7	G	11	DMSO	3.38	2.3	2.6	2.27	1.48	1.72	15629	16881	16415
421	8	B	2	DMSO	1.98	2.35	1.78	1	1.32	0.83	13127	15696	13912
422	8	B	3	GW854278X	2.32	1.96	1.79	1.18	0.93	0.86	14211	16163	13543
423	8	B	4	SB-340867	2.25	2.38	2.54	1.24	1.04	1.14	13518	15924	14546
424	8	B	5	SB-390530	2.6	2.72	2.11	1.47	1.45	1.15	15897	18840	15150
425	8	B	6	SKF-97510	1.95	1.81	1.35	0.82	0.98	0.61	14031	17613	15286
426	8	B	7	GSK683281A	3.07	3.66	3.56	0.67	0.45	0.42	14544	16959	13936
427	8	B	8	GSK2297428A	2.65	2.51	1.66	1.71	1.73	1	16651	17265	15412
428	8	B	9	GSK1558669A	7.09	7.7	9.47	1.61	1.47	1.68	5836	5977	5541
429	8	B	10	SB-381891	2.4	2.43	1.88	1.31	1.39	0.89	14523	16664	15557
430	8	B	11	H89	2.8	1.87	2.05	0.026	0.029	0.039	15357	17283	15387
431	8	C	2	H89	2.94	2.33	2.26	0.034	0.049	0.072	14872	18474	15373
432	8	C	3	SB-642124-AAA	3.13	2.19	3.06	1.9	1	1.57	14916	16879	15271
433	8	C	4	SB-408010	2.42	2.1	2.48	0.97	1.05	1.11	16284	17631	16804
434	8	C	5	GSK1292139B	3.24	2.33	2.91	1.88	1.2	1.39	16364	18854	17385
435	8	C	6	GSK2219329A	2.64	2.03	2.68	1.65	0.99	1.4	15311	17212	16247
436	8	C	7	SKF-104493-B2	2.3	1.84	2.29	1.37	0.96	1.21	15580	16486	15319
437	8	C	8	GSK1321561A	0.69	0.5	0.52	0.017	0.021	0	5920	4839	4592
438	8	C	9	GSK1229959A	11.9	9.72	13	2.08	1.41	1.76	4562	4906	4263
439	8	C	10	GW599550X	3.52	2.89	2.78	1.7	1.16	0.81	17126	20045	16468
440	8	C	11	DMSO	2.12	1.86	2.13	1.26	0.9	1.12	15662	17850	15844
441	8	D	2	DMSO	2.53	1.74	2.03	1.41	0.83	1.03	15562	17781	15918
442	8	D	3	GSK205189A	2.78	2.46	2.81	1.19	0.83	1.03	13496	14471	14352
443	8	D	4	SB-360737	2.7	2.14	2.67	1.42	1.08	1.37	16234	19695	16494
444	8	D	5	SKF-12778	2.66	2.01	2.68	1.46	1.01	1.23	15990	18733	16967
445	8	D	6	GSK2221681A	2.34	1.98	2.33	1.12	0.95	1.02	15191	16750	15678
446	8	D	7	GW697999A	3.19	2.32	2.65	1.92	1.12	1.36	12969	13299	13795
447	8	D	8	GSK1379761A	4.94	4.59	4.28	0.88	0.83	0.74	7592	9028	8500
448	8	D	9	GSK2177277A	2.96	2.3	2.36	1.69	1.28	1.11	14502	18490	16464
449	8	D	10	GW812171X	4.11	3.18	3.92	1	0.6	0.82	16734	20744	16893
450	8	D	11	H89	2.51	1.98	2.51	0.072	0.054	0.013	16605	16694	15548
451	8	E	2	H89	2.61	2.35	2.48	0.068	0.038	0.018	14619	18261	16808
452	8	E	3	GSK204607A	2.23	1.87	2.44	1.12	0.94	1.38	14862	16749	17358
453	8	E	4	SB-342411	2.94	2.73	3.04	1.52	1.42	1.43	12620	16041	14088
454	8	E	5	SB-517081	3.09	2.49	3.1	1.87	1.4	1.76	14571	17292	15015
455	8	E	6	GSK1379859A	2.95	3.29	2.83	1.01	1.06	0.63	9376	11112	13060
456	8	E	7	GSK361065A	2.78	2.63	3.2	1.4	1.36	1.57	13193	12915	14104
457	8	E	8	SKF-97236	2.6	2.49	2.61	1.45	1.43	1.37	14945	17189	17922
458	8	E	9	GSK1389063A	1.37	1.64	1.76	0.066	0.019	0.04	4531	5233	5002
459	8	E	10	GSK1269851A	22.2	12.7	14.6	0	0	0	7011	7428	6996
460	8	E	11	DMSO	2.31	2.18	1.97	1.23	1.29	0.98	14524	16574	15671
461	8	F	2	DMSO	2.58	1.91	2.14	1.24	1.06	1.14	17001	18385	14975
462	8	F	3	GSK2608885A	4.5	3.71	4.35	1.56	1.09	1.22	13370	13818	11721
463	8	F	4	GSK1379741A	3.16	2.47	3.28	1.38	0.82	1.18	16829	17632	15466
464	8	F	5	GSK361061A	2.99	2.33	2.8	1.71	1.33	1.32	15376	16315	13802
465	8	F	6	GSK1379722A	0.69	0.51	0.66	0.014	0	0	14179	16554	15516
466	8	F	7	GW574783B	3.5	3.16	3.52	1.52	1.23	1.51	16840	18012	17391	X
467	8	F	8	SB-735297	2.81	2.42	2.55	1.6	1.29	1.38	15861	16784	16242
468	8	F	9	GSK1379727A	4.23	3.41	3.64	1.16	0.86	0.76	14948	16296	13916
469	8	F	10	SB-390532	2.32	2.3	2.32	1.21	1.24	1.14	16178	18462	14578
470	8	F	11	H89	2.13	2.16	2.45	0.05	0.057	0.049	18105	15734	14329
471	8	G	2	H89	2.44	2.32	2.88	0.051	0.03	0.033	17770	16754	15152
472	8	G	3	GSK2634758A	2.58	1.9	2.18	1.32	0.96	1.06	15915	15985	13715
473	8	G	4	GSK1379766A	1.19	0.49	0.8	0.062	0.013	0.021	17746	14838	14034
474	8	G	5	GSK336313A	2.24	2.04	1.92	1.18	1.21	1.01	16036	16085	15303
475	8	G	6	GSK1379745A	3.26	3.07	3.42	1.04	0.98	1.16	16464	18820	16418
476	8	G	7	GSK2333389A	2.03	2.04	2.1	1.43	1.33	1.34	15206	15370	12795
477	8	G	8	GSK301362A	2.31	2.46	2.08	1.08	1.13	0.93	17103	16930	15979
478	8	G	9	GSK507358A	3.02	3.68	5.34	0.00834	0.017	0.028	11992	11782	10909
479	8	G	10	SB-284851-BT	0.35	0.3	0.26	0.023	0.00538	0.019	17195	18577	15906
480	8	G	11	DMSO	2.08	1.94	1.91	1.09	1.03	0.98	16466	16509	15167
481	9	B	2	DMSO	3.6	2.85	2.8	1.18	0.64	0.85	21805	20213	20956
482	9	B	3	GSK223675A	5.05	4.13	4.16	0.87	0.59	0.71	23009	21788	20311
483	9	B	4	SB-211742	3.58	2.75	3.03	0.95	0.71	0.93	25225	24971	22374
484	9	B	5	GW273749A	5.96	5.95	5.33	0.4	0.77	1.02	28004	30592	29223
485	9	B	6	SB-736715	3.1	2.73	3.17	0.79	0.99	1.08	24830	25354	27939
486	9	B	7	GW679395X	3.96	3.46	3.85	0.65	0.62	0.91	23435	24847	26589
487	9	B	8	SB-390771	3.36	2.44	3.28	0.77	0.64	1.2	29176	28469	22636
488	9	B	9	GSK2286062A	4.17	4	5.21	0.49	0.5	0.39	24663	27667	23901
489	9	B	10	SB-211743	3.04	2.79	2.41	1.27	0.59	1.01	25963	26318	24511
490	9	B	11	H89	3.86	3.26	3.01	0.054	0.066	0.09	35512	34961	29848
491	9	C	2	H89	5.04	3.7	3.76	0.088	0.074	0.07	28429	31027	29995
492	9	C	3	GW440138A	7.62	5.95	6.88	0.92	0.61	0.77	24050	25846	25053
493	9	C	4	SB-390769	7.46	6.16	6.63	2.64	2.52	4	15396	16143	13942
494	9	C	5	GW576604X	4.81	4.2	3.56	0.88	1.03	1.45	24617	26911	28752
495	9	C	6	GSK1379754A	4.17	3.63	3.35	0.96	1.02	1.34	25484	25327	22130
496	9	C	7	GW679396X	1.99	3.9	3.21	0.33	1.28	1.35	25352	25828	25142
497	9	C	8	SB-390767	3.89	2.97	3.6	0.9	0.79	1.26	25925	26888	31386
498	9	C	9	GSK1379800A	5.71	4.82	4.62	0.46	0.59	0.58	26548	28162	25075
499	9	C	10	SKF-97560	4.04	3.14	3.08	0.88	0.99	1.38	24599	28087	26638
500	9	C	11	DMSO	3.44	2.45	2.65	0.66	0.75	1.16	24764	28364	23266
501	9	D	2	DMSO	3.54	3.47	3.13	1.29	0.82	1.02	28198	24568	25975
502	9	D	3	GI261656A	0.56	0.38	0.27	0.11	0.029	0.0094	4447	6814	10633
503	9	D	4	SB-390526	3.95	3.58	3.43	1.63	0.9	1.03	29454	25481	24339
504	9	D	5	SB-229482	3.99	3.64	3.57	1.2	1.11	0.97	27268	28570	28015
505	9	D	6	SKF-97255	3.89	3.36	3.48	0.98	1.07	1.54	25216	27536	25140
506	9	D	7	GSK398099A	4.83	4.43	3.76	1.46	1.17	1.25	28981	29663	27304
507	9	D	8	SB-202620	4.12	3.23	3	1.74	1.11	1.21	26846	28164	26862
508	9	D	9	GSK1379944A	2.17	3.5	3.07	0.49	1.26	1.17	23803	28841	25868
509	9	D	10	GSK1398467A	10.6	10.2	10.3	6.01	5.86	6.58	11952	12995	11661
510	9	D	11	H89	4.03	3.36	3.68	0.086	0.086	0.12	27813	33915	28575
511	9	E	2	H89	4.52	3.83	3.6	0.072	0.039	0.07	28995	28256	32627
512	9	E	3	GSK2603358A	15.8	14.9	11.4	2.65	2.42	2.86	17325	19306	20060
513	9	E	4	SB-381904	6.26	4.53	4.55	1.95	1.55	1.66	24626	27400	27209
514	9	E	5	GW867588X	18	12	8.12	2.47	1.99	2.51	25551	29811	28778
515	9	E	6	GSK1669921A	11	9.24	9.76	2.78	2.59	3.25	10892	13218	12495
516	9	E	7	GSK2289044B	3.82	3.05	3.56	0.78	0.73	1.59	26277	25642	28212
517	9	E	8	SB-300079	7.74	5.84	7.84	2.76	1.88	4.42	14495	17361	12634
518	9	E	9	GSK1398471A	10.3	8.04	11.2	1.95	1.3	2.62	9877	10796	9016
519	9	E	10	GSK1379712A	8.08	7.08	8.07	2.57	1.83	2.72	21749	19525	17875
520	9	E	11	DMSO	3.01	2.48	2.55	0.7	0.84	0.81	27122	25322	25044
521	9	F	2	DMSO	4.07	2.44	2.66	0.99	0.96	0.79	24525	27288	30359
522	9	F	3	GW494702A	7.85	3.58	3.92	0.43	0.41	0.58	26660	28874	29491
523	9	F	4	SB-390765	4.25	3.1	3.13	1.09	0.69	0.9	20255	27904	27255
524	9	F	5	GW776245A	5.5	3.44	4.02	1.33	0.91	1.26	21557	31594	25961
525	9	F	6	GW869516X	9.07	7.66	8.98	5.41	4.71	5.68	13651	13089	12457
526	9	F	7	GW869979X	4.4	4.45	3.45	0.62	0.91	1.18	26493	24867	22759
527	9	F	8	SB-210486	4.09	3.18	3.46	0.87	0.92	1.18	23817	27623	26497
528	9	F	9	GW468513X	4.47	3.8	4.08	0.99	1.47	1.79	22993	24853	21579
529	9	F	10	GW684374X	3.44	2.85	3.25	0.7	0.78	1.38	24825	24888	22457
530	9	F	11	H89	5.07	3.48	3.59	0.091	0.087	0.084	15325	32292	27442
531	9	G	2	H89	4.02	3.17	2.87	0.078	0.081	0.071	33274	37076	30892
532	9	G	3	GW659008A	7.96	6.36	6.84	2.76	2.44	2.22	19011	22497	18879
533	9	G	4	SB-390766	3.64	3.2	3.12	0.95	0.84	1.33	26450	28300	25928
534	9	G	5	GW684088X	4.26	3.71	4.34	0.78	0.72	1.49	28465	32999	26586
535	9	G	6	GSK581271A	9.15	7.34	8.02	5.04	3.45	4.36	15325	15488	14607
536	9	G	7	GSK2603346A	8.37	7.28	6.83	2.14	1.99	2.06	15967	21656	18722
537	9	G	8	SKF-97293	3.63	2.77	2.65	0.75	0.7	1.2	22638	27546	25932
538	9	G	9	SKF-105942	2.85	2.73	3.02	0.6	1.03	1.56	23293	26823	22584
539	9	G	10	SB-405367	5.09	3.96	3.92	1.03	0.86	1.46	22883	24094	21351
540	9	G	11	DMSO	3	2.55	2.49	0.75	0.83	1.02	21537	26290	22865
541	10	B	2	DMSO	2.76	4.45	5.32	1.3	2.97	3.26	16181	17941	12704
542	10	B	3	GW787226A	8.49	9.44	11	1.95	1.99	2.34	13740	11891	9752
543	10	B	4	SB-710903	5.97	6.39	7.73	3.19	3.5	3.74	16189	16202	14047
544	10	B	5	SB-710397-B	4.16	4.55	5	2.48	2.68	3.01	17424	19842	15995
545	10	B	6	GSK1379714A	6.04	5.75	7.94	1.47	1.42	2.41	19385	18558	15449
546	10	B	7	GSK2258759A	6.57	5.68	6.87	1.97	1.96	2.41	14942	19484	17172
547	10	B	8	GSK1379742A	2.12	2.93	3.15	0.1	0.37	0.33	17758	20868	19924
548	10	B	9	GW775610X	6.27	5.59	6.41	2.94	2.88	3.16	14129	18045	16462
549	10	B	10	GSK1379738A	0.29	0.47	0.64	0	0.00438	0.024	15645	22838	20596
550	10	B	11	H89	3.74	3.6	4.25	0.11	0.14	0.22	16826	21524	20129
551	10	C	2	H89	3.85	4.67	4.65	0.18	0.17	0.2	19852	17373	18140
552	10	C	3	GSK562689A	27	41.6	39	0.00862	0.026	0.024	11603	7553	8378
553	10	C	4	SB-711239	5.95	6.13	6.98	3.4	3.53	3.87	18308	20457	20650
554	10	C	5	GW557777X	0.59	0.46	0.47	0	0.021	0	16855	18631	17538
555	10	C	6	SB-341528	6.04	6.98	6.93	2.37	3.04	2.81	13238	17704	16256
556	10	C	7	GSK357952A	5.79	6.49	5.95	3.72	4.29	3.87	17175	19601	17617
557	10	C	8	GW813244A	7.31	7.51	7.81	0.71	0.77	0.73	15849	17993	17579
558	10	C	9	GW560116X	0.69	0.45	0.44	0	0.013	0	8148	14987	11510
559	10	C	10	GW591947A	5.27	5.47	5.3	3.5	3.72	3.5	16496	22449	20691
560	10	C	11	DMSO	4.71	4.14	4.63	3.04	2.75	3.01	16398	20938	19497
561	10	D	2	DMSO	4.12	5.55	5.05	2.71	3.52	3.01	19267	20963	20026
562	10	D	3	GW284543A	1.29	0.76	1.27	0.049	0.011	0.03	14230	17751	13343
563	10	D	4	GSK336735A	13.3	13.1	13.8	5.61	4.96	5.82	8722	8520	10319
564	10	D	5	SB-693162	5.64	5.92	5.72	3.64	3.52	3.4	18566	21241	21449
565	10	D	6	GSK327238A	11.1	11	11.2	7.93	7.85	7.86	8386	7983	9005
566	10	D	7	GSK846226A	6.48	5.6	6.16	4.55	3.79	4.04	16889	22083	21560
567	10	D	8	GW493036X	13.1	12.2	11.9	5.96	5.91	5.91	7252	9015	8915
568	10	D	9	SB-245391	1.79	1.75	1.91	0.09	0.01	0.22	1117	9664	1783
569	10	D	10	GW810578X	23.2	18.4	19.5	10.1	8.67	9.78	4895	7604	6678
570	10	D	11	H89	4.45	4.03	3.91	0.14	0.15	0.19	12575	20997	21998
571	10	E	2	H89	4.13	4.2	5.04	0.24	0.15	0.13	18598	20210	19091
572	10	E	3	GW779439X	11.8	13.4	12.3	2.2	2.26	3.01	8321	8625	8736	X
573	10	E	4	SB-731284	7.25	8.05	9.19	4.04	4.32	4.84	14364	15804	16124
574	10	E	5	GW872411X	13.8	13.1	12.1	6.99	6.64	6.16	10258	9850	10412
575	10	E	6	GSK993273A	5.76	5.5	6.62	3.57	3.34	3.94	16364	21495	20079
576	10	E	7	SB-404321	7.54	7.03	8.01	4.6	4.05	4.5	14661	17991	17291
577	10	E	8	AH2635	5.44	5.8	6.44	3.75	3.85	4.43	16604	19124	21122
578	10	E	9	SB-601273	26.7	14.1	23.9	3.54	3.21	3.26	8439	11570	12599
579	10	E	10	GW440137A	7.96	7.82	9.22	1.65	1.6	1.65	5327	7187	6543
580	10	E	11	DMSO	4.64	3.87	5.25	2.67	2.43	3.45	14226	17864	19815
581	10	F	2	DMSO	3.94	4.69	4.83	2.5	3.1	3.16	20983	20246	18621
582	10	F	3	GSK2250882A	5.17	5.16	5.89	3.04	3.25	3.66	14855	18027	18512
583	10	F	4	SB-733894	8.63	7.92	9.31	3.51	3.02	3.6	17974	18592	18762
584	10	F	5	GSK2225749A	5.02	5.47	6.56	2.82	2.95	3.47	15404	19963	20811
585	10	F	6	GW560106X	1.6	1.58	1.64	0.019	0	0.054	15749	17044	16680
586	10	F	7	GSK1379735A	6.44	8.44	6.47	0.45	3.72	0.42	10002	14212	13545
587	10	F	8	GSK190937A	7.1	6.4	7.96	1.27	0.88	1.21	15079	20309	17690
588	10	F	9	SB-747651-A	7.15	5.86	7.07	3.69	3.12	3.39	15397	22050	20576
589	10	F	10	GSK1693850A	6.02	4.52	6.37	3.31	2.19	3.56	11676	13906	11974
590	10	F	11	H89	4.42	3.31	4.34	0.15	0.11	0.18	13469	21034	22214
591	10	G	2	H89	3.44	3.8	4.68	0.13	0.11	0.15	18947	18096	18989
592	10	G	3	GSK204919A	6.11	6.32	6.99	3.8	3.96	4.12	16861	17354	16693
593	10	G	4	GSK1398477A	13.8	11.1	11.6	5.5	3.23	4	5308	5816	6928
594	10	G	5	GSK2645446A	7.27	6.26	7.1	2.53	2.55	2.79	15038	17110	17607
595	10	G	6	GSK1379760A	0.22	0.21	0.35	0.00636	0	0.00559	15730	18583	17905
596	10	G	7	GSK1379751A	6.31	6.16	7.05	1.78	1.56	1.9	14290	17226	16923
597	10	G	8	GW567148X	0.99	0.91	0.54	0.045	0	0.023	6688	8457	8646
598	10	G	9	GSK1581427A	2.08	1.09	2.23	1.3	0.22	0.11	771	919	1793
599	10	G	10	SB-693578	5.48	4.79	4.65	3.74	3.22	2.99	14438	19971	19079
600	10	G	11	DMSO	4.39	4.09	4.44	2.83	2.7	2.89	14613	18757	17585
601	11	B	2	DMSO	2.85	3.05	3.56	1.24	1.46	1.65	7262	5217	9411
602	11	B	3	SB-217146-A	3.37	3.68	3.77	1.19	1.54	1.53	7592	5385	8932
603	11	B	4	SKF-31736	2.88	3.04	3.5	1.42	1.32	1.57	8191	5163	9422
604	11	B	5	GSK1379715A	6.08	5.29	7.51	2.98	2.33	3.79	4391	3044	4008
605	11	B	6	GSK1917008A	3.72	4.15	4.38	1.36	1.61	1.4	7196	5343	7779
606	11	B	7	GSK323521A	1.92	7.24	8.99	1.18	4.68	6.19	2452	2223	3004
607	11	B	8	GW578342X	0.47	0.11	0.57	0.094	0	0	1061	872	1395
608	11	B	9	GSK1398474A	4.87	6.3	6.6	0.47	1.14	1.29	1067	1142	1545
609	11	B	10	GW873004X	4.09	3.66	5.02	2.04	1.73	2.52	6168	5197	5994
610	11	B	11	H89	1.73	1.92	2.17	0.014	0	0.015	7002	5355	6484
611	11	C	2	H89	2.12	2.48	3.04	0.024	0	0.012	8475	5114	8595
612	11	C	3	GW577382X	5.62	5.42	6.7	1.13	1.09	1.39	6616	3673	5880
613	11	C	4	GW680903X	10.7	7.57	12.3	3.54	2.7	4.4	2317	1703	2614
614	11	C	5	GSK2634140A	8.43	8.66	9.33	0.89	0.5	0.92	5981	4781	6761
615	11	C	6	GI230329A	5.04	5.66	5.62	1.23	1.58	1.5	5536	3992	6688
616	11	C	7	GSK1024306A	3.51	3.6	3.87	1.13	1.25	1.08	8129	4809	7513
617	11	C	8	GW548057X	4.29	4.43	5.65	1.1	1.37	1.68	7619	5167	7014
618	11	C	9	GW424170A	4.87	4.3	5.08	0.7	0.38	0.63	9854	6111	9154
619	11	C	10	SB-731254-M	7.87	6.99	9.41	2.56	2.59	2.75	4485	3247	3923
620	11	C	11	DMSO	3.7	3.46	3.55	1.4	1.31	1.21	8808	6011	8601
621	11	D	2	DMSO	2.79	3.16	3.93	1.1	1.63	1.91	10305	6138	8726
622	11	D	3	GSK1379717A	2.99	5.11	6.82	0.56	0.79	1.02	4844	6240	9238
623	11	D	4	GSK2276055A	3.89	4.52	5.56	1.86	1.85	2.57	8121	4534	7055
624	11	D	5	SB-742352-AC	5.26	7.83	3	2.74	4.03	0.58	6864	3154	3770
625	11	D	6	GW824645A	3.8	4.4	5.53	1.22	1.99	2.1	8762	5365	7907	X
626	11	D	7	GSK346294A	8.05	10.8	11.6	3.17	4.59	4.64	1925	1197	1660
627	11	D	8	GW412617A	0.14	0.097	0.095	0.013	0	0	7824	5141	8391
628	11	D	9	GSK1379879A	6.42	6.52	6.52	2.92	2.6	2.29	5689	4276	6826
629	11	D	10	GW684941X	4.52	3.17	4.71	2.33	1.33	2.41	7591	3844	8203
630	11	D	11	H89	2.22	1.84	2.19	0.086	0	0.02	8113	5538	10155
631	11	E	2	H89	1.73	2.29	2.78	0.054	0	0.036	9193	5016	8408
632	11	E	3	GSK2286775B	8.45	10.1	11.2	2.25	3.28	3.18	3552	2194	3773
633	11	E	4	GSK580432A	13.4	12.9	13.9	5.07	4.5	5.18	1202	1090	1681
634	11	E	5	GSK2608899A	7.35	8.13	8.9	0.97	1.4	1.3	5670	4143	6515
635	11	E	6	SB-390770	2.83	3.21	4.36	1.05	1.22	1.78	7974	5552	9290
636	11	E	7	GW869641X	4.87	5.13	6.06	1.88	2.24	2.32	6531	4149	6944
637	11	E	8	GW856795X	4.26	0.8	2.03	0.71	0.023	0.25	7462	4374	6715
638	11	E	9	GW684083X	4.16	2.94	4.57	1.57	1.17	1.75	7652	5373	7294
639	11	E	10	SKF-97623	3.12	3.36	4.34	1.23	1.38	1.69	9872	5660	8894
640	11	E	11	DMSO	2.96	2.69	3.49	1.37	1.14	1.39	9609	5010	9395
641	11	F	2	DMSO	3.24	2.9	3.2	1.59	1.18	1.5	9191	5406	10302
642	11	F	3	GSK2635225A	7.68	7.05	7.71	0.69	0.65	0.78	7706	4439	7807
643	11	F	4	GW595885X	4.89	5.54	5.83	0.71	0.88	0.84	8406	5346	9072
644	11	F	5	SB-589132	3.06	3.23	3.15	1.12	1.5	1.18	9968	5671	9910
645	11	F	6	GSK301329A	5.41	6.14	5.93	0.58	0.53	0.73	9664	5704	9442
646	11	F	7	SB-742609	2.28	3.63	3.65	0.94	1.34	1.39	7729	5237	9652
647	11	F	8	GSK2192730A	3.28	3.21	3.13	1.28	1.26	1.1	9956	5887	9278
648	11	F	9	GW272142A	3.69	4.78	5.44	0.75	0.6	1	10249	5337	9626
649	11	F	10	SKF-97620	3.13	3.05	4.09	1.3	1.33	1.65	9300	5731	9508
650	11	F	11	H89	1.91	1.9	2.51	0.035	0.023	0	8656	4262	8123
651	11	G	2	H89	2.03	2.25	2.44	0.013	0.02	0.025	7863	5030	8073
652	11	G	3	SB-428218-A	3.31	2.83	4.01	1.52	1.14	1.88	8217	5372	8259
653	11	G	4	GSK2269905A	2.85	2.68	2.64	1.68	1.53	1.48	7163	4437	8362
654	11	G	5	-	2.63	2.61	3.01	1.02	1.24	1.23	8533	5411	9071
655	11	G	6	GW855857X	3.78	5.27	5.34	1.88	2.76	2.95	5205	3300	5763
656	11	G	7	SB-386023-B	3.98	4.42	4.89	1.4	1.21	1.42	8063	4204	7465
657	11	G	8	GSK2286295A	2.01	2.57	2.07	1.38	1.55	1.3	8361	6003	8156
658	11	G	9	GSK2576924A	6.13	6.69	7.56	0.21	0.29	0.27	6105	4081	6402
659	11	G	10	GSK1379825A	3.02	3.25	3.43	1.13	1.38	1.36	8148	5361	9319
660	11	G	11	DMSO	2.92	2.96	3.25	1.18	1.1	1.11	9607	5341	9851
661	12	B	2	DMSO	2.62	2.5	2.36	1.73	1.69	1.2	14300	13338	12144
662	12	B	3	GSK1398472A	6.82	5.12	4.8	3.47	2.47	2.49	4415	3358	4062
663	12	B	4	GSK2306394A	2.43	2.8	1.89	1.6	2.06	1.35	13071	12839	10924
664	12	B	5	SB-731579	3.44	2.74	2.62	1.35	1.07	1.04	12700	13002	11103
665	12	B	6	GW876019X	4.1	3.94	3.65	3.12	2.77	2.71	11013	10715	11437
666	12	B	7	GW497681X	3.15	4.23	3.87	1.35	1.98	2.41	5714	6308	4988
667	12	B	8	GW440132A	3.9	3.64	5.12	2.19	2.29	3.18	4102	6123	4723
668	12	B	9	GSK2288359A	3.12	2.96	2.64	1.78	1.59	1.36	13808	13858	13866
669	12	B	10	GSK1379710A	3.39	3.52	3.03	1.34	1.54	1.13	13129	12907	12611
670	12	B	11	H89	1.65	2.11	1.86	0.09	0.068	0.041	12182	11744	12210
671	12	C	2	H89	2.02	2.28	2.01	0.13	0.065	0.031	13340	13829	12833
672	12	C	3	GSK1398460A	5.28	5.97	4.17	3.73	3.73	2.8	7476	7083	6812
673	12	C	4	GW579362A	6.85	7.34	4.79	3.73	3.91	1.82	4640	3731	4551
674	12	C	5	SB-282975-A	2.57	2.87	2.2	1.72	1.99	1.39	15334	15415	15290
675	12	C	6	GSK1379860A	0.44	0.31	1.04	0.063	0.051	0.41	15767	15535	13851
676	12	C	7	GSK312879A	2.41	2.54	2.27	1.31	1.61	1.3	11591	13701	13246
677	12	C	8	GSK189015A	2.75	3.17	2.53	1.84	2.29	1.69	14202	14468	12385
678	12	C	9	GSK2286096A	3.49	3.32	3.17	1.64	1.53	1.53	13563	12603	12173
679	12	C	10	GW281179X	4.06	4.09	3.48	0.79	0.71	0.53	13722	15144	14374
680	12	C	11	DMSO	2.42	2.51	2.57	1.76	1.78	1.62	13916	13060	15081
681	12	D	2	DMSO	1.92	2.35	1.93	1.2	1.67	1.18	15493	14014	11238
682	12	D	3	GSK1379762A	3.24	3.34	2.78	2.03	2.01	1.66	14516	13071	11567
683	12	D	4	GW582868A	3.62	3.8	2.64	2.04	2.44	1.38	12609	11364	9634
684	12	D	5	GW781483X	2.68	2.98	2.37	1.7	1.93	1.39	13388	13030	7421
685	12	D	6	GSK1321565A	5.84	6.12	6.09	2.13	1.14	1.93	5445	4752	4713
686	12	D	7	GSK2193613A	2.67	2.56	3.03	1.77	1.5	1.58	14296	13093	2473
687	12	D	8	GSK2227430A	3.18	2.71	3.03	1.92	1.79	1.82	13712	12478	11856
688	12	D	9	GW466413A	4.39	3.6	3.87	2.12	1.93	1.87	13326	12405	10264
689	12	D	10	GSK2376236A	5.07	5.2	5	0.46	0.51	0.53	7570	8498	8512
690	12	D	11	H89	1.94	1.98	1.88	0.12	0.058	0.071	11872	12101	11249
691	12	E	2	H89	1.86	2.09	2.09	0.097	0.098	0.056	14401	13237	12511
692	12	E	3	GSK1379720A	3.5	3.21	2.86	1.83	1.9	1.35	14195	15114	13288
693	12	E	4	GSK2283293A	2.74	2.56	1.99	1.37	1.39	1.09	13821	13567	12233
694	12	E	5	SB-660566	3.12	2.77	2.75	2.06	1.66	1.8	13858	13081	12390
695	12	E	6	GSK1379765A	3.85	3.51	3.05	0.87	0.73	0.51	13492	12856	12049
696	12	E	7	GSK1440913A	4.42	3.34	3.8	1.41	1.12	1.25	10136	8462	9034
697	12	E	8	AH5015X	3.53	2.69	2.49	2.48	1.81	1.53	12207	11587	10317
698	12	E	9	GW777257X	3.77	3.76	3.77	2.39	2.36	2.24	14024	12400	12453
699	12	E	10	GSK1379716A	0.14	0.49	0.16	0.019	0.11	0.00778	10696	14584	12846
700	12	E	11	DMSO	2.21	2.39	2	1.48	1.68	1.28	14995	15201	14117
701	12	F	2	DMSO	2.2	2.33	2.06	1.41	1.48	1.26	15583	16204	14581
702	12	F	3	GSK1379746A	0.15	0.33	0.18	0.026	0.058	0.00758	15459	13826	13189
703	12	F	4	SB-734909	2.88	2.47	2.87	1.71	1.44	1.66	13766	13294	13224
704	12	F	5	GW809893X	8.41	8.02	8.22	3.4	3.18	3.16	5449	5001	5451
705	12	F	6	GW639905A	5.62	5.59	5.79	2.59	2.32	2.44	5141	7282	6754
706	12	F	7	GSK1520489A	8.99	7.21	6.98	4.66	3.61	3.17	3091	3327	3853
707	12	F	8	GW680061X	2.68	2.91	2.69	1.83	1.93	1.58	14573	13803	13773
708	12	F	9	SB-625086-M	3.75	2.97	3.54	1.77	1.56	1.55	11278	12468	11560
709	12	F	10	GW345098X	2.67	2.44	2.36	1.78	1.76	1.53	13692	15098	14008
710	12	F	11	H89	1.55	2.33	1.87	0.044	0.16	0.11	13674	13494	13605
711	12	G	2	H89	1.84	1.89	1.68	0.12	0.12	0.064	13975	13721	12538
712	12	G	3	GSK1379730A	2.54	2.64	2.52	0.85	0.91	0.99	13232	14940	12639
713	12	G	4	GSK2342769A	3.4	3.24	2.74	2.78	2.66	1.94	10272	9801	8535
714	12	G	5	GSK2606590A	2.86	2.48	2.55	1.43	1.37	1.41	14852	13091	12101
715	12	G	6	GW839464X	2.68	3.4	3.06	1.11	1.23	1.14	13811	13811	10472
716	12	G	7	SB-707548-A	5.94	6.54	4.99	1.21	1.64	1.05	5021	4510	4369
717	12	G	8	GSK1122999D	2.01	2.55	2.84	0.24	0.33	0.64	12904	13347	11328
718	12	G	9	GSK1581428A	0.54	0.56	0.53	0.12	0.1	0.12	2573	3013	2455
719	12	G	10	SB-219952	2.17	2.39	2.63	1.47	1.58	1.64	13735	14133	11113
720	12	G	11	DMSO	2.11	2.17	2.03	1.47	1.44	1.23	14103	15654	13379
721	13	B	2	DMSO	2.54	3.2	2.6	1.43	1.94	1.32	11043	13646	12058
722	13	B	3	GW494610A	9.01	9.11	9.67	1.79	1.97	1.42	3961	4414	3879
723	13	B	4	SB-326892	2.9	3.69	2.83	1.48	1.85	1.12	11204	12464	11219
724	13	B	5	AH20685XX	2.93	3.09	2.81	1.7	1.67	1.52	13082	12771	12679
725	13	B	6	GSK1379737A	5.81	5.87	6.39	2.4	2.58	2.42	7388	6386	6695
726	13	B	7	SB-404290	2.96	2.62	3.23	1.71	1.36	1.63	13550	11165	12499
727	13	B	8	GSK907232A	9.22	10.6	10.3	5.13	5.99	4.9	2321	2003	1715
728	13	B	9	GW582764A	5.61	5.65	7.18	2.44	3	3.53	8355	8439	7532
729	13	B	10	SKF-97184	3.21	3.11	3.49	1.85	1.71	1.87	11443	11874	11791
730	13	B	11	H89	3.1	2.61	2.7	0.032	0.063	0.078	9452	9501	10296
731	13	C	2	H89	3.16	3.22	2.88	0.069	0.082	0.059	11552	13432	11951
732	13	C	3	SKF-97263	3.05	3.17	3.6	1.94	1.92	2.34	11906	14884	12350
733	13	C	4	SB-341556	3.33	3.33	3.88	1.85	1.31	1.72	10841	11474	11819
734	13	C	5	SKF-18355	3.37	3.15	3.35	1.93	1.81	1.81	12569	14176	13606
735	13	C	6	GSK1229496A	4.84	4.49	5.32	2.06	1.79	2.25	11928	12457	11557
736	13	C	7	GW440146A	4.64	5.8	5.28	0.94	1.05	1.49	11670	569	14607
737	13	C	8	GSK1669917A	3.43	5.58	5.76	1.72	2.15	2.1	12482	12209	11833
738	13	C	9	GW810437X	3.93	3.48	3.73	2.06	1.78	1.86	12936	11328	13495
739	13	C	10	SB-601436	3.08	3.16	3.49	1.89	1.87	2	12814	14290	13077
740	13	C	11	DMSO	2.76	3.17	3.3	1.86	1.97	1.72	14463	12602	11691
741	13	D	2	DMSO	2.72	3.02	3	1.49	1.83	1.58	12171	15719	11947
742	13	D	3	GSK1379874A	4.04	3.65	3.96	2.25	2.16	2.4	12018	10671	12089
743	13	D	4	SB-342409	4.21	3.97	4.88	2.55	2.32	2.65	9070	11147	8946
744	13	D	5	SB-735216	3.17	3.05	3.46	1.91	1.83	1.91	13454	15069	13228
745	13	D	6	GSK2188764A	0.32	1.49	0.64	0	0.49	0.32	937	9877	944
746	13	D	7	GSK448459A	10.2	11.6	9.34	4.79	4.64	4.09	2236	2200	2419
747	13	D	8	GW830707A	7.76	6.41	7.85	0.89	1.2	1.14	6829	9550	6914
748	13	D	9	SKF-106164-A2	3.83	3.8	4.31	1.82	2.08	2.05	10319	12750	11063
749	13	D	10	GSK1379763A	3.69	1.25	0.66	0.53	0.038	0.032	10855	10665	9324
750	13	D	11	H89	2.86	3.61	3.18	0.05	0.05	0.029	12036	12092	10175
751	13	E	2	H89	3.46	3.11	3.29	0.13	0.049	0.11	9583	12140	10774
752	13	E	3	GSK1379896A	3.37	4.1	5.14	1.82	2.13	1.65	11882	12424	10640
753	13	E	4	GW407034X	5.37	2.82	4.94	2.07	1.62	1.64	12767	13602	13432
754	13	E	5	GW789449X	9.52	8.92	10	5.21	5.67	4.81	3224	3701	3745
755	13	E	6	GSK1379901A	4.62	4.65	7	2.61	2.19	4.17	8404	10170	8042
756	13	E	7	GW551191X	5.45	5.08	6.44	1.6	1.52	1.42	9271	11154	8577
757	13	E	8	GSK2344444A	4.4	3.87	4.75	2.47	2.28	2.69	8501	10437	8245
758	13	E	9	GW567145X	3.69	7.19	3.79	0.071	0	0.044	14009	13887	13643
759	13	E	10	GW775604X	1.33	1.33	0.89	0.51	0.5	0.22	12380	14114	12355
760	13	E	11	DMSO	2.89	2.83	3.34	1.65	1.64	1.83	13857	13840	11013
761	13	F	2	DMSO	2.85	2.71	2.81	1.69	1.5	1.63	12987	14259	12960
762	13	F	3	GSK1379882A	4.28	3.94	4.63	1.91	1.79	1.73	12607	13800	13076
763	13	F	4	GW828205X	3.24	0	3.63	1.85	0	1.92	12376	927	11665
764	13	F	5	SB-217780	2.82	0.44	3.26	1.55	0.037	1.89	13446	5441	13316
765	13	F	6	GSK1379880A	5.95	5.7	5.99	4.01	3.22	3.51	8451	10194	7930
766	13	F	7	GW663929X	1.07	0.37	0.32	0.12	0.024	0	4939	8308	6503
767	13	F	8	SB-477794-AAA	3.09	3.09	3.7	1.72	1.76	2.27	12117	13008	11723
768	13	F	9	SKF-18267	2.99	3.02	3.17	1.76	1.79	1.7	13005	13224	11859
769	13	F	10	GSK1660450B	3.32	2.98	3.67	1.09	1.06	1.2	12127	13545	11878
770	13	F	11	H89	2.82	3.63	3.09	0.08	0.1	0.062	12499	10959	9615
771	13	G	2	H89	3.09	2.88	2.62	0.088	0.084	0.061	11336	11860	11391
772	13	G	3	GSK1379883A	4.16	4.14	5.12	1.51	1.46	1.7	11892	10985	9738
773	13	G	4	GW828206X	2.66	2.65	2.85	1.42	1.28	1.45	12239	13054	11406
774	13	G	5	SB-317658	5.43	3.68	1.44	3.78	2.48	0.8	5191	7627	3614
775	13	G	6	GSK2228768A	3.68	3.86	4.24	1.48	1.28	1.58	11751	12651	11243
776	13	G	7	GW552771X	3.49	3.79	3.73	1.63	1.51	1.74	13577	13206	12262
777	13	G	8	SB-222517	3.15	2.72	3.1	1.83	1.51	1.8	11990	12190	11293
778	13	G	9	GSK1379748A	4.6	1.38	4.5	0.41	0.14	0.14	12067	4144	11080
779	13	G	10	GSK1379723A	3.76	4.23	4.51	1.06	1.25	1.27	11371	11218	9930
780	13	G	11	DMSO	2.77	2.01	2.75	1.6	0.99	1.47	14204	10517	11408
781	14	B	2	DMSO	3.1	2.47	2.57	0.92	0.89	0.6	19727	19168	20523
782	14	B	3	GSK1627798A	1.69	2.44	1.88	1.14	1.52	1.28	17510	17531	15987
783	14	B	4	GW514784X	1.84	2.3	2.54	0.88	0.99	1.2	11301	20034	17786
784	14	B	5	GSK350559A	3.67	3.61	3.41	1.48	1.21	1.39	13205	13242	13327
785	14	B	6	GW813349X	1.63	1.87	2.1	0.9	1.03	1.24	21609	20265	23540
786	14	B	7	GSK2297542A	1.32	1.23	1.64	0.97	0.79	1.15	24024	21121	21216
787	14	B	8	SB-733416	1.64	1.73	1.95	0.96	0.9	0.98	22013	20789	22004
788	14	B	9	GSK1649598A	1.91	1.85	2.01	1.05	1.06	1.23	21946	21241	19282
789	14	B	10	SB-334860	1.41	1.43	2.04	0.67	0.7	1.12	20194	20065	21651
790	14	B	11	H89	1.89	2.5	2.26	0.13	0.21	0.15	24226	22553	23111
791	14	C	2	H89	1.93	2.2	2.21	0.12	0.15	0.12	25897	25147	25746
792	14	C	3	GW320571X	2.56	3.42	3.11	0.56	0.57	0.62	24678	25404	24533
793	14	C	4	SB-236560	1.74	1.79	1.85	0.8	1.01	0.77	24129	22501	22527
794	14	C	5	GSK2298859A	2.97	2.49	3.3	0.86	0.99	0.95	19837	24051	18745
795	14	C	6	GSK1379721A	1.76	2.09	1.58	0.58	0.71	0.51	22839	23384	23750
796	14	C	7	GW515532X	1.64	1.47	1.48	0.82	0.72	0.78	22670	22775	20216
797	14	C	8	SB-373598	1.16	1.58	1.79	0.55	0.81	0.93	21415	21624	20672
798	14	C	9	GSK977617A	1.84	1.61	2.14	0.74	0.74	0.83	25093	24836	22531
799	14	C	10	SB-334865	1.39	1.51	1.55	0.65	0.79	0.72	21864	22761	20208
800	14	C	11	DMSO	2.14	2.57	2.1	0.82	1.06	1	22189	20577	19754
801	14	D	2	DMSO	2.27	1.92	1.93	0.94	0.99	0.81	21800	23801	19869
802	14	D	3	GSK483724A	4.08	5.38	2.52	1.65	1.19	0.5	8944	9170	6356
803	14	D	4	SB-737856	1.66	1.54	1.73	0.92	0.76	0.84	23332	21454	20386
804	14	D	5	SB-317661	1.96	1.76	1.89	0.86	0.84	0.97	20612	21672	21281
805	14	D	6	GW709199X	2.68	2.94	3.11	0.85	0.93	1	21058	22184	22700
806	14	D	7	GW514786X	1.53	1.61	2.03	0.76	0.92	1.05	21282	24527	20853
807	14	D	8	GW856805X	2.52	2.55	2.54	0.84	0.8	0.9	22861	20225	18761
808	14	D	9	GW621581X	1.4	1.58	1.9	0.7	0.81	0.93	23566	22391	21497
809	14	D	10	GSK2334006A	1.52	1.73	1.63	1.25	1.33	1.3	26813	21659	20611
810	14	D	11	H89	2.52	6.16	2.84	0.12	0.26	0.15	25104	24093	22486
811	14	E	2	H89	1.96	2.03	2.07	0.15	0.11	0.086	25252	23927	24479
812	14	E	3	GSK479719A	5.66	7.37	5.87	3.09	4.66	3.41	6662	5384	4872
813	14	E	4	GSK1379899A	2.04	2.95	3.35	0.95	1.36	1.56	21982	16375	16736
814	14	E	5	GW630813X	1.68	1.54	1.64	0.91	0.83	0.94	22381	22553	21901
815	14	E	6	GSK1653537A	3.96	3.32	3.75	2.03	2.03	2	14069	16191	15570
816	14	E	7	GW659009A	2.45	3.11	3.16	0.77	0.6	0.56	21691	21703	21094
817	14	E	8	GSK1323434A	1.97	1.81	1.66	0.99	0.86	0.73	25272	24872	25684
818	14	E	9	GW275568A	3.33	3.43	3.26	1.25	1.23	1.09	23714	21932	23466
819	14	E	10	SB-222903	2.11	2.03	2.22	0.97	0.97	0.89	25844	23727	22998
820	14	E	11	DMSO	2.23	2.22	2.49	1.08	0.99	0.63	25103	21841	18990
821	14	F	2	DMSO	2.04	2.19	2.16	0.88	0.97	1.06	22987	19889	23102
822	14	F	3	GW784041A	3.67	4.45	4.57	1.9	2.71	2.71	11135	12925	11974
823	14	F	4	GW475620X	1.57	1.81	1.43	0.81	1.03	0.8	25915	20823	24414
824	14	F	5	SB-331032	1.6	1.66	1.69	0.81	0.81	0.81	21972	19918	21032
825	14	F	6	GSK1645895A	2.69	2.69	3.43	0.76	0.54	0.6	15237	14579	11596
826	14	F	7	GSK1398463A	4.69	4.14	5.36	1.48	1.27	2.36	7371	6865	5002
827	14	F	8	GSK1804250A	2.09	2.58	2.78	1.18	1.37	1.56	25253	22786	24109
828	14	F	9	GSK1535721A	1.29	1.79	1.61	0.73	1.11	1.01	27738	24922	26495
829	14	F	10	SB-333613	1.8	1.59	1.86	0.9	0.62	0.9	20974	18627	18692
830	14	F	11	H89	1.78	1.96	2.02	0.11	0.15	0.098	26568	26142	26515
831	14	G	2	H89	2.11	2.72	4.49	0.081	0.2	0.23	24654	22956	25855
832	14	G	3	GSK1653539A	3.96	4.59	4.74	1.54	1.46	1.74	14007	9253	10895
833	14	G	4	GSK2592465A	3.38	3.79	4.59	0.62	0.56	0.61	23716	22053	22608
834	14	G	5	GSK1576028A	4.85	6.01	5.91	1.73	2.28	1.57	8425	6751	6749
835	14	G	6	GSK326180A	1.39	1.18	1.47	0.81	0.61	0.81	22424	20585	20239
836	14	G	7	GW693542X	1.58	1.75	1.62	0.78	0.91	0.83	22889	21533	20384
837	14	G	8	GSK1723980B	3.13	1.78	3.64	0.64	0.23	0.55	18744	6188	16974
838	14	G	9	GSK198271A	2.13	2.21	2.34	1.03	0.89	1.09	18573	18444	17291
839	14	G	10	SB-376715	2	1.72	1.74	1.14	0.88	0.81	21577	17650	15722
840	14	G	11	DMSO	1.99	2.61	2.07	0.72	0.85	0.71	22658	21669	19186
841	15	B	2	DMSO	2.48	9.2	2.89	0.88	0.27	1.06	11972	2577	13244
842	15	B	3	GW810083X	1.16	1.33	1.06	0.67	0.66	0.54	13678	10879	13615
843	15	B	4	GSK1379706A	1.4	2.19	3.38	0.31	0.58	1.15	14672	15900	16046
844	15	B	5	GW701424A	3.19	3.76	5.04	2.3	2.62	4	6396	6724	7122
845	15	B	6	GSK986310C	2.34	1.92	3.22	0.94	0.81	1.51	12386	16257	16470
846	15	B	7	GSK1033723A	2.39	2.2	3.07	0.71	0.62	1.04	13713	15420	15529
847	15	B	8	GW630823A	1.2	0.92	2.17	0.64	0.47	1.43	13677	14977	14807
848	15	B	9	GSK2181306A	1.15	1.36	1.95	0.62	0.71	1.23	13858	16241	16024
849	15	B	10	GSK2347225A	0.84	0.86	1.28	0.65	0.63	1.01	16324	18204	17505
850	15	B	11	H89	1.2	1.39	1.75	0.073	0.1	0.13	14991	16264	15925
851	15	C	2	H89	1.14	1.1	1.74	0.093	0.11	0.15	16095	11725	16319
852	15	C	3	GW681251X	1.7	1.6	2.73	0.88	0.86	1.61	13594	14224	15686
853	15	C	4	SB-708999	3.15	3.46	5.04	2.52	2.61	4.21	6060	6321	7179
854	15	C	5	GW622475X	1.7	1.37	2.24	0.83	0.88	1.39	13804	15062	15178
855	15	C	6	SB-743341	1.62	1.39	2.51	0.97	0.86	2	10618	14865	14335
856	15	C	7	-	1.16	1.23	2.01	0.5	0.59	1.08	13329	13299	14647
857	15	C	8	GW680338X	1.52	1.44	2.29	0.76	0.7	1.42	14129	13787	15875
858	15	C	9	GW567143X	3.18	2.2	4.4	0.53	0.4	1.04	14984	2999	14032
859	15	C	10	GW829351X	1.35	1.23	2.09	0.87	0.69	1.4	14406	15873	14816
860	15	C	11	DMSO	1.72	2.16	2.73	0.88	0.84	1.36	12068	16659	15113
861	15	D	2	DMSO	1.63	1.95	2.3	0.7	0.84	1.34	12343	15355	17060
862	15	D	3	GW693028X	1.45	1.62	2.43	0.62	0.77	1.49	11419	13556	15283
863	15	D	4	GW679662X	2.3	1.92	3.32	0.67	0.7	0.96	9104	14393	15556
864	15	D	5	SB-708998	1.78	1.81	2.4	0.85	0.99	1.32	12887	14137	15488
865	15	D	6	GSK977620A	1.89	1.7	3.59	0.89	0.7	1.93	7765	13746	11630
866	15	D	7	GSK1383281A	0.16	0.33	0.38	0	0	0	6409	5154	7341
867	15	D	8	GW830899A	1.2	1.55	1.99	0.62	0.82	1.16	13869	14355	16098
868	15	D	9	GSK1379767A	2.05	2.14	2.11	0.62	0.7	0.33	12411	14789	16600
869	15	D	10	GSK1379757A	1.28	1.66	1.75	0.13	0.21	0.35	7044	17035	16897
870	15	D	11	H89	1.21	5.01	1.96	0.062	0.12	0.18	16158	16362	16999
871	15	E	2	H89	1.67	1.3	1.99	0.13	0.066	0.19	12852	18177	16589
872	15	E	3	GSK2008607A	2.77	2.79	4.13	1.69	1.68	2.79	10069	12029	10574
873	15	E	4	SB-317651	1.35	1.24	2.3	0.57	0.63	1.41	8794	15067	15369
874	15	E	5	GSK1229782A	2.35	1.88	2.7	0.45	0.46	0.9	13770	16272	17336
875	15	E	6	GW494601A	3.34	2.77	4.07	0.52	0.63	1.05	10935	17709	16920
876	15	E	7	GSK1383280A	0.88	2.78	0.37	0.073	0.68	0	5463	5009	2184
877	15	E	8	GSK955403A	1.43	0.98	1.63	0.78	0.55	0.96	13253	15143	14448
878	15	E	9	GSK1379729A	1.25	1.18	1.86	0.56	0.7	1.11	12902	15124	14904
879	15	E	10	GSK1379725A	2.33	2.21	3.08	0.49	0.61	0.74	14402	16422	16086
880	15	E	11	DMSO	2.56	1.8	2.29	1.04	0.82	1.08	12306	16410	14568
881	15	F	2	DMSO	1.38	1.64	2.04	0.63	0.78	1.08	7015	16735	15648
882	15	F	3	SB-738481	1.8	1.69	2.9	1.04	0.98	1.83	11303	15474	13392
883	15	F	4	GSK1322949A	4.61	4.17	6.18	2.56	2.87	3.89	4341	6262	6291
884	15	F	5	GSK292658A	1.5	1.16	2.06	0.96	0.66	1.34	14780	15204	17361
885	15	F	6	GW835314X	1.74	1.37	3	0.84	0.69	1.75	11377	16373	20275
886	15	F	7	SKF-97359	1.35	1.26	2.36	0.78	0.67	1.4	13654	16704	17132
887	15	F	8	GSK1379724A	1.76	1.45	3.23	0.71	0.71	1.85	16026	16300	18027
888	15	F	9	GSK2606414A	2.74	2.38	4.04	0.75	0.63	1.28	14030	15831	15363
889	15	F	10	GSK1487252A	0.17	0.14	0.43	0.085	0.032	0.031	1172	6333	3274
890	15	F	11	H89	1.09	1.25	1.86	0.064	0.054	0.1	17135	16538	16438
891	15	G	2	H89	1.19	1.24	1.78	0.089	0.068	0.16	14581	19210	16020
892	15	G	3	SB-217360	1.43	1.24	1.93	0.78	0.7	1.03	12510	16671	15900
893	15	G	4	SB-642057	1.55	1.52	2.35	0.95	0.85	1.61	8120	13574	15266
894	15	G	5	GSK1326180A	1.14	1.13	1.79	0.64	0.58	1.05	13460	15957	16219
895	15	G	6	SB-684387-B	98.1	97.9	97.7	80.8	94.1	90.5	11511	13887	15912
896	15	G	7	GSK1398470A	3.33	4.22	5.33	1.52	1.87	2.84	6390	6801	8128
897	15	G	8	GW560109X	2.82	2.99	4.43	1.8	1.77	2.83	10879	13333	12275
898	15	G	9	GW664114X	2.7	2.39	3.43	0.9	0.78	1.23	13000	16052	14426
899	15	G	10	GSK2358994A	0.83	0.92	1.77	0.7	0.77	1.59	18130	20998	18855
900	15	G	11	DMSO	1.85	2.09	2.29	0.82	0.89	1.35	13697	15099	16704
901	16	B	2	DMSO	1.35	1.4	1.18	0.7	0.74	0.54	15971	18694	17861
902	16	B	3	GW681170A	3.24	3.51	3.54	0.4	0.53	0.59	11567	14140	13337
903	16	B	4	GSK1660437A	2.49	3.04	2.01	0.63	0.79	0.44	15284	15737	17809
904	16	B	5	GW560459X	-	1.99	1.68	-	0.86	0.65	-	18147	20059
905	16	B	6	GSK1379812A	0.43	0.49	0.7	0.00646	0.041	0.039	15480	17216	17810
906	16	B	7	GSK1398473A	3.08	3.37	3.29	1.26	1.53	1.51	9839	10304	10681
907	16	B	8	-	1.56	1.45	1.46	0.71	0.8	0.79	15868	18210	18944
908	16	B	9	-	1.55	1.57	1.53	0.83	0.83	0.86	17833	17944	18814
909	16	B	10	-	1.38	1.88	1.26	0.74	1.05	0.62	18175	15938	17747
910	16	B	11	H89	1.14	1.1	1.03	0.027	0.06	0.021	18608	16689	18898
911	16	C	2	H89	1.31	1.48	1.32	0.06	0.067	0.026	21600	21018	19531
912	16	C	3	SB-738004	2.01	2.02	1.84	0.76	0.86	0.88	19485	19216	18153
913	16	C	4	GSK1379708A	1.93	1.95	1.91	0.53	0.54	0.67	21196	20078	21184
914	16	C	5	GSK1398468A	4.96	4.54	4.48	1.2	1.18	1.22	7239	6940	6293
915	16	C	6	GSK1287544A	2.77	2.83	3.3	1.03	1.1	1.47	14711	16140	12371
916	16	C	7	GSK2593067A	4.06	4.79	4.37	0.32	0.46	0.41	10983	11213	11252
917	16	C	8	-	1.66	2.08	1.63	0.67	1.1	0.91	18691	20596	20681
918	16	C	9	-	1.69	1.88	1.56	0.9	1.1	0.88	19970	19238	20517
919	16	C	10	-	1.55	1.91	1.49	0.77	1.03	0.89	19609	20485	20292
920	16	C	11	DMSO	1.55	1.73	1.41	0.79	0.99	0.79	19219	20207	18384
921	16	D	2	DMSO	1.41	1.43	1.41	0.78	0.71	0.71	22027	21526	20331
922	16	D	3	GW569716A	2.21	1.92	1.89	0.65	0.66	0.74	21556	17836	18569
923	16	D	4	SB-710363	5.47	5.79	5.19	2.86	3.04	2.64	9151	8974	9636
924	16	D	5	GSK1379713A	2.5	2.9	2.68	1.23	1.29	1.06	16373	13152	14915
925	16	D	6	SKF-104365	2.06	2.09	1.89	1.04	0.98	0.73	11114	11072	11423
926	16	D	7	GSK1379788A	2.63	2.76	2.16	0.92	0.98	0.77	21727	18485	20167
927	16	D	8	-	1.42	1.35	1.25	0.64	0.66	0.62	20872	20148	19163
928	16	D	9	-	1.69	1.63	1.56	0.88	0.77	0.68	20888	20398	19455
929	16	D	10	-	1.73	1.56	1.4	0.9	0.72	0.72	20199	20463	18624
930	16	D	11	H89	1.21	1.21	1.13	0.046	0.025	0.02	21947	20104	19797
931	16	E	2	H89	1.15	1.55	1.16	0.034	0.055	0.045	23764	21673	22038
932	16	E	3	GW818933X	2.64	1.34	0.24	0.21	0.15	0.026	22639	20224	18999
933	16	E	4	GW525701A	5.09	5.28	4.91	3.27	2.95	2.58	6993	6442	5708
934	16	E	5	GW697465A	2.71	4.91	4.51	1.22	1.38	1.15	16364	9566	8575
935	16	E	6	GW768504A	1.57	1.75	1.56	0.73	0.89	0.75	21425	21185	19110
936	16	E	7	-	1.52	1.53	1.49	0.74	0.76	0.77	20742	20979	19560
937	16	E	8	-	1.44	1.76	1.56	0.67	0.78	0.73	21686	19671	21824
938	16	E	9	-	1.51	1.67	1.51	0.77	0.93	0.76	20672	19788	19901
939	16	E	10	-	1.32	1.54	1.45	0.66	0.74	0.69	19900	19894	20408
940	16	E	11	DMSO	1.24	1.71	1.46	0.59	0.88	0.72	20394	19542	20488
941	16	F	2	DMSO	1.33	1.43	1.64	0.63	0.81	0.96	22403	20616	20101
942	16	F	3	GW694077X	0.35	0.32	0.23	0.00568	0.057	0	17592	12277	15722
943	16	F	4	GW583340C	2.65	2.51	3.01	0.45	0.44	0.55	23880	21731	20918
944	16	F	5	GW707818B	10.8	6.15	6.57	1.33	1.74	1.32	15006	9386	9555
945	16	F	6	GSK1379732A	1.72	2.56	2.2	0.75	0.69	0.9	21859	18724	19593
946	16	F	7	-	1.46	1.76	1.53	0.76	1	0.83	19121	22460	20142
947	16	F	8	-	1.26	1.7	1.63	0.67	0.86	0.84	22865	18733	18711
948	16	F	9	-	1.46	1.49	1.43	0.76	0.77	0.73	21137	18645	18587
949	16	F	10	-	1.48	1.39	1.44	0.88	0.72	0.69	21324	17928	19038
950	16	F	11	H89	0.96	1.22	1.05	0.021	0.054	0.035	23752	20444	20232
951	16	G	2	H89	1	1.24	1.08	0.014	0.024	0.05	21417	20631	21940
952	16	G	3	GSK682037B	14.7	7.72	10.6	0.012	0	0	8461	4186	6199
953	16	G	4	GW440135A	1.53	1.88	1.65	0.5	0.61	0.44	18818	15316	18386
954	16	G	5	GW654607A	4.46	4.93	4.01	0.84	1	0.72	9597	7224	9022
955	16	G	6	GW554060X	1.41	1.66	1.48	0.71	0.98	0.71	20318	18121	18837
956	16	G	7	-	1.38	1.61	1.67	0.71	0.89	0.97	20062	18290	18132
957	16	G	8	-	1.31	1.81	1.41	0.62	0.96	0.71	20841	19129	18738
958	16	G	9	-	1.41	1.85	1.45	0.74	1.08	0.79	19845	19648	18088
959	16	G	10	-	1.4	1.71	1.44	0.75	0.99	0.79	19115	17963	18634
960	16	G	11	DMSO	1.54	1.51	1.45	0.8	0.85	0.77	18131	18649	17879
961	17	B	2	DMSO	1.37	1.61	1.17	0.74	0.87	0.63	14280	13955	16132
962	17	B	3	GSK1379753A	1.61	2.08	1.37	0.83	0.82	0.5	13640	13958	14891
963	17	B	4	SB-226605	1.31	1.53	1.47	0.73	0.78	0.71	15264	2676	16158
964	17	B	5	GW810445X	1.34	0.18	1.08	0.84	0.083	0.62	13405	8472	15714
965	17	B	6	GW823670X	1.7	1.26	1.58	0.95	0.76	0.86	13843	2618	15087
966	17	B	7	SB-711880	1.74	1.97	1.84	0.83	0.93	0.73	15730	17608	17488
967	17	B	8	GW635815X	1.7	1.71	1.83	0.67	0.69	0.77	15148	13166	14509
968	17	B	9	GSK2297430A	1.13	0.91	0.87	0.72	0.58	0.5	13944	13523	14217
969	17	B	10	GSK223810A	1.59	2.07	1.78	0.42	0.57	0.46	5923	13198	13521
970	17	B	11	H89	1.35	1.38	0.95	0.019	0.064	0.03	15546	14139	16635
971	17	C	2	H89	1.25	1.67	1.64	0.081	0.081	0.075	18420	17266	17245
972	17	C	3	GSK1379731A	0.65	0.49	0.29	0.093	0.018	0.017	17224	16687	18082
973	17	C	4	SB-213663	1.7	1.94	1.62	0.76	0.88	0.7	14368	15820	17827
974	17	C	5	GSK2297099A	0.68	1.14	1.04	0.53	0.87	0.73	14772	18409	18379
975	17	C	6	SB-732932	2.3	2.27	2.37	1.15	1.16	1.17	15536	16275	15380
976	17	C	7	SB-736398	1.11	1.84	1.07	0.72	0.97	0.46	4976	17409	13767
977	17	C	8	GW567142A	2.49	2.05	1.75	0.34	0.26	0.23	19815	20577	22349
978	17	C	9	GW689066X	1.63	1.82	1.37	1.03	1.12	0.86	14365	16897	18272
979	17	C	10	GSK1307810A	4.21	5.17	4.25	1.55	1.95	0.94	5625	4298	5747
980	17	C	11	DMSO	1.51	1.63	1.18	0.86	0.98	0.66	14552	14418	20095
981	17	D	2	DMSO	1.51	1.26	1.21	0.87	0.67	0.66	15577	18252	15240
982	17	D	3	SKF-97416	1.52	1.59	1.48	0.87	0.9	0.74	14919	17558	15617
983	17	D	4	GSK2291363A	1.41	1.63	1.25	0.74	0.96	0.73	14812	19660	17050
984	17	D	5	SB-548492	1.5	1.95	1.43	0.93	1.31	0.75	14693	15858	17160
985	17	D	6	GW692089A	2.46	2.69	1.97	0.72	0.87	0.86	14748	17511	17209
986	17	D	7	GI262866A	3.45	3.29	2.67	0.87	0.93	0.93	14419	17533	17633
987	17	D	8	SB-737447	2	2.69	1.46	0.98	1.42	0.76	16961	18597	20340
988	17	D	9	SB-610250	1.26	1.57	1.62	0.68	0.91	0.93	14909	16284	17185
989	17	D	10	SB-733887	1.82	1.79	1.37	0.92	0.95	0.76	15681	18065	20181
990	17	D	11	H89	1.29	1.46	1.17	0.045	0.11	0.06	17811	17662	21773
991	17	E	2	H89	1.21	1.43	1.72	0.075	0.069	0.14	17317	18968	16396
992	17	E	3	GSK1034945A	1.54	1.68	1.56	0.91	0.92	0.78	13471	14958	14038
993	17	E	4	SKF-105561	1.57	1.52	1.55	0.85	0.96	0.81	13348	16334	16178
994	17	E	5	SB-284852-BT	1.43	1.47	1.13	0.34	0.23	0.12	16387	19159	18912
995	17	E	6	GSK2206003A	1.34	1.78	1.62	0.81	1.06	0.89	13686	17602	16806
996	17	E	7	GW696155X	1.78	1.81	1.83	0.88	1.08	0.9	13303	15435	15088
997	17	E	8	GW829058X	0.52	1.61	1.43	0.15	0.96	0.88	12964	16843	16406
998	17	E	9	GW819776X	1.49	1.66	1.59	0.8	0.86	0.88	13234	17516	14951
999	17	E	10	SB-219980	1.93	2.06	1.92	0.85	0.92	0.94	14821	18017	15652
1000	17	E	11	DMSO	1.22	1.54	1.2	0.64	0.73	0.81	13535	13513	14307
1001	17	F	2	DMSO	1.35	1.28	1.29	0.73	0.71	0.61	15162	16911	15608
1002	17	F	3	SB-517389	1.57	1.84	1.33	0.83	1.01	0.71	13425	13935	15525
1003	17	F	4	SB-735464	3.04	3.21	2.64	2.3	2.58	1.93	6837	7452	8310
1004	17	F	5	GSK2336394A	1.05	1.47	1.17	0.59	0.85	0.61	14165	15342	16306
1005	17	F	6	GW811603A	2.95	3.49	3.13	0.69	0.72	0.64	15371	13826	15139
1006	17	F	7	GSK299495A	1.51	1.23	1.12	0.73	0.64	0.6	13668	15070	14598
1007	17	F	8	GW876731X	2.41	2.75	2.34	1.42	1.56	1.21	12004	12983	14667
1008	17	F	9	GW457859A	1.5	1.88	1.6	0.72	0.91	0.73	15754	15819	17765
1009	17	F	10	GW829350X	1.32	1.64	1.1	0.81	0.87	0.54	14965	15715	18063
1010	17	F	11	H89	0.82	1.14	0.88	0.019	0.024	0.046	16198	16794	17440
1011	17	G	2	H89	1.11	1.58	1.54	0.018	0.071	0.052	16443	15411	13465
1012	17	G	3	GSK2373693A	1.73	1.39	1.77	1.23	0.94	1.31	11887	12727	11473
1013	17	G	4	SB-222516	1.22	1.28	1.34	0.76	0.7	0.76	14939	15922	16237
1014	17	G	5	GW461487A	1.3	1.56	1.41	0.77	0.94	0.75	15043	16777	16041
1015	17	G	6	GSK306886A	1.43	2.36	2.53	0.36	0.61	0.66	3845	17469	13574
1016	17	G	7	GSK2296823A	0.95	0.98	1.06	0.59	0.69	0.75	13966	15459	16183
1017	17	G	8	GW867253X	1.52	1.57	1.57	0.86	0.93	0.98	16434	18541	18080
1018	17	G	9	GSK2373723A	1.42	1.69	1.88	0.94	1.1	1.17	9336	12338	10411
1019	17	G	10	GSK1398475A	4.41	4.35	3.23	1.71	1.29	0.98	2336	1631	711
1020	17	G	11	DMSO	1.47	1.5	1.31	0.69	0.92	0.69	11454	16286	14552
1021	18	B	2	DMSO	1.73	1.78	1.73	0.9	0.75	0.8	11072	13149	12137
1022	18	B	3	GW792479X	2.83	2.89	2.86	0.44	0.41	0.52	11671	12644	12289
1023	18	B	4	SB-238039-R	-	0.81	0.62	-	0.00698	0	-	14333	12420
1024	18	B	5	GSK2297543A	1.72	1.57	1.45	0.85	0.75	0.67	13582	13361	12107
1025	18	B	6	SB-742034-AC	1.51	1.78	1.57	0.63	0.75	0.7	12695	12336	13218
1026	18	B	7	SB-742251	1.66	1.51	1.34	0.83	0.55	0.61	14342	13357	13699
1027	18	B	8	GSK323543A	4.42	4.47	3.91	1.33	1.37	1.06	6764	6644	6592
1028	18	B	9	GSK2299009A	1.21	1.56	1.32	0.61	0.78	0.67	13858	14014	13238
1029	18	B	10	GW682569X	4.2	3.2	3.63	0.46	0.35	0.45	10158	10816	8670
1030	18	B	11	H89	1.36	1.86	2.04	0.041	0.033	0.027	17237	15291	14788
1031	18	C	2	H89	1.81	1.81	2.47	0.099	0.057	0.08	17105	15878	13833
1032	18	C	3	GSK257997A	2.01	2.17	2.42	0.93	1.03	1.18	14742	13309	13814
1033	18	C	4	GW868318X	1.67	2.32	1.52	0.76	1.14	0.71	13797	13883	15436
1034	18	C	5	GSK364507A	2.12	2.09	1.79	0.94	0.92	0.85	15453	13123	13331
1035	18	C	6	GSK1014915A	1.7	1.74	1.34	0.97	1.05	0.78	12963	12045	12828
1036	18	C	7	GW767488X	4.11	4.78	5.02	1.74	0.98	1.11	7881	7382	7488
1037	18	C	8	SB-223132	1.61	1.78	1.45	0.87	1.03	0.81	16152	14630	15290
1038	18	C	9	GSK1325775A	2.17	1.99	2.18	1.24	0.97	1.15	15200	14165	11023
1039	18	C	10	GSK2224810A	1.72	1.64	1.33	0.97	0.76	0.7	15888	15061	14470
1040	18	C	11	DMSO	1.45	1.83	1.75	0.71	0.89	0.98	15219	14911	15014
1041	18	D	2	DMSO	1.79	2.04	1.72	0.95	1	0.77	15491	14466	13339
1042	18	D	3	GW869640X	2.46	2.06	1.96	1.18	1.1	1	14963	11407	13118
1043	18	D	4	GSK2593074A	5.35	5.18	4.99	1.14	1.03	0.87	9942	9159	8321
1044	18	D	5	SB-627772-A	2.11	2.2	2.35	1	0.93	0.95	17778	15456	15422
1045	18	D	6	GSK902056A	1.73	1.74	1.61	0.93	0.96	0.72	13514	13907	12714
1046	18	D	7	GSK2373690A	1.86	2.05	1.72	1.03	1.07	0.8	11899	11895	11206
1047	18	D	8	GW829116X	2.18	2.58	2.08	0.9	0.99	0.87	11953	11843	11984
1048	18	D	9	GW461484A	1.93	2.28	1.89	0.83	1.01	0.78	15617	15082	14570
1049	18	D	10	GW482059X	2.29	2.9	2.17	0.89	1.23	0.7	13292	14586	12872
1050	18	D	11	H89	1.49	1.62	1.65	0.066	0.069	0.047	18216	15886	16952
1051	18	E	2	H89	2.14	2.14	2.74	0.067	0.046	0.088	16435	15139	18163
1052	18	E	3	GSK429286A	2.02	2.24	2.26	0.95	0.87	1.14	15364	15546	15143
1053	18	E	4	GSK2375584A	3.72	3.82	3.61	0.44	0.49	0.29	11547	11688	10972
1054	18	E	5	SB-390534	1.8	1.95	1.56	0.84	0.83	0.71	13409	14275	13440
1055	18	E	6	GW702865X	2.87	2.6	2.76	0.62	0.66	0.42	14138	14006	15010
1056	18	E	7	SB-711805	1.61	2.07	1.99	0.78	1.02	1.05	13677	15782	13690
1057	18	E	8	GSK1379878A	3.68	3.32	3.2	1.92	1.74	1.59	10342	10256	9809
1058	18	E	9	GW271431X	1.8	1.71	1.71	0.93	0.84	0.79	14636	14958	14629
1059	18	E	10	GSK175726A	1.43	1.67	1.6	0.7	0.86	0.94	13450	14593	13659
1060	18	E	11	DMSO	1.29	1.78	1.42	0.58	0.83	0.71	13383	14887	14567
1061	18	F	2	DMSO	1.6	1.83	1.8	0.75	0.82	1.02	13147	13466	13301
1062	18	F	3	SB-733371	1.83	2.44	2.69	0.83	0.95	1.06	13612	14771	13889
1063	18	F	4	GSK1024304A	1.69	1.74	1.59	0.73	0.8	0.78	12560	13187	13945
1064	18	F	5	GW800172X	1.76	1.78	1.85	0.87	0.87	1.06	15092	13616	13787
1065	18	F	6	SKF-96418	1.51	1.63	1.78	0.81	0.68	0.93	12761	12522	14093
1066	18	F	7	SB-282852	1.36	1.51	1.72	0.79	0.81	1.08	14590	13174	14043
1067	18	F	8	GW608005X	1.53	1.56	1.54	0.73	0.75	0.79	14036	14205	13884
1068	18	F	9	GW827654A	3.07	3.22	3.14	0.38	0.35	0.36	13600	13283	13182
1069	18	F	10	GSK2197149A	1.45	1.43	1.39	0.78	0.6	0.68	14026	14514	13254
1070	18	F	11	H89	1.36	2.14	2.04	0.023	0.041	0.051	17075	16934	15588
1071	18	G	2	H89	1.72	2.39	2.26	0.034	0.059	0.035	14725	15378	14100
1072	18	G	3	GW709213X	2.93	2.67	2.61	0.5	0.44	0.34	15328	15525	14692
1073	18	G	4	GW683134A	4.17	4	4.01	1.45	1.56	1.13	5376	4676	4761	X
1074	18	G	5	GW857175X	2.98	2.71	2.67	1.3	1.21	1.41	9704	10092	8657
1075	18	G	6	GSK2137462A	0.56	0.77	0.54	0	0.011	0.012	16451	18101	17335
1076	18	G	7	GSK2328680A	1.2	1.37	1.27	0.64	0.68	0.67	14465	13896	13573
1077	18	G	8	GSK204559A	1.79	1.79	1.5	0.72	0.72	0.5	13427	13500	11542
1078	18	G	9	GW867587X	2.38	2.22	1.92	1.23	1.28	1.06	13453	15476	12581
1079	18	G	10	GSK2189892A	1.56	1.78	1.6	0.77	0.69	0.65	13895	14994	11676
1080	18	G	11	DMSO	1.42	1.77	1.51	0.75	0.91	0.76	13562	14349	12575

## Sheet: Primary screen Stm % inhibition
nr.	plate	row	column	condition	DsRed+ (% of DMSO)					DsRed-bright (% of DMSO)					viability (cell count) (% of DMSO)					double appearance
					rep 1	rep 2	rep 3	mean	SD	rep 1	rep 2	rep 3	mean	SD	rep 1	rep 2	rep 3	mean	SD
1	1	B	3	GW771127A	164.857	159.486	116.995	147.113	26.2202	82.774	75.6189	96.8593	85.0841	10.807	79.5398	76.1845	85.54	80.4214	4.73962
2	1	B	4	GW827105X	103.228	115.327	108.357	108.971	6.07268	75.6152	73.3683	65.5779	71.5205	5.26763	101.396	100.259	91.8236	97.8263	5.22941
3	1	B	5	SB-210313	93.7638	91.3183	101.596	95.5594	5.3691	92.17	93.1733	102.513	95.952	5.70375	99.6349	106.316	106.141	104.031	3.80786
4	1	B	6	SB-698596-AC	92.223	97.5348	98.0282	95.9287	3.21865	83.6689	102.626	93.8442	93.3796	9.48691	115.957	117.642	102.298	111.966	8.41494
5	1	B	7	SB-686709-A	104.989	103.966	109.296	106.083	2.82858	105.593	110.278	116.08	110.65	5.2537	93.9029	113.509	104.289	103.9	9.80897
6	1	B	8	GW775608X	124.798	129.26	121.878	125.312	3.718	76.0626	101.725	87.8141	88.534	12.8465	89.5873	98.8421	90.5945	93.008	5.07753
7	1	B	9	SB-390523	106.09	109.753	135.587	117.143	16.0773	106.935	94.5236	133.417	111.625	19.8664	96.3392	60.4054	57.6709	71.4718	21.5791
8	1	B	10	GW305178X	1041.09	497.32	1853.52	1130.64	682.521	129.306	150.788	318.09	199.395	103.353	56.7723	60.2234	50.2338	55.7432	5.07369
9	1	C	3	GR105659X	226.706	267.953	148.169	214.276	60.8516	247.427	265.566	158.668	223.887	57.2049	48.6181	43.4651	81.2336	57.7723	20.4808
10	1	C	4	GW829055X	109.831	131.833	141.221	127.628	16.1116	93.9597	139.985	131.91	121.951	24.5755	109.904	116.466	82.6809	103.017	17.9147
11	1	C	5	SB-751148	120.836	153.055	147.042	140.311	17.1314	86.8009	103.976	99.8744	96.8838	8.96961	79.9034	95.0142	64.2307	79.7161	15.3926
12	1	C	6	SB-264866	84.9596	122.186	117.371	108.172	20.2465	80.5369	131.433	102.889	104.953	25.5106	105.136	116.816	80.4631	100.805	18.5592
13	1	C	7	GW427984X	93.3236	109.539	112.676	105.18	10.3867	72.9306	114.779	99.4975	95.7356	21.1761	96.7689	111.497	89.9132	99.393	11.0285
14	1	C	8	GW305074X	101.908	165.273	339.906	202.362	123.258	131.544	139.985	181.658	151.062	26.831	109.508	117.48	86.8582	104.615	15.8863
15	1	C	9	SB-431533	116.214	127.331	140.657	128.068	12.2381	125.28	145.386	160.176	143.614	17.5155	107.553	56.8432	41.9773	68.7911	34.3818
16	1	C	10	SB-220025-A	125.679	124.973	135.211	128.621	5.71819	123.49	134.134	135.302	130.975	6.5085	103.511	98.9061	93.9345	98.784	4.78954
17	1	D	3	GW627834A	127.219	146.409	139.155	137.595	9.68972	133.333	171.043	163.568	155.981	19.9666	101.868	106.71	91.0532	99.877	8.01584
18	1	D	4	SKF-62604	123.258	140.622	122.254	128.711	10.3272	116.331	144.486	108.92	123.246	18.7644	100.565	116.137	102.757	106.486	8.42916
19	1	D	5	GW817396X	126.559	142.337	134.836	134.577	7.89192	92.6174	89.5724	107.789	96.6596	9.75781	101.448	100.116	114.104	105.223	7.71997
20	1	D	6	GW282536X	193.25	187.567	225.352	202.056	20.3738	102.908	142.686	116.08	120.558	20.2632	106.316	118.587	91.1913	105.365	13.7226
21	1	D	7	GW778894X	239.912	306.538	309.859	285.436	39.4603	219.687	391.148	350.126	320.32	89.5321	41.3516	48.7691	44.9788	45.0332	3.70905
22	1	D	8	GW577921A	107.63	137.621	119.061	121.437	15.1357	106.488	153.038	125.879	128.468	23.383	108.903	98.665	105.598	104.389	5.22518
23	1	D	9	SB-633825	132.282	187.138	145.352	154.924	28.6536	97.9866	155.289	125.879	126.385	28.6545	96.6697	44.9658	49.7707	63.8021	28.5654
24	1	D	10	GW459057A	120.836	128.617	132.019	127.158	5.73235	102.908	130.533	124.372	119.271	14.5014	96.4667	91.4224	100.543	96.1441	4.56898
25	1	E	3	GW770220A	158.254	182.422	139.343	160.006	21.5932	82.774	98.1245	130.402	103.767	24.3101	87.3587	87.6191	88.2743	87.7507	0.471767
26	1	E	4	SB-590885-AAD	108.07	131.19	117.559	118.94	11.6213	63.5347	89.1223	85.1759	79.2776	13.7758	94.6961	102.134	84.912	93.914	8.63744
27	1	E	5	GSK1819799A	111.592	127.331	129.765	122.896	9.865	104.251	125.131	123.618	117.667	11.6433	106.184	112.496	107.851	108.844	3.2709
28	1	E	6	GW589933X	106.97	113.612	123.005	114.529	8.05661	103.803	111.178	121.357	112.113	8.81408	95.9945	113.352	80.8016	96.716	16.2871
29	1	E	7	SB-678557-A	103.668	120.9	125.07	116.546	11.3459	107.83	131.883	122.864	120.859	12.1512	115.665	113.303	93.9301	107.632	11.9252
30	1	E	8	GW632046X	110.271	121.543	128.826	120.214	9.34861	102.461	122.431	143.97	122.954	20.7594	98.5253	108.471	94.2017	100.399	7.31688
31	1	E	9	GW827106X	144.828	195.07	167.7	169.199	25.1546	136.913	218.755	156.03	170.566	42.8134	76.1214	38.7073	39.8976	51.5754	21.2658
32	1	E	10	SB-738561	93.9839	112.111	101.033	102.376	9.13814	92.6174	121.08	104.02	105.906	14.3248	98.9833	99.8901	95.6045	98.1593	2.25848
33	1	F	3	GW780159X	112.913	140.407	119.061	124.127	14.4304	113.199	117.929	118.719	116.616	2.98507	113.431	105.081	98.7887	105.767	7.34539
34	1	F	4	GW435821X	157.594	136.334	141.784	145.237	11.0423	136.913	136.834	135.678	136.475	0.691101	98.615	88.9131	90.7326	92.7536	5.15703
35	1	F	5	SB-347804	109.171	129.26	128.451	122.294	11.3721	106.488	130.083	117.965	118.178	11.7989	95.376	90.3498	99.9421	95.2226	4.79798
36	1	F	6	GW284408X	117.315	140.622	124.131	127.356	11.9834	125.28	146.737	123.241	131.753	13.0166	108.917	107.236	94.4333	103.529	7.92178
37	1	F	7	GSK619487A	105.209	124.759	113.052	114.34	9.83833	99.3289	137.284	98.7437	111.786	22.0844	106.514	112.23	108.942	109.229	2.86865
38	1	F	8	GW581744X	109.171	127.974	147.418	128.188	19.1243	107.383	129.632	146.985	128	19.8516	98.4261	98.5174	90.1403	95.6946	4.8104
39	1	F	9	GW827102X	134.263	154.341	150.798	146.467	10.7169	109.62	139.085	135.302	128.002	16.0315	86.5277	42.5155	46.9294	58.6576	24.237
40	1	F	10	GSK943949A	138.225	181.136	199.061	172.807	31.2618	131.096	158.44	218.216	169.251	44.5548	72.4008	75.845	60.5611	69.6023	8.01705
41	1	G	3	GW461104A	122.817	105.895	522.066	250.259	235.543	129.306	109.377	221.985	153.556	60.0929	102.52	95.3734	39.1093	79.0008	34.7313
42	1	G	4	GW817394X	115.114	105.038	101.596	107.249	7.02489	118.568	108.027	99.4975	108.698	9.55304	111.58	102.513	103.184	105.759	5.05265
43	1	G	5	SB-735465	198.753	161.629	193.427	184.603	20.0734	155.705	136.834	171.106	154.548	17.1649	54.3029	51.6573	57.3369	54.4324	2.84201
44	1	G	6	GW301789X	112.252	106.752	127.887	115.631	10.965	93.9597	115.229	106.658	105.282	10.7011	101.566	89.7348	92.7544	94.6851	6.14735
45	1	G	7	GW853606X	116.434	129.904	138.404	128.247	11.078	100.224	120.18	120.226	113.543	11.5351	83.8364	83.5058	73.7965	80.3796	5.70353
46	1	G	8	GW693481X	125.899	91.5327	108.169	108.533	17.1859	127.964	92.2731	108.166	109.468	17.8811	95.6262	104.515	104.774	101.638	5.20833
47	1	G	9	GW679410X	137.784	155.198	163.568	152.184	13.1536	113.199	144.036	149.246	135.494	19.4827	103.19	45.9597	41.5186	63.5562	34.3958
48	1	G	10	GW759710A	130.741	107.61	133.897	124.083	14.3527	128.859	108.477	114.196	117.177	10.513	91.7262	94.2516	90.9419	92.3065	1.72947
49	2	B	3	GSK1023156A	100.354	110.409	118.228	109.664	8.96063	94.0152	117.122	111.522	107.553	12.0538	83.1411	82.9388	81.8581	82.646	0.689782
50	2	B	4	GW837331X	124.284	118.337	131.322	124.648	6.50019	88.1393	80.647	88.3696	85.7186	4.39368	69.3673	69.9395	63.4961	67.6009	3.56642
51	2	B	5	SB-242718	96.494	108.476	107.06	104.01	6.54738	101.523	120.803	109.239	110.522	9.70366	98.239	109.615	98.4842	102.113	6.49807
52	2	B	6	GW694234A	206.497	208.83	225.289	213.539	10.2425	154.733	151.59	184.891	163.738	18.3866	42.6114	47.7404	46.8561	45.736	2.74181
53	2	B	7	GW683768X	89.5465	110.216	118.036	105.933	14.7198	95.6474	116.118	118.696	110.154	12.6288	104.662	104.98	93.6015	101.081	6.47933
54	2	B	8	GW445012X	108.266	114.663	113.8	112.243	3.47094	117.519	116.118	118.043	117.227	0.995309	88.0759	104.812	104.218	99.0353	9.4958
55	2	B	9	GW580509X	154.197	163.39	153.466	157.018	5.53073	87.4864	116.453	87.7174	97.2189	16.6575	58.4056	69.5261	64.5473	64.1596	5.57038
56	2	C	3	GW549390X	140.688	117.757	115.918	124.788	13.801	136.126	110.095	112.826	119.682	14.3061	86.9292	102.235	94.5628	94.5758	7.65312
57	2	C	4	SB-476429-A	109.231	100.741	98.7805	102.918	5.55494	116.213	103.402	99.1304	106.249	8.89004	110.777	114.549	92.6817	106.003	11.6894
58	2	C	5	GW786460X	121.197	155.462	149.807	142.155	18.3699	84.5484	102.398	103.696	96.8808	10.6998	62.4667	69.5613	60.944	64.324	4.59905
59	2	C	6	GW694590A	221.936	179.053	206.033	202.341	21.6791	121.763	88.6782	123.261	111.234	19.5482	39.0076	40.4491	46.8353	42.0974	4.16604
60	2	C	7	GSK1030061A	133.741	127.425	140.565	133.91	6.57152	86.1806	88.0089	103.043	92.411	9.25325	81.7896	76.9316	80.6409	79.7874	2.53897
61	2	C	8	SB-253228	70.4407	85.8524	87.6123	81.3018	9.44709	8.48749	12.0468	16.6304	12.3883	4.0822	86.0214	118.164	83.8292	96.0047	19.2214
62	2	C	9	SB-242717	125.442	100.935	107.445	111.274	12.6945	133.515	92.6938	102.065	109.425	21.3824	87.407	92.8774	93.9681	91.4175	3.51573
63	2	D	3	GSK1030062A	137.601	127.812	120.732	128.715	8.47057	57.1273	46.8489	48.2609	50.7457	5.57157	91.0791	105.05	101.403	99.1773	7.24642
64	2	D	4	SB-814597	204.567	197.228	227.214	209.67	15.6306	222.307	213.497	259.565	231.79	24.4543	40.202	51.5663	44.9196	45.5626	5.70935
65	2	D	5	GSK312948A	293.342	272.639	263.8	276.594	15.1629	234.712	199.108	202.826	212.215	19.5711	32.9534	39.0155	39.0133	36.9941	3.49934
66	2	D	6	GSK237701A	182.953	239.768	244.544	222.422	34.2644	87.4864	196.096	203.152	162.245	64.8388	44.0516	37.3796	40.2098	40.547	3.34875
67	2	D	7	GW819077X	140.881	137.093	133.248	137.074	3.81682	117.845	94.0323	107.935	106.604	11.9622	89.5161	99.4474	116.556	101.84	13.6777
68	2	D	8	GW779439X	314.571	224.299	213.736	250.868	55.42	63.0033	25.7669	20.2174	36.3292	23.2665	38.6049	54.8205	34.6009	42.6754	10.7068	X
69	2	E	3	SKF-86055	127.758	125.685	114.955	122.799	6.87197	92.7095	87.005	81.8478	87.1874	5.43312	98.7373	101.989	102.302	101.009	1.97395
70	2	E	4	SB-741905	106.529	101.708	102.824	103.687	2.52392	97.6061	99.7211	92.2826	96.5366	3.83285	115.282	107.609	100.372	107.755	7.45602
71	2	E	5	GW805758X	208.427	228.166	207.959	214.851	11.5339	173.993	176.687	167.283	172.654	4.84314	38.523	55.1811	53.1428	48.9489	9.0865
72	2	E	6	GW680908A	101.126	101.708	108.408	103.747	4.04693	93.3624	90.0167	96.5217	93.3003	3.25295	94.0345	119.439	101.783	105.086	13.0201
73	2	E	7	GW568326X	103.635	88.1727	105.135	98.9807	9.38999	107.399	78.9738	89.3478	91.907	14.3845	94.1233	111.813	103.664	103.2	8.8542
74	2	E	8	GSK326090A	55.7736	41.766	46.0205	47.8534	7.18138	4.24374	1.40547	0	1.88307	2.16181	21.002	21.1701	16.7645	19.6455	2.49647
75	2	F	3	GW300653X	976.52	1019.01	1007.06	1000.86	21.9141	224.592	226.548	220.109	223.749	3.30114	99.5905	109.465	84.6176	97.8911	12.5106
76	2	F	4	GW781673X	194.918	226.233	190.244	203.798	19.5689	60.3917	73.285	59.3478	64.3415	7.76285	67.1012	68.7521	65.6054	67.1529	1.57397
77	2	F	5	GW575533A	143.004	137.093	121.887	133.995	10.8942	144.614	139.543	131.413	138.523	6.65913	81.7419	101.154	91.257	91.3842	9.70651
78	2	F	6	GW450241X	123.705	125.105	115.918	121.576	4.9498	54.1893	73.285	56.087	61.1871	10.52	70.5208	85.9115	78.1788	78.2037	7.69541
79	2	F	7	SB-254169	117.337	105.962	117.073	113.457	6.49248	115.234	96.3748	111.848	107.819	10.0544	103.679	111.321	103.201	106.067	4.55634
80	2	F	8	GW795486X	270.183	241.702	277.279	263.054	18.8294	167.138	151.255	179.674	166.022	14.2423	34.5232	36.3506	30.3959	33.7566	3.05045
81	2	G	3	GSK238063A	1767.77	1807.93	1761.87	1779.19	25.0609	119.151	120.468	124.565	121.395	2.82339	73.21	63.088	67.6457	67.9812	5.06935
82	2	G	4	GW683134A	243.165	239.768	217.587	233.507	13.8913	226.551	211.824	218.478	218.951	7.37479	31.5542	24.8552	33.6396	30.0163	4.58964	X
83	2	G	5	GW445017X	111.547	88.5595	99.3582	99.8216	11.5008	115.56	90.686	108.587	104.944	12.831	101.979	104.689	105.933	104.2	2.02153
84	2	G	6	GW621970X	126.021	95.1337	115.34	112.165	15.6866	110.99	87.005	106.63	101.542	12.7766	67.2992	73.6334	69.9072	70.2799	3.18355
85	2	G	7	GW703087X	173.882	189.687	206.033	189.868	16.0763	158.651	181.707	213.913	184.757	27.7571	32.5712	42.5952	40.1406	38.4357	5.22498
86	2	G	8	GW819230X	107.687	81.0184	86.0719	91.5925	14.1657	103.156	94.7016	78.913	92.2568	12.3048	97.2357	110.521	104.515	104.09	6.65259
87	3	B	3	GW300660X	107.848	82.5537	92.557	94.3196	12.739	109.245	82.0779	90.8432	94.0555	13.8656	98.3779	98.9209	95.7458	97.6815	1.69827
88	3	B	4	SB-431542-A	116.203	102.036	109.844	109.361	7.09544	123.396	110.649	115.866	116.637	6.40835	94.6302	110.865	99.6866	101.727	8.30735
89	3	B	5	GW275944X	383.544	366.538	311.164	353.749	37.8468	117.17	103.377	106.074	108.874	7.31026	86.1733	94.7555	88.881	89.9366	4.38738
90	3	B	6	GW824645A	152.278	138.36	139.376	143.338	7.75928	117.736	110.649	118.042	115.476	4.18248	88.2924	91.2419	85.2368	88.257	3.00268	X
91	3	B	7	GW572401X	154.177	141.662	171.068	155.636	14.7573	138.679	117.922	144.696	133.766	14.0471	77.8881	81.7067	65.0029	74.8659	8.75242
92	3	B	8	GW806742X	307.975	389.653	337.095	344.908	41.396	178.302	176.104	163.191	172.532	8.16391	30.4822	29.8842	25.5679	28.6448	2.68139
93	3	B	9	SB-610251-B	132.152	148.266	147.659	142.692	9.13343	117.17	125.714	111.514	118.133	7.14892	104.058	83.9726	90.6025	92.8778	10.2344
94	3	B	10	GW853609X	162.911	159.824	137.215	153.317	14.0298	99.0566	95.5844	82.1396	92.2602	8.93498	74.5082	61.8543	77.763	71.3752	8.40439
95	3	C	3	GW768505A	262.025	242.708	244.898	249.877	10.5776	196.415	178.701	183.318	186.145	9.18897	48.8333	62.2205	53.0903	54.7147	6.83983
96	3	C	4	GSK1751853A	44.8101	38.6351	47.8992	43.7815	4.71691	1.24528	1.2987	2.44787	1.66395	0.679418	45.169	49.2525	35.1605	43.194	7.25064
97	3	C	5	GW829115X	110.886	105.999	115.606	110.83	4.80391	104.151	103.377	118.042	108.523	8.25245	99.5307	127.65	114.73	113.97	14.0752
98	3	C	6	GW561436X	204.684	161.145	176.471	180.766	22.085	180.566	153.247	164.279	166.031	13.7436	79.6148	106.637	85.1521	90.468	14.274
99	3	C	7	GW442130X	3710.13	3160.15	3486.19	3452.16	276.562	169.811	128.312	146.328	148.15	20.8097	92.5258	104.452	102.69	99.8892	6.43751
100	3	C	8	GW406731X	145.443	156.192	167.827	156.487	11.195	140.943	158.442	168.087	155.824	13.7598	77.942	81.0984	73.9122	77.6508	3.60194
101	3	C	9	GW876790X	166.709	154.871	144.778	155.452	10.977	126.226	109.61	107.162	114.333	10.3725	81.209	81.0922	74.7702	79.0238	3.68415
102	3	C	10	GSK711701A	132.911	178.976	138.655	150.181	25.1023	104.151	134.026	114.234	117.47	15.1982	95.5721	73.0531	97.9069	88.844	13.7251
103	3	D	3	GW607117X	123.797	106.99	116.327	115.705	8.42121	60.566	44.1558	54.3971	53.0397	8.28888	105.746	119.407	108.877	111.343	7.15652
104	3	D	4	GSK953913A	0	151.899	196.639	116.179	103.071	0	58.1818	64.7325	40.9715	35.6332	0.0735811	72.7117	48.1589	40.3147	36.9489
105	3	D	5	SB-736290	132.911	109.301	77.431	106.548	27.8425	114.34	102.857	54.3971	90.5313	31.8154	106.035	107.922	90.9733	101.644	9.28877
106	3	D	6	GW809885X	2426.58	1928.45	1829.53	2061.52	319.997	212.264	169.87	183.862	188.665	21.6013	53.9595	52.2695	51.5065	52.5785	1.25534
107	3	D	7	GW632580X	132.911	118.547	132.893	128.117	8.28799	32.2642	22.3377	19.583	24.7283	6.67004	104.701	112.007	114.798	110.502	5.21421
108	3	D	8	GW549034X	127.975	128.453	115.606	124.011	7.28308	107.547	103.377	103.898	104.941	2.27226	88.1256	88.1876	106.911	94.4083	10.8282
109	3	D	9	SB-750140	169.367	196.147	169.268	178.261	15.4904	52.0755	55.5844	62.0127	56.5575	5.03957	63.1964	62.0653	70.9618	65.4078	4.84302
110	3	D	10	GW828525X	140.127	167.089	146.939	151.385	14.0201	116.038	127.273	118.586	120.632	5.89041	96.5384	75.7286	93.7435	88.6702	11.2945
111	3	E	3	GW301784X	114.304	100.055	61.9448	92.1012	27.0705	117.17	104.416	60.9248	94.17	29.4891	109.896	120.493	79.3255	103.238	21.376
112	3	E	4	GSK1030058A	125.696	103.027	142.617	123.78	19.8645	83.2075	71.6883	101.723	85.5395	15.1523	74.5965	105.16	89.5061	89.7541	15.2831
113	3	E	5	GW575808A	227.089	199.119	223.289	216.499	15.1707	235.472	230.649	245.875	237.332	7.78137	57.8053	82.0233	72.9693	70.9327	12.2368
114	3	E	6	GSK319347A	167.089	154.21	176.471	165.923	11.1758	160.189	139.74	176.247	158.725	18.2971	92.0156	95.4073	93.733	93.7186	1.69587
115	3	E	7	SB-751399	142.025	118.217	132.533	130.925	11.9854	106.415	100.779	98.4587	101.884	4.09168	95.1453	109.207	116.605	106.986	10.9008
116	3	E	8	SKF-86002-A2	153.038	134.067	137.575	141.56	10.0937	141.509	122.597	147.96	137.356	13.1817	95.9841	90.0065	111.514	99.1684	11.1019
117	3	E	9	SB-725317	543.038	392.955	417.767	451.254	80.45	374.717	297.143	350.861	340.907	39.7335	34.3035	41.2569	42.878	39.4794	4.55518
118	3	E	10	GW607049C	283.671	298.514	324.85	302.345	20.8551	138.113	181.818	178.422	166.118	24.3122	49.4956	37.2218	45.2668	43.9947	6.23497
119	3	F	3	GW416469X	105.949	109.631	121.729	112.436	8.25521	97.9245	100.779	110.97	103.225	6.85796	105.02	102.217	97.7427	101.66	3.67047
120	3	F	4	SB-226879	126.835	121.189	131.453	126.492	5.1405	137.547	135.584	144.696	139.276	4.79563	100.934	118.078	110.116	109.709	8.57944
121	3	F	5	GSK466314A	110.886	92.4601	103.721	102.356	9.28858	98.4906	87.2727	103.898	96.5539	8.48037	103.328	127.141	110.9	113.79	12.1671
122	3	F	6	GW708336X	134.81	119.868	142.617	132.432	11.5596	138.113	127.792	148.504	138.136	10.356	91.8587	105.098	99.9991	98.9851	6.67747
123	3	F	7	GW627512B	199.367	169.4	191.957	186.908	15.6084	183.962	156.364	169.175	169.834	13.8111	64.5061	71.7557	70.1408	68.8009	3.806
124	3	F	8	GW569293E	202.025	162.135	172.509	178.89	20.6963	134.717	92.4675	132.185	119.79	23.6956	71.3492	81.2473	95.6345	82.7437	12.2116
125	3	F	9	SB-739452	111.266	112.273	133.613	119.051	12.6217	103.019	112.727	125.113	113.62	11.0742	94.6842	98.6539	112.855	102.064	9.55318
126	3	F	10	GW856804X	429.114	399.56	392.557	407.077	19.4032	122.264	96.1039	115.322	111.23	13.5517	47.4991	56.8011	58.5354	54.2785	5.93489
127	3	G	3	GSK317315A	288.987	303.467	265.786	286.08	19.0079	118.302	132.987	118.586	123.292	8.39774	41.3182	39.4566	31.8075	37.5275	5.04029
128	3	G	4	GW804482X	136.329	131.756	157.023	141.703	13.4634	98.4906	75.3247	93.019	88.9448	12.1084	92.6681	105.091	88.3831	95.3809	8.6782
129	3	G	5	GW770249X	229.367	217.611	234.094	227.024	8.48723	142.642	152.727	138.713	144.694	7.22922	55.7892	57.9372	45.092	52.9395	6.88041
130	3	G	6	GW458787A	148.481	148.597	154.502	150.526	3.44322	144.34	157.403	161.015	154.253	8.77283	97.2056	94.9976	82.4401	91.5477	7.96435
131	3	G	7	SB-630812	99.1139	116.896	133.613	116.541	17.2525	97.9245	121.558	135.993	118.492	19.2185	91.8587	112.64	102.822	102.44	10.396
132	3	G	8	SB-242721	144.304	158.833	149.46	150.866	7.36603	103.019	120.519	126.201	116.58	12.0829	95.9596	119.978	109.502	108.48	12.0416
133	3	G	9	SB-264865	100.253	108.31	109.484	106.016	5.02494	104.717	115.844	115.322	111.961	6.27893	107.796	107.022	97.5996	104.139	5.67675
134	3	G	10	GW513184X	187.595	195.157	188.355	190.369	4.16376	163.585	192.208	180.054	178.616	14.3656	67.6505	54.6595	64.8599	62.3899	6.83865
135	4	B	3	GW445014X	79.1096	96.8872	107.02	94.339	14.1287	44.7794	114.286	104.569	87.878	37.6394	60.3176	102.63	100.829	87.9257	23.9263
136	4	B	4	GSK586581A	109.161	122.568	128.861	120.197	10.0619	37.1324	57.4194	59.0674	51.2064	12.2163	85.783	98.5959	104.4	96.2595	9.52579
137	4	B	5	GW678313X	120.205	142.704	153.51	138.807	16.991	44.5588	48.3871	44.3712	45.7724	2.26637	74.6996	101.731	107.481	94.6372	17.5043
138	4	B	6	SB-682330-A	267.123	211.868	149.454	209.482	58.8709	0	5.65899	0	1.88633	3.26722	48.6593	43.5314	43.7014	45.2974	2.91276
139	4	B	7	GSK270822A	130.993	142.704	151.638	141.778	10.3535	75.7353	96.7742	87.8945	86.8013	10.562	83.8603	86.8491	101.056	90.5886	9.18766
140	4	B	8	SB-223133	114.812	129.864	126.677	123.784	7.93212	113.235	125.346	122.468	120.35	6.32701	80.1847	94.4012	101.554	92.0466	10.8774
141	4	B	9	GW680191X	124.572	134.241	135.413	131.409	5.9499	122.794	157.604	169.571	149.99	24.3003	69.9307	75.9217	89.3758	78.4094	9.95838
142	4	B	10	SB-285234-W	92.2089	106.518	122.933	107.22	15.374	81.6176	111.521	116.816	103.318	18.9787	90.156	97.4203	104.478	97.3516	7.16146
143	4	C	3	GSK1007102B	227.312	258.268	248.986	244.855	15.8864	88.9706	20.3687	8.84597	39.3951	43.3185	31.9306	32.2923	27.9005	30.7078	2.43795
144	4	C	4	GW785804X	130.993	130.739	138.846	133.526	4.60862	133.824	107.834	120.584	120.747	12.9955	109.637	97.6073	94.2645	100.503	8.0848
145	4	C	5	GW589961A	188.271	208.074	209.048	201.798	11.7249	141.912	156.682	160.151	152.915	9.68549	63.5126	46.1141	44.7228	51.4498	10.4698
146	4	C	6	GW843682X	192.123	186.187	238.378	205.563	28.5732	188.235	186.175	226.095	200.169	22.4767	58.4327	45.3393	50.2663	51.3461	6.61314
147	4	C	7	GW296115X	1089.04	1228.6	1394.7	1237.45	153.019	23.0882	27.4654	26.6604	25.738	2.32982	81.0047	62.7412	70.8599	71.5352	9.15045
148	4	C	8	GW734508X	118.664	124.027	120.437	121.043	2.7323	119.853	124.424	128.121	124.132	4.14152	125.583	103.957	96.6041	108.715	15.064
149	4	C	9	SB-251527	110.959	131.615	138.846	127.14	14.4719	91.9118	130.876	143.194	121.994	26.7698	102.106	88.559	104.042	98.2358	8.43599
150	4	C	10	GSK182497A	4.23801	123.152	135.725	87.7051	72.5575	1.10294	106.912	119.642	75.8858	65.0759	62.7209	91.2486	91.9598	81.9764	16.6796
151	4	D	3	GSK1713088A	39.0411	28.8911	38.3775	35.4366	5.67828	66.8382	23.4101	43.3349	44.5278	21.7386	35.2387	35.0888	36.0541	35.4605	0.519512
152	4	D	4	GSK718429A	220.634	227.335	215.289	221.086	6.03572	90.4412	68.1106	66.4154	74.9891	13.4087	65.2844	69.8925	69.3234	68.1668	2.5124
153	4	D	5	SB-736302	132.534	153.794	185.023	157.117	26.4019	56.6176	89.4009	79.9812	75.3332	16.8786	82.0414	72.5019	69.9258	74.823	6.38259
154	4	D	6	GW300657X	109.161	117.023	126.053	117.412	8.45276	89.7059	116.129	114.932	106.922	14.9218	104.585	101.829	105.194	103.869	1.79333
155	4	D	7	SB-734117	174.144	173.93	192.2	180.091	10.4868	75	50.7834	81.4885	69.0906	16.183	61.2695	71.1126	67.5862	66.6561	4.98704
156	4	D	8	GW574783B	159.503	150	154.758	154.754	4.75171	194.853	214.747	195.007	201.536	11.4413	105.169	103.013	107.874	105.352	2.43574	X
157	4	D	9	GW445015X	123.288	122.276	127.301	124.288	2.65767	106.618	116.129	114.932	112.559	5.18047	87.5548	107.849	96.4993	97.301	10.1708
158	4	D	10	GSK614526A	131.764	135.992	124.493	130.75	5.8163	121.324	122.581	124.352	122.752	1.52167	100.523	92.1926	104.557	99.0909	6.30537
159	4	E	3	GSK2219385A	119.692	108.56	105.772	111.341	7.36475	57.0588	32.3502	30.146	39.8517	14.9425	114.217	106.451	109.289	109.985	3.92977
160	4	E	4	SB-220455	116.61	123.735	116.069	118.805	4.27881	105.882	132.719	94.1121	110.904	19.7873	107.384	105.329	104.007	105.573	1.70185
161	4	E	5	GW615311X	159.76	141.537	128.861	143.386	15.5323	111.029	82.6728	71.7852	88.4958	20.2597	100.561	113.219	29.7861	81.1887	44.9636
162	4	E	6	GW282449A	131.507	116.732	115.445	121.228	8.92526	63.6765	68.1106	64.7197	65.5023	2.31833	108.836	109.675	97.9136	105.475	6.56147
163	4	E	7	SB-732881-H	164.897	171.887	158.19	164.992	6.8489	109.559	106.912	106.453	107.641	1.67629	71.3538	64.5936	67.8656	67.9377	3.3807
164	4	E	8	SB-333612	114.555	126.362	112.324	117.747	7.54353	104.412	119.816	91.0975	105.108	14.3717	99.2979	91.1061	91.1654	93.8565	4.71248
165	4	E	9	GSK969786A	125.599	130.739	104.524	120.288	13.8913	111.029	150.23	106.453	122.571	24.0628	101.89	102.871	99.3278	101.363	1.82925
166	4	E	10	GSK1392956A	114.298	130.156	118.565	121.006	8.2059	97.0588	146.544	101.743	115.115	27.3186	98.3931	99.9673	94.4304	97.5969	2.85305
167	4	F	3	GW813360X	143.579	145.039	123.245	137.288	12.1831	145.588	154.839	130.947	143.791	12.0469	85.7453	89.3873	97.8961	91.0096	6.23576
168	4	F	4	GW642138X	129.966	124.611	107.644	120.74	11.6532	144.118	143.779	104.569	130.822	22.7362	84.9065	93.2435	51.1392	76.4297	22.2954
169	4	F	5	GW806776X	115.839	124.027	121.373	120.413	4.17763	101.471	125.346	130.005	118.94	15.3075	95.2735	101.036	104.749	100.353	4.77453
170	4	F	6	GSK980961A	152.055	137.16	155.382	148.199	9.70401	49.6324	42.3041	51.7193	47.8853	4.94473	87.9977	93.1544	93.7844	91.6455	3.17473
171	4	F	7	GW709042A	167.723	157.588	220.905	182.072	34.0102	154.412	152.995	266.604	191.337	65.1869	33.6082	30.6537	32.0559	32.1059	1.4779
172	4	F	8	SB-360741	124.315	118.774	113.573	118.887	5.37215	127.941	122.581	126.236	125.586	2.73881	99.2884	96.2804	92.1868	95.9185	3.56461
173	4	F	9	GW785974X	114.812	110.895	126.053	117.253	7.86848	119.118	115.207	122.468	118.931	3.63401	100.259	86.858	95.5653	94.2275	6.79999
174	4	F	10	SB-376719	114.298	123.735	118.253	118.762	4.7393	119.118	120.737	115.874	118.576	2.47657	88.158	80.2678	84.2252	84.217	3.9451
175	4	G	3	GW830263A	145.634	124.611	122.621	130.955	12.7508	87.5	54.7465	61.2341	67.8269	17.3435	96.593	88.47	87.2719	90.7783	5.07117
176	4	G	4	GSK938890A	153.339	154.961	126.365	144.888	16.0622	172.794	176.037	142.252	163.694	18.6405	83.719	72.1279	84.2427	80.0298	6.8483
177	4	G	5	SB-772077-B	156.421	160.506	162.246	159.725	2.99019	101.471	117.051	106.453	108.325	7.9569	87.4134	84.4268	76.316	82.7187	5.74248
178	4	G	6	GW782612X	106.336	105.058	96.0998	102.498	5.5776	110.294	124.424	97.0325	110.584	13.698	108.355	98.6582	104.749	103.921	4.90115
179	4	G	7	GW673715X	129.195	121.109	135.101	128.469	7.02448	79.4118	89.1244	66.3212	78.2858	11.4432	75.8211	69.9994	75.6089	73.8098	3.30161
180	4	G	8	SB-437013	100.428	122.86	127.613	116.967	14.519	84.5588	108.756	92.8874	95.4007	12.2927	99.0528	96.2982	92.0471	95.7994	3.52938
181	4	G	9	GW407323A	144.606	177.432	299.532	207.19	81.6374	98.5294	104.147	108.337	103.671	4.92123	115.744	114.546	122.601	117.63	4.34647
182	4	G	10	GW352430A	96.0616	102.14	102.34	100.181	3.56853	100	97.6959	98.9166	98.8708	1.15276	113.275	99.3528	89.4282	100.685	11.9789
183	5	B	3	GSK554170A	86.6944	105.376	100	97.3569	9.61735	74.2683	99.0291	89.9329	87.7434	12.5248	95.7441	88.0396	87.8765	90.5534	4.49598
184	5	B	4	GW416981X	309.771	306.452	295.812	304.011	7.29278	263.78	229.873	202.685	232.113	30.6095	44.1852	38.8967	36.4248	39.8356	3.96449
185	5	B	5	GW651576X	96.2578	102.957	110.733	103.316	7.24427	81.9512	105.751	97.0917	94.9312	12.0459	94.8706	85.8429	80.4175	87.0437	7.30099
186	5	B	6	SB-278539	58.0042	66.129	62.3037	62.1456	4.06474	5.12195	8.51382	5.81655	6.48411	1.79176	103.583	106.335	92.4391	100.786	7.35828
187	5	B	7	GW810576X	286.902	255.645	272.251	271.6	15.6388	333.659	255.414	284.116	291.063	39.5819	52.4891	47.4973	40.9789	46.9884	5.77193
188	5	B	8	SB-732881	155.509	151.075	145.026	150.537	5.26228	111.951	113.368	105.593	110.304	4.14111	84.4794	79.7961	72.364	78.8798	6.10945
189	5	B	9	SB-358518	92.5156	112.366	117.801	107.561	13.3099	102.805	119.642	136.018	119.488	16.607	96.1411	95.8718	96.5244	96.1791	0.327967
190	5	B	10	GW827396X	106.861	111.559	104.974	107.798	3.39121	116.707	115.161	99.3289	110.399	9.61809	85.3529	80.8828	84.8377	83.6911	2.44567
191	5	C	3	SB-759335-B	117.672	125	119.895	120.856	3.75743	114.512	117.849	113.647	115.336	2.2191	119.328	98.1616	105.524	107.671	10.7456
192	5	C	4	GW616030X	192.1	244.892	218.848	218.613	26.3971	130.976	165.347	127.069	141.131	21.0629	93.3505	83.8713	75.3694	84.1971	8.99496
193	5	C	5	GW829874X	106.237	130.645	115.445	117.442	12.3261	101.707	119.642	109.62	110.323	8.98776	114.053	100.436	110.011	108.167	6.99354
194	5	C	6	SB-739245-AC	180.249	191.667	194.764	188.894	7.64451	193.537	208.813	194.183	198.844	8.6389	82.1766	74.0365	78.3246	78.1792	4.07197
195	5	C	7	GSK579289A	76.2994	100.806	116.23	97.7787	20.1369	15.3659	18.3719	19.2394	17.659	2.03278	40.8047	30.6221	33.2101	34.879	5.29243
196	5	C	8	GW429374A	642.412	1032.26	704.188	792.953	209.534	163.902	157.282	144.519	155.234	9.85254	141.96	121.363	131.769	131.697	10.2986
197	5	C	9	GW782907X	108.524	122.849	105.759	112.378	9.17373	110.488	128.155	112.752	117.132	9.6137	112.976	100.607	102.46	105.347	6.67096
198	5	C	10	GW832467X	114.137	123.387	114.66	117.395	5.19617	123.659	138.91	130.649	131.072	7.63437	108.778	102.035	106.771	105.862	3.46252
199	5	D	3	GSK180736A	104.574	133.871	103.927	114.124	17.1046	101.707	132.188	90.8277	108.241	21.4404	121.178	98.2703	112.405	110.618	11.5578
200	5	D	4	GW580496A	1299.38	1276.88	1028.8	1201.68	150.148	163.537	184.615	148.098	165.417	18.3309	130.57	100.11	113.468	114.716	15.2685
201	5	D	5	GW809897X	864.865	1045.7	1013.09	974.551	96.3801	391.463	356.684	397.763	381.97	22.1237	38.6153	39.572	38.6935	38.9603	0.531258
202	5	D	6	GW831090X	96.0499	110.484	110.471	105.668	8.32981	95.8537	109.783	107.383	104.34	7.44667	118.716	97.7347	101.648	106.033	11.1568
203	5	D	7	GSK300014A	162.162	189.785	169.895	173.947	14.2503	186.585	209.261	186.577	194.141	13.0939	75.234	69.0376	79.5301	74.6006	5.27483
204	5	D	8	SB-253226	14.7609	19.086	17.5393	17.1287	2.19158	0.512195	2.06124	1.11857	1.23067	0.780583	80.3275	83.5453	98.7345	87.5357	9.83095
205	5	D	9	GW796921X	137.63	126.882	67.2775	110.596	37.8982	125.854	117.849	53.6913	99.1314	39.5553	91.3879	94.9092	88.6551	91.6508	3.13534
206	5	D	10	GW829877X	101.247	130.108	120.942	117.432	14.7467	97.3171	130.844	122.148	116.77	17.3984	106.952	100.094	108.839	105.295	4.60171
207	5	E	3	GW618013A	10.1871	8.87097	11.2565	10.1049	1.19491	4.02439	2.15086	3.08725	3.0875	0.936766	94.6891	81.0458	96.8927	90.8759	8.58408
208	5	E	4	GSK192082A	1983.37	2505.38	2408.38	2299.04	277.649	308.78	310.978	251.007	290.255	34.0079	81.9497	78.2514	49.9784	70.0598	17.4891
209	5	E	5	GW572399X	131.809	175.806	152.618	153.411	22.0096	124.756	169.38	157.047	150.394	23.0438	96.4474	91.8432	95.4696	94.5867	2.42578
210	5	E	6	GW810372X	644.491	411.29	210.995	422.259	216.956	207.439	182.375	154.362	181.392	26.5519	50.8215	46.3097	53.6954	50.2755	3.72298
211	5	E	7	SB-220025-R	107.9	136.022	124.607	122.843	14.1434	110.122	157.282	136.018	134.474	23.6177	119.079	108.819	113.519	113.806	5.13583
212	5	E	8	GW693881A	923.077	1704.3	1225.13	1284.17	393.944	84.5122	103.958	93.0649	93.8451	9.74644	111.32	103.502	114.188	109.67	5.53084
213	5	E	9	GW831091X	117.464	126.613	114.921	119.666	6.14901	110.854	125.467	112.752	116.357	7.94585	103.174	111.559	118.073	110.936	7.46877
214	5	E	10	GW830365A	104.99	126.882	121.728	117.866	11.4455	101.341	123.226	119.016	114.528	11.6122	110.571	103.712	123.481	112.588	10.0378
215	5	F	3	GW811761X	105.405	336.022	340.314	260.58	134.403	126.585	238.387	238.479	201.15	64.5752	112.227	57.3787	53.5614	74.389	32.8242
216	5	F	4	GW278681X	153.222	213.441	171.99	179.551	30.8131	97.3171	141.598	108.277	115.731	23.0623	100.554	87.9775	84.4107	90.9807	8.48031
217	5	F	5	GW297361X	121.83	213.978	158.639	164.816	46.384	97.6829	177.894	139.15	138.242	40.1132	82.4034	66.608	67.6006	72.204	8.84689
218	5	F	6	GW680975X	103.119	136.559	125.654	121.777	17.0541	104.634	136.669	131.991	124.431	17.3038	138.534	104.791	106.177	116.5	19.0941
219	5	F	7	GW576609A	173.805	271.505	247.382	230.897	50.8937	176.341	263.48	225.951	221.924	43.7087	105.738	81.6513	78.0483	88.4793	15.0549
220	5	F	8	GW642125X	110.603	136.828	132.461	126.631	14.051	115.244	133.981	132.886	127.37	10.5159	118.568	94.9713	99.58	104.373	12.5074
221	5	F	9	GW631581B	148.857	150.806	142.932	147.532	4.10104	158.78	155.041	150.336	154.719	4.23166	104.195	89.856	86.4952	93.5156	9.40044
222	5	F	10	GW654652C	128.482	152.957	146.859	142.766	12.7403	46.0976	45.2577	42.0582	44.4711	2.13147	104.558	87.2634	86.4952	92.7724	10.2143
223	5	G	3	GW784684X	598.753	298.387	520.942	472.694	155.887	109.024	73.4877	105.145	95.8858	19.4941	52.5571	40.6044	45.2819	46.1478	6.02323
224	5	G	4	GSK200398A	199.168	208.602	210.733	206.168	6.15462	74.6341	73.0396	68.4564	72.0434	3.20711	97.7179	80.1532	78.0818	85.3176	10.7888
225	5	G	5	SB-675259-M	206.237	228.763	184.031	206.344	22.3662	210	237.043	179.418	208.82	28.8302	66.5557	49.2749	57.27	57.7002	8.64846
226	5	G	6	SB-409514	146.154	151.344	141.623	146.374	4.86425	124.024	125.915	119.016	122.985	3.56511	98.6482	78.8258	86.1855	87.8865	10.02
227	5	G	7	GW811168X	148.649	150.806	151.571	150.342	1.51539	133.537	137.117	133.333	134.662	2.1284	105.046	83.5065	92.3219	93.6249	10.8288
228	5	G	8	GSK1030059A	111.85	106.989	108.639	109.159	2.47201	105.732	90.0672	93.0649	96.2879	8.31476	115.744	101.794	98.9103	105.483	9.00245
229	5	G	9	GSK1220512A	14.3451	16.9355	15.7068	15.6625	1.29575	1.71951	2.59895	1.65548	1.99132	0.527203	72.0463	67.2833	68.4042	69.2446	2.4902
230	5	G	10	GW276655X	128.482	114.785	129.319	124.196	8.16056	120.732	97.2367	114.989	110.986	12.2483	90.8888	81.8298	82.3764	85.0317	5.07978
231	6	B	3	GW784752X	185.334	184.031	233.37	200.912	28.1169	156.578	167.992	175.802	166.791	9.6685	47.2487	75.2753	48.8298	57.1179	15.7446
232	6	B	4	SB-614067-R	91.8614	81.3535	91.6031	88.2726	5.99358	90.0535	81.6683	83.6402	85.1206	4.38425	83.9341	110.312	83.6025	92.6164	15.3262
233	6	B	5	GW578748X	127.478	153.359	173.173	151.337	22.9148	135.401	167.216	188.112	163.576	26.5431	60.3656	67.2425	62.7445	63.4509	3.49244
234	6	B	6	GSK620503A	89.2828	86.4654	86.3686	87.3723	1.65529	78.0749	79.1465	70.6996	75.9737	4.59876	93.6741	101.225	77.3422	90.747	12.2073
235	6	B	7	GW644007X	180.5	214.703	283.533	226.245	52.4776	165.775	223.084	283.114	223.991	58.6746	31.8573	44.7543	43.4801	40.0306	7.10688
236	6	B	8	GW279320X	422.24	351.996	468.92	414.386	58.8565	70.5882	66.7313	70.384	69.2345	2.17023	101.851	113.385	109.54	108.259	5.8726
237	6	B	9	GW830900A	66.0757	70.1071	86.5867	74.2565	10.8668	57.1123	70.805	80.1683	69.3619	11.5956	82.6364	92.1739	98.4421	91.0841	7.95898
238	6	B	10	GW621431X	129.412	156.28	206.761	164.151	39.2708	94.5455	114.064	128.774	112.461	17.1706	76.985	76.5524	80.8707	78.136	2.37817
239	6	C	3	GW780056X	402.901	322.785	436.205	387.297	58.2979	312.299	269.641	366.123	316.021	48.3485	29.1781	28.8367	24.5998	27.5382	2.55043
240	6	C	4	GSK269962B	414.182	327.167	431.843	391.064	56.0369	342.246	248.303	340.873	310.474	53.8463	22.215	24.9684	17.0733	21.4189	4.00727
241	6	C	5	SB-400868-A	357.776	205.94	405.671	323.129	104.276	387.166	173.23	438.716	333.037	140.777	17.652	21.5443	9.12001	16.1054	6.35487
242	6	C	6	GSK605714A	101.209	94.4985	100.545	98.7508	3.6975	99.2513	92.5315	104.787	98.8566	6.13724	87.5203	111.053	100.391	99.6548	11.7835
243	6	C	7	SB-735467	165.995	121.081	157.47	148.182	23.8542	134.118	95.6353	108.574	112.776	19.5822	70.7754	85.5477	79.4053	78.5761	7.42098
244	6	C	8	GW441806A	80.9025	93.9143	83.0971	85.9713	6.96583	77.2193	101.067	83.0089	87.0984	12.4387	90.0321	96.653	102.597	96.4272	6.28528
245	6	C	9	SB-221466	88.6382	94.0604	102.726	95.1416	7.10601	90.6952	99.903	103.84	98.1461	6.74627	90.8554	86.177	106.267	94.4332	10.5122
246	6	C	10	GW784307A	243.352	245.375	305.344	264.69	35.2213	121.925	137.342	164.44	141.236	21.5231	43.0904	41.2931	48.844	44.4092	3.94439
247	6	D	3	GW410563A	139.081	109.542	129.553	126.059	15.0763	117.861	80.6984	115.834	104.798	20.8952	78.2408	97.4304	84.8118	86.8277	9.75229
248	6	D	4	GW807982X	111.523	88.0721	120.611	106.735	16.7894	107.807	88.6518	120.568	105.676	16.0646	95.7393	97.2823	89.4643	94.162	4.14079
249	6	D	5	GR269666A	182.111	169.426	242.094	197.877	38.8148	56.8984	42.871	59.6528	53.1407	8.99985	91.1903	106.407	96.4075	98.0016	7.73266
250	6	D	6	GW796920X	92.0226	87.4878	101.418	93.6427	7.10484	85.5615	88.4578	106.365	93.4615	11.2683	83.7946	105.445	118.318	102.519	17.4468
251	6	D	7	SB-738482	92.506	85.443	95.5289	91.1593	5.17604	85.5615	84.1901	87.4277	85.7264	1.62507	91.1066	111.738	104.717	102.52	10.4894
252	6	D	8	GW684626B	217.566	239.533	266.085	241.061	24.2954	137.968	182.929	138.243	153.047	25.8794	48.4627	23.5432	70.5129	47.5063	23.4995
253	6	D	9	SB-239272	164.384	102.97	212.868	160.074	55.0757	67.3797	16.6828	111.731	65.2644	47.5592	113.252	126.304	121.833	120.463	6.63309
254	6	D	10	GW574782A	153.586	156.28	179.716	163.194	14.372	99.893	92.9195	117.728	103.513	12.7941	83.4457	83.8079	107.704	91.6527	13.9024
255	6	E	3	GW576924A	215.955	214.703	331.516	254.058	67.0834	163.636	219.205	359.811	247.551	101.112	82.1201	63.5037	60.5392	68.721	11.6982
256	6	E	4	SB-216385	116.519	79.0166	139.586	111.707	30.5699	121.497	74.8788	139.821	112.066	33.4827	88.6227	115.976	98.2144	100.938	13.8786
257	6	E	5	GW434756X	131.829	99.0263	135.66	122.172	20.1358	120	81.0863	129.406	110.164	25.6173	88.4832	93.8767	90.2895	90.8831	2.7453
258	6	E	6	GW708893X	228.848	208.861	300.981	246.23	48.4579	83.8503	88.2638	135.087	102.4	28.3932	91.3996	88.3055	89.1371	89.6141	1.60124
259	6	E	7	SB-742865	101.853	80.185	128.244	103.428	24.0683	91.9786	70.4171	106.681	89.6921	18.2396	90.4647	107.592	102.995	100.35	8.86447
260	6	E	8	GW641155A	100.242	90.409	148.528	113.06	31.1074	81.0695	62.8516	90.8995	78.2735	14.2315	97.3022	103.446	109.07	103.273	5.88591
261	6	E	9	SB-711237	98.3078	87.7799	114.286	100.124	13.3459	92.6203	82.4442	109.521	94.862	13.677	103.665	111.553	121.078	112.099	8.71943
262	6	E	10	GSK635416A	170.83	185.492	268.266	208.196	52.5363	84.492	120.466	153.709	119.555	34.6173	88.3018	73.0728	81.7813	81.052	7.64066
263	6	F	3	GW282974X	227.236	179.649	255.18	220.688	38.1886	103.529	135.984	140.452	126.655	20.1519	79.2735	76.0527	97.9441	84.4234	11.8195
264	6	F	4	GSK1173862A	225.624	142.697	250.818	206.38	56.5711	109.519	43.8409	124.987	92.7822	43.0842	6.00028	4.92334	7.91065	6.27809	1.51291
265	6	F	5	GW785404X	97.502	81.7916	106.652	95.3153	12.5737	90.2674	82.4442	107.943	93.5516	13.0629	99.6325	108.998	113.481	107.371	7.06619
266	6	F	6	GSK204925A	77.6793	88.9484	97.0556	87.8944	9.73106	73.7968	82.2502	92.4776	82.8416	9.35445	88.2599	92.0443	108.43	96.2447	10.721
267	6	F	7	SB-742864	113.135	170.886	191.494	158.505	40.6204	109.519	168.186	193.477	157.061	43.0707	58.6074	60.1906	81.7102	66.8361	12.9057
268	6	F	8	SB-245392	8.70266	55.3554	79.1712	47.7431	35.8457	1.00535	14.743	65.334	27.0275	33.8781	59.1516	2.44316	2.74596	21.4469	32.6536
269	6	F	9	GW799251X	1606.77	1450.34	2174.48	1743.86	381.04	2132.62	1924.35	3137.3	2398.09	648.588	34.6621	13.604	24.4718	24.2459	10.5309
270	6	F	10	GW769076X	146.011	162.123	180.371	162.835	17.1908	113.583	103.589	111.731	109.634	5.31671	96.744	61.3937	102.867	87.0015	22.3873
271	6	G	3	SB-250715	146.978	90.7011	166.412	134.697	39.3213	109.091	17.6528	99.4214	75.3883	50.2337	114.34	131.968	143.729	130.012	14.7917
272	6	G	4	GSK625137A	149.234	132.473	156.816	146.174	12.4564	142.674	127.449	172.33	147.484	22.8241	70.0637	85.6773	94.6148	83.4519	12.4259
273	6	G	5	GSK299115A	98.9525	96.1052	105.125	100.061	4.61117	92.1925	81.2803	94.687	89.3866	7.1302	111.354	108.221	118.887	112.821	5.48239
274	6	G	6	GW820759X	101.048	100.195	111.232	104.158	6.14116	93.9037	92.3375	111.099	99.1136	10.4096	102.102	94.4134	114.334	103.617	10.0465
275	6	G	7	GW280670X	1026.59	1273.61	1794.98	1365.06	392.274	474.866	956.353	1265.65	898.956	398.504	90.4228	82.3642	93.8323	88.8731	5.889
276	6	G	8	GW567808A	190.169	2.62902	193.457	128.752	109.238	120	1.16392	137.612	86.2586	74.2184	107.265	30.9282	92.6798	76.9578	40.5244
277	6	G	9	GW874091X	220.79	816.456	447.11	494.785	300.681	169.412	244.423	260.074	224.636	48.4617	73.2871	56.822	69.3889	66.4994	8.60447
278	6	G	10	GW275616X	94.6011	118.014	122.137	111.584	14.8515	87.2727	112.512	114.887	104.891	15.3036	113.21	87.5096	102.838	101.186	12.9296
279	7	B	3	SB-242719	122.644	122.404	115.088	120.045	4.29506	78.1421	85.139	82.8139	82.0317	3.56346	100.595	101.754	109.043	103.797	4.57967
280	7	B	4	GW682841X	162.301	178.871	117.193	152.788	31.9203	83.6066	94.9185	60.374	79.633	17.6117	96.3055	95.5918	100.564	97.487	2.68833
281	7	B	5	SB-251505	102.815	107.104	94.7368	101.552	6.27952	14.7541	11.4477	12.8228	13.0082	1.66096	108.609	100.044	97.0052	101.886	6.01737
282	7	B	6	GW743024X	95.8384	111.84	91.2281	99.6354	10.8177	91.8033	117.354	90.8281	99.9951	15.041	90.1677	82.5225	89.2185	87.3029	4.16706
283	7	B	7	GW869810X	164.871	175.956	144.561	161.796	15.9217	78.6885	104.123	89.7596	90.8569	12.7526	93.6565	75.4987	83.4352	84.1968	9.10283
284	7	B	8	GW852849X	359.119	415.301	361.404	378.608	31.7976	249.18	296.261	263.402	269.614	24.1473	29.1503	29.3489	31.4478	29.9823	1.27301
285	7	B	9	GW801372X	321.297	375.228	315.789	337.438	32.8423	166.12	269.799	216.919	217.613	51.8427	43.6241	40.3562	43.179	42.3864	1.77227
286	7	B	10	GW441756X	1799.27	1624.77	978.947	1467.66	432.138	186.339	237.584	203.028	208.983	26.1365	73.0619	73.2023	81.358	75.874	4.74973
287	7	C	3	GSK317354A	111.261	112.933	117.193	113.795	3.05881	111.475	112.176	121.817	115.156	5.77874	107.645	105.416	103.572	105.544	2.0399
288	7	C	4	GW458344A	126.683	111.111	124.561	120.785	8.44487	120.219	103.547	121.282	115.016	9.94637	107.499	106.552	99.2187	104.423	4.53211
289	7	C	5	GSK949675A	121.175	144.262	168.772	144.736	23.802	101.639	122.531	141.585	121.919	19.9799	101.981	89.9798	90.5522	94.171	6.76978
290	7	C	6	GW621823A	219.951	264.845	250.526	245.108	22.9324	105.464	124.832	131.434	120.577	13.4974	84.3511	77.3322	74.6041	78.7625	5.02844
291	7	C	7	SB-409513	97.6744	104.189	119.298	107.054	11.0929	91.2568	99.5206	121.282	104.02	15.5101	108.316	96.74	97.1528	100.736	6.5676
292	7	C	8	GW633459A	175.887	193.807	194.386	188.027	10.517	59.5628	69.6069	66.2511	65.1403	5.11334	99.8845	95.8789	94.0824	96.6152	2.97031
293	7	C	9	SB-390527	174.419	188.342	190.877	184.546	8.86175	167.213	191.563	191.273	183.35	13.9755	67.4539	74.4852	67.9241	69.9544	3.93085
294	7	C	10	GW432441X	104.651	117.304	138.596	120.184	17.1549	109.29	127.133	148.531	128.318	19.6474	108.322	99.7686	99.7749	102.622	4.9364
295	7	D	3	SB-737198	121.542	110.018	122.807	118.122	7.04694	119.672	115.628	135.174	123.491	10.3173	101.541	102.703	104.888	103.044	1.69935
296	7	D	4	GW612286X	304.406	334.062	314.035	317.501	15.1286	157.377	192.138	173.642	174.386	17.3924	49.2039	47.6787	48.9169	48.5999	0.810506
297	7	D	5	GW406108X	184.7	198.179	173.333	185.404	12.4375	185.792	209.396	201.959	199.049	12.0679	97.7596	107.753	98.0268	101.18	5.6942
298	7	D	6	GW439255X	125.581	167.942	155.439	149.654	21.7646	122.404	176.606	165.628	154.879	28.6548	91.9205	82.9208	79.4964	84.7793	6.41717
299	7	D	7	GW622055X	130.355	139.526	137.895	135.925	4.89262	128.415	156.472	144.256	143.048	14.0672	101.897	101.819	94.491	99.4022	4.25337
300	7	D	8	GW405841X	3470.01	3355.19	3294.74	3373.31	89.0319	191.803	253.116	227.07	223.997	30.7717	99.2025	94.5959	94.5024	96.1003	2.68701
301	7	D	9	GW700494A	127.05	124.954	139.649	130.551	7.94836	113.661	124.257	142.654	126.857	14.6701	98.7516	95.3751	98.8498	97.6588	1.97839
302	7	D	10	GI261520A	257.772	246.63	218.947	241.117	19.9911	106.557	131.735	106.322	114.872	14.6048	75.0571	70.326	76.023	73.802	3.04882
303	7	E	3	GW284372X	235.006	231.694	205.263	223.988	16.3003	189.071	199.041	154.942	181.018	23.1262	68.3556	74.5614	74.922	72.613	3.69138
304	7	E	4	GW290597X	163.403	129.326	150.877	147.869	17.2364	157.923	129.434	153.339	146.899	15.2976	88.4317	88.6852	96.8804	91.3324	4.80634
305	7	E	5	GW846105X	267.687	286.339	303.158	285.728	17.7435	231.694	269.799	266.073	255.855	21.007	45.7602	42.1253	41.4934	43.1263	2.30279
306	7	E	6	GW335962X	145.41	134.791	155.088	145.096	10.1522	134.973	128.859	153.339	139.057	12.7409	96.6267	99.6222	98.2311	98.16	1.49897
307	7	E	7	GW695874X	181.028	140.619	155.439	159.029	20.4422	140.437	108.725	151.202	133.455	22.0827	95.2966	94.2152	101.943	97.1516	4.18451
308	7	E	8	GSK561866B	120.441	114.754	135.789	123.661	10.8813	104.372	101.822	125.022	110.405	12.7228	99.8056	102.592	119.707	107.368	10.7762
309	7	E	9	GSK466317A	154.59	134.062	138.947	142.533	10.7235	139.891	121.381	122.885	128.052	10.28	111.782	93.4888	110.467	105.246	10.2035
310	7	E	10	GW559768X	195.716	200.364	166.316	187.465	18.4629	178.142	210.547	172.573	187.087	20.5061	78.3261	81.1107	91.08	83.5056	6.7058
311	7	F	3	SB-732941	197.185	197.814	209.474	201.491	6.92045	171.038	181.783	196.616	183.146	12.8433	76.5845	76.559	69.7573	74.3002	3.93434
312	7	F	4	GW782912X	111.261	110.747	97.8947	106.634	7.57286	112.022	114.477	102.582	109.694	6.27996	106.535	93.6118	89.1731	96.44	9.01995
313	7	F	5	GW794607X	127.417	145.719	131.579	134.905	9.59375	125.137	162.8	142.654	143.53	18.8468	99.7097	94.1214	95.0188	96.2833	3.00108
314	7	F	6	GW643971X	122.277	113.661	98.9474	111.628	11.7967	121.311	122.531	100.98	114.941	12.1061	108.282	95.9784	93.7816	99.3475	7.81544
315	7	F	7	GSK237700A	338.923	371.585	300.702	337.07	35.4778	96.7213	162.8	194.479	151.333	49.8774	34.7978	35.1952	41.2777	37.0903	3.63191
316	7	F	8	GW301888X	191.677	202.914	171.93	188.84	15.6858	44.3716	52.4065	54.4969	50.425	5.34558	77.6948	72.6282	67.436	72.5863	5.12952
317	7	F	9	GSK571989A	104.651	130.055	114.737	116.481	12.7912	56.2842	45.4458	58.7711	53.5004	7.08541	23.9651	27.4274	27.2707	26.2211	1.95532
318	7	F	10	GW572738X	139.902	159.199	141.404	146.835	10.7337	110.929	146.117	129.831	128.959	17.6102	77.0128	74.4618	66.5052	72.6599	5.48063
319	7	G	3	GW806290X	351.04	386.157	392.982	376.726	22.5051	308.197	367.593	375.601	350.464	36.8226	40.2593	26.783	29.3025	32.1149	7.16481
320	7	G	4	SB-743899	103.55	110.747	97.193	103.83	6.78126	87.9781	111.601	94.5681	98.0491	12.1901	110.176	101.596	100.768	104.18	5.20913
321	7	G	5	SB-236687	40.3917	49.9089	50.1754	46.8253	5.57332	1.35519	1.51294	1.68833	1.51882	0.16665	91.0695	89.0952	71.7323	83.9657	10.6403
322	7	G	6	GW770249A	360.588	393.443	382.456	378.829	16.7252	84.153	111.026	93.4996	96.2261	13.6423	41.2851	36.1208	31.4932	36.2997	4.89837
323	7	G	7	SB-361058	123.011	100.911	116.491	113.471	11.3555	106.011	90.3164	107.925	101.418	9.66137	96.9875	91.5263	90.6147	93.0428	3.44644
324	7	G	8	GW576484X	433.293	348.998	364.912	382.401	44.7859	273.77	190.412	236.153	233.445	41.745	33.7326	44.5388	39.6546	39.3086	5.41143
325	7	G	9	GW583373A	207.099	187.978	194.035	196.371	9.77214	176.503	145.542	172.039	164.695	16.7363	81.9163	81.6496	80.2739	81.28	0.881383
326	7	G	10	GSK1326255A	199.021	172.678	167.368	179.689	16.951	142.077	129.434	126.091	132.534	8.43154	84.6499	96.4002	80.9607	87.3369	8.06289
327	8	B	3	GW854278X	102.353	98.1636	89.7993	96.772	6.39146	97.9253	86.7807	84.8684	89.8581	7.05149	92.3372	94.3412	88.8192	91.8325	2.79537
328	8	B	4	SB-340867	99.2647	119.199	127.425	115.296	14.48	102.905	97.0451	112.5	104.15	7.80235	87.8344	92.9462	95.3972	92.0592	3.85863
329	8	B	5	SB-390530	114.706	136.227	105.853	118.929	15.6212	121.992	135.303	113.487	123.594	10.9961	103.292	109.966	99.3584	104.206	5.36271
330	8	B	6	SKF-97510	86.0294	90.6511	67.7258	81.4687	12.124	68.0498	91.4463	60.1974	73.2312	16.2561	91.1676	102.805	100.25	98.0742	6.11609
331	8	B	7	GSK683281A	135.441	183.306	178.595	165.781	26.3801	55.6017	41.9907	41.4474	46.3466	8.01975	94.5009	98.9873	91.3966	94.9616	3.81627
332	8	B	8	GSK2297428A	116.912	125.71	83.2776	108.633	22.3947	141.909	161.431	98.6842	134.008	32.1108	108.191	100.773	101.077	103.347	4.19792
333	8	B	9	GSK1558669A	312.794	385.643	475.084	391.173	81.286	133.61	137.17	165.789	145.523	17.6413	37.9199	34.8869	36.3396	36.3821	1.51695
334	8	B	10	SB-381891	105.882	121.703	94.3144	107.3	13.7491	108.714	129.705	87.8289	108.749	20.9378	94.3644	97.2654	102.028	97.8858	3.86908
335	8	C	3	SB-642124-AAA	138.088	109.683	153.512	133.761	22.2326	157.676	93.3126	154.934	135.308	36.3947	96.918	98.5204	100.152	98.5301	1.617
336	8	C	4	SB-408010	106.765	105.175	124.415	112.118	10.6787	80.4979	97.9782	109.539	96.0052	14.621	105.807	102.91	110.206	106.307	3.67376
337	8	C	5	GSK1292139B	142.941	116.694	145.987	135.207	16.1048	156.017	111.975	137.171	135.054	22.0969	106.326	110.048	114.016	110.13	3.84552
338	8	C	6	GSK2219329A	116.471	101.669	134.448	117.529	16.415	136.929	92.3795	138.158	122.489	26.0828	99.4845	100.464	106.553	102.167	3.82958
339	8	C	7	SKF-104493-B2	101.471	92.1536	114.883	102.836	11.426	113.693	89.5801	119.408	107.56	15.8313	101.232	96.2265	100.467	99.3085	2.69645
340	8	C	8	GSK1321561A	30.4412	25.0417	26.087	27.19	2.86373	1.41079	1.95956	0	1.12345	1.01089	38.4657	28.2446	30.1158	32.2753	5.44204
341	8	C	9	GSK1229959A	525	486.811	652.174	554.662	86.5798	172.614	131.571	173.684	159.29	24.0113	29.642	28.6356	27.9581	28.7452	0.847289
342	8	C	10	GW599550X	155.294	144.741	139.465	146.5	8.05986	141.079	108.243	79.9342	109.752	30.6002	111.278	117	108.002	112.093	4.55392
343	8	D	3	GSK205189A	122.647	123.205	140.97	128.941	10.4213	98.7552	77.4495	101.645	92.6165	13.2142	87.6914	84.4652	94.1248	88.7605	4.91776
344	8	D	4	SB-360737	119.118	107.179	133.946	120.081	13.4099	117.842	100.778	135.197	117.939	17.2101	105.482	114.957	108.173	109.537	4.88271
345	8	D	5	SKF-12778	117.353	100.668	134.448	117.49	16.8906	121.162	94.2457	121.382	112.263	15.6038	103.896	109.342	111.275	108.171	3.82603
346	8	D	6	GSK2221681A	103.235	99.1653	116.89	106.43	9.28403	92.9461	88.647	100.658	94.0836	6.08573	98.7048	97.7674	102.821	99.7645	2.68836
347	8	D	7	GW697999A	140.735	116.194	132.943	129.957	12.5403	159.336	104.51	134.211	132.686	27.4448	84.2672	77.6244	90.4719	84.1211	6.42498
348	8	D	8	GSK1379761A	217.941	229.883	214.716	220.847	7.99025	73.029	77.4495	73.0263	74.5016	2.55291	49.3297	52.6952	55.7456	52.5902	3.20927
349	8	D	9	GSK2177277A	130.588	115.192	118.395	121.392	8.12389	140.249	119.44	109.539	123.076	15.6743	94.228	107.924	107.976	103.376	7.92232
350	8	D	10	GW812171X	181.324	159.265	196.656	179.081	18.7956	82.9876	55.9876	80.9211	73.2987	15.0275	108.731	121.08	110.79	113.533	6.61605
351	8	E	3	GSK204607A	98.3824	93.6561	122.408	104.815	15.4178	92.9461	87.7138	136.184	105.615	26.6029	96.5671	97.7616	113.839	102.723	9.6457
352	8	E	4	SB-342411	129.706	136.728	152.508	139.647	11.6782	126.141	132.504	141.118	133.254	7.51683	81.9995	93.6291	92.3935	89.3407	6.38758
353	8	E	5	SB-517081	136.324	124.708	155.518	138.85	15.5599	155.187	130.638	173.684	153.17	21.5941	94.6763	100.931	98.473	98.0268	3.15112
354	8	E	6	GSK1379859A	130.147	164.775	141.973	145.632	17.6013	83.8174	98.9114	62.1711	81.6333	18.4673	60.9214	64.8592	85.6515	70.4774	13.2879
355	8	E	7	GSK361065A	122.647	131.72	160.535	138.301	19.7828	116.183	126.905	154.934	132.674	20.0095	85.7226	75.383	92.4984	84.5347	8.61929
356	8	E	8	SKF-97236	114.706	124.708	130.936	123.45	8.18806	120.332	133.437	135.197	129.655	8.12221	97.1064	100.33	117.538	104.991	10.9846
357	8	E	9	GSK1389063A	60.4412	82.1369	88.2943	76.9575	14.6311	5.47718	1.77294	3.94737	3.7325	1.86144	29.4406	30.5443	32.8047	30.9298	1.71487
358	8	E	10	GSK1269851A	979.412	636.06	732.441	782.638	177.094	0	0	0	0	0	45.5546	43.3562	45.8819	44.9309	1.37352
359	8	F	3	GSK2608885A	198.529	185.81	218.227	200.856	16.3336	129.461	101.711	120.395	117.189	14.15	86.8727	80.6537	76.8699	81.4655	5.05055
360	8	F	4	GSK1379741A	139.412	123.706	164.548	142.555	20.6018	114.523	76.5163	116.447	102.496	22.5192	109.348	102.916	101.431	104.565	4.20831
361	8	F	5	GSK361061A	131.912	116.694	140.468	129.691	12.0414	141.909	124.106	130.263	132.093	9.04137	99.9069	95.2284	90.5178	95.2177	4.69455
362	8	F	6	GSK1379722A	30.4412	25.5426	33.1104	29.698	3.83824	1.16183	0	0	0.387275	0.67078	92.1293	96.6234	101.759	96.8371	4.81829
363	8	F	7	GW574783B	273.971	257.429	248.829	260.076	12.7779	219.917	217.418	204.276	213.871	8.40226	72.5066	67.515	81.041	73.6875	6.83993	X
364	8	F	8	SB-735297	123.971	121.202	127.926	124.366	3.37963	132.78	120.373	136.184	129.779	8.3217	103.058	97.9659	106.52	102.515	4.30292
365	8	F	9	GSK1379727A	186.618	170.785	182.609	180.004	8.23169	96.2656	80.2488	75	83.8381	11.0778	97.1259	95.1175	91.2654	94.5029	2.97818
366	8	F	10	SB-390532	102.353	115.192	116.388	111.311	7.78089	100.415	115.708	112.5	109.541	8.06436	105.118	107.76	95.607	102.828	6.39187
367	8	G	3	GSK2634758A	113.824	95.1586	109.365	106.116	9.7474	109.544	89.5801	104.605	101.243	10.3978	103.409	93.3022	89.9472	95.5528	7.00745
368	8	G	4	GSK1379766A	52.5	24.5409	40.1338	39.0582	14.0105	5.14523	1.21306	2.07237	2.81022	2.06732	115.306	86.6073	92.0393	97.9843	15.2451
369	8	G	5	GSK336313A	98.8235	102.17	96.3211	99.105	2.93474	97.9253	112.908	99.6711	103.502	8.19308	104.195	93.8859	100.362	99.481	5.21083
370	8	G	6	GSK1379745A	143.824	153.756	171.572	156.384	14.0596	86.3071	91.4463	114.474	97.409	15.0002	106.976	109.85	107.674	108.167	1.49869
371	8	G	7	GSK2333389A	89.5588	102.17	105.351	99.0268	8.3523	118.672	124.106	132.237	125.005	6.82688	98.8023	89.7125	83.9136	90.8095	7.50473
372	8	G	8	GSK301362A	101.912	123.205	104.348	109.822	11.6544	89.6266	105.443	91.7763	95.6154	8.57879	111.128	98.818	104.795	104.914	6.15594
373	8	G	9	GSK507358A	133.235	184.307	267.893	195.145	67.9799	0.692116	1.58631	2.76316	1.68053	1.03873	77.919	68.7699	71.5446	72.7445	4.69112
374	8	G	10	SB-284851-BT	15.4412	15.025	13.0435	14.5032	1.28119	1.90871	0.502022	1.875	1.42858	0.802599	111.726	108.431	104.316	108.158	3.71232
375	9	B	3	GSK223675A	146.66	152.586	153.317	150.854	3.65065	93.7163	73.1405	75.3982	80.7517	11.2843	93.3106	85.9798	82.084	87.1248	5.70023
376	9	B	4	SB-211742	103.969	101.601	111.671	105.747	5.26505	102.334	88.0165	98.7611	96.3705	7.45205	102.297	98.5406	90.4213	97.0864	6.0701
377	9	B	5	GW273749A	173.088	219.828	196.437	196.451	23.3697	43.088	95.4545	108.319	82.287	34.5513	113.567	120.722	118.101	117.463	3.61973
378	9	B	6	SB-736715	90.029	100.862	116.83	102.574	13.4825	85.0987	122.727	114.69	107.505	19.8165	100.696	100.052	112.911	104.553	7.24581
379	9	B	7	GW679395X	115.005	127.833	141.892	128.243	13.4482	70.018	76.8595	96.6372	81.1715	13.8236	95.0382	98.0512	107.456	100.182	6.47705
380	9	B	8	SB-390771	97.5799	90.1478	120.885	102.871	16.0369	82.9443	79.3388	127.434	96.5723	26.7874	118.32	112.344	91.4801	107.382	14.0915
381	9	B	9	GSK2286062A	121.104	147.783	192.015	153.634	35.8158	52.7828	61.9835	41.4159	52.0607	10.3028	100.018	109.18	96.5925	101.93	6.50767
382	9	B	10	SB-211743	88.2865	103.079	88.8206	93.3953	8.39039	136.804	73.1405	107.257	105.734	31.8592	105.29	103.856	99.0577	102.735	3.26411
383	9	C	3	GW440138A	221.297	219.828	253.563	231.562	19.0669	99.1023	75.6198	81.7699	85.4974	12.1769	97.5323	101.993	101.248	100.258	2.38974
384	9	C	4	SB-390769	216.651	227.586	244.349	229.529	13.951	284.381	312.397	424.779	340.519	74.3037	62.4369	63.7035	56.3446	60.8283	3.93434
385	9	C	5	GW576604X	139.69	155.172	131.204	142.022	12.1532	94.7935	127.686	153.982	125.487	29.6556	99.8317	106.196	116.197	107.408	8.24975
386	9	C	6	GSK1379754A	121.104	134.113	123.464	126.227	6.93092	103.411	126.446	142.301	124.053	19.555	103.348	99.9454	89.4352	97.5761	7.25256
387	9	C	7	GW679396X	57.7928	144.089	118.305	106.729	44.2972	35.5476	158.678	143.363	112.529	67.1065	102.812	101.922	101.608	102.114	0.624791
388	9	C	8	SB-390767	112.972	109.729	132.678	118.46	12.4198	96.9479	97.9339	133.805	109.562	21.0008	105.136	106.105	126.842	112.695	12.2617
389	9	C	9	GSK1379800A	165.828	178.079	170.27	171.392	6.20215	49.5512	73.1405	61.5929	61.4282	11.7955	107.663	111.133	101.337	106.711	4.96681
390	9	C	10	SKF-97560	117.328	116.01	113.514	115.617	1.93741	94.7935	122.727	146.549	121.356	25.9048	99.7587	110.837	107.654	106.083	5.70366
391	9	D	3	GI261656A	16.2633	14.0394	9.95086	13.4179	3.2018	11.8492	3.59504	0.99823	5.48082	5.66595	18.0343	26.8894	42.9717	29.2985	12.642
392	9	D	4	SB-390526	114.714	132.266	126.413	124.464	8.93654	175.583	111.57	109.381	132.178	37.6061	119.448	100.553	98.3626	106.121	11.593
393	9	D	5	SB-229482	115.876	134.483	131.572	127.31	10.0088	129.264	137.603	103.009	123.292	18.0539	110.583	112.743	113.219	112.181	1.40489
394	9	D	6	SKF-97255	112.972	124.138	128.256	121.788	7.90804	105.566	132.645	163.54	133.917	29.0081	102.261	108.663	101.6	104.174	3.90091
395	9	D	7	GSK398099A	140.271	163.67	138.575	147.505	14.0246	157.271	145.041	132.743	145.019	12.2639	117.529	117.056	110.345	114.977	4.01817
396	9	D	8	SB-202620	119.652	119.335	110.565	116.517	5.15709	187.433	137.603	128.496	151.177	31.7267	108.871	111.141	108.559	109.524	1.40917
397	9	D	9	GSK1379944A	63.0203	129.31	113.145	101.825	34.5643	52.7828	156.198	124.248	111.076	52.951	96.5306	113.812	104.542	104.962	8.64852
398	9	D	10	GSK1398467A	307.841	376.847	379.607	354.765	40.6607	647.397	726.446	698.761	690.868	40.1115	48.4701	51.2809	47.1263	48.9591	2.12003
399	9	E	3	GSK2603358A	458.858	550.493	420.147	476.499	66.9394	285.458	300	303.717	296.392	9.64954	70.2597	76.1853	81.0696	75.8382	5.41328
400	9	E	4	SB-381904	181.801	167.365	167.69	172.285	8.24219	210.054	192.149	176.283	192.829	16.8956	99.8682	108.126	109.961	105.985	5.37631
401	9	E	5	GW867588X	522.749	443.35	299.263	421.787	113.293	266.068	246.694	266.549	259.77	11.3268	103.619	117.64	116.302	112.521	7.7376
402	9	E	6	GSK1669921A	319.458	341.379	359.705	340.181	20.1504	299.461	321.074	345.133	321.89	22.8466	44.1714	52.1609	50.4968	48.943	4.21528
403	9	E	7	GSK2289044B	110.939	112.685	131.204	118.276	11.23	84.0215	90.4959	168.85	114.456	47.2176	106.564	101.188	114.015	107.256	6.44108
404	9	E	8	SB-300079	224.782	215.764	288.943	243.163	39.9026	297.307	233.058	469.381	333.248	122.192	58.783	68.51	51.0585	59.4505	8.74487
405	9	E	9	GSK1398471A	299.129	297.044	412.776	336.316	66.2244	210.054	161.157	278.23	216.48	58.8005	40.0552	42.6032	36.4369	39.6984	3.09859
406	9	E	10	GSK1379712A	234.656	261.576	297.42	264.551	31.4875	276.84	226.86	288.85	264.183	32.8762	88.2008	77.0496	72.2392	79.1632	8.18802
407	9	F	3	GW494702A	227.977	132.266	144.472	168.238	52.0939	46.3196	50.8264	61.5929	52.913	7.84755	108.117	113.943	119.184	113.748	5.53596
408	9	F	4	SB-390765	123.427	114.532	115.356	117.772	4.91484	117.415	85.5372	95.5752	99.509	16.2988	82.1421	110.115	110.147	100.801	16.1594
409	9	F	5	GW776245A	159.729	127.094	148.157	144.993	16.5461	143.268	112.81	133.805	129.961	15.5885	87.4222	124.676	104.918	105.672	18.6385
410	9	F	6	GW869516X	263.408	283.005	330.958	292.457	34.7531	582.765	583.884	603.186	589.945	11.4806	55.3602	51.6518	50.3432	52.4517	2.60242
411	9	F	7	GW869979X	127.783	164.409	127.15	139.781	21.331	66.7864	112.81	125.31	101.635	30.8204	107.44	98.1302	91.9772	99.1823	7.78471
412	9	F	8	SB-210486	118.78	117.488	127.518	121.262	5.45653	93.7163	114.05	125.31	111.025	16.0124	96.5874	109.006	107.084	104.226	6.68442
413	9	F	9	GW468513X	129.816	140.394	150.369	140.193	10.2777	106.643	182.231	190.088	159.654	46.0771	93.2457	98.0749	87.2084	92.843	5.44442
414	9	F	10	GW684374X	99.9032	105.296	119.779	108.326	10.2785	75.4039	96.6942	146.549	106.216	36.5156	100.675	98.213	90.7567	96.5483	5.16454
415	9	G	3	GW659008A	231.171	234.975	252.088	239.412	11.1419	297.307	302.479	235.752	278.513	37.122	77.0971	88.7777	76.2968	80.7239	6.98627
416	9	G	4	SB-390766	105.712	118.227	114.988	112.975	6.49571	102.334	104.132	141.239	115.902	21.9611	107.265	111.677	104.784	107.909	3.49139
417	9	G	5	GW684088X	123.717	137.069	159.951	140.246	18.3245	84.0215	89.2562	158.23	110.503	41.416	115.437	130.221	107.444	117.7	11.556
418	9	G	6	GSK581271A	265.731	271.182	295.577	277.497	15.8937	542.908	427.686	463.009	477.868	59.0309	62.149	61.1187	59.0321	60.7666	1.58799
419	9	G	7	GSK2603346A	243.078	268.966	251.72	254.588	13.1797	230.521	246.694	218.761	231.992	14.0246	64.7525	85.4589	75.6623	75.2912	10.3582
420	9	G	8	SKF-97293	105.421	102.34	97.6658	101.809	3.9048	80.7899	86.7769	127.434	98.3335	25.3786	91.8061	108.702	104.8	101.77	8.84637
421	9	G	9	SKF-105942	82.7686	100.862	111.302	98.311	14.4368	64.632	127.686	165.664	119.327	51.0319	94.4624	105.849	91.27	97.1938	7.66366
422	9	G	10	SB-405367	147.822	146.305	144.472	146.2	1.67757	110.952	106.612	155.044	124.202	26.7978	92.7996	95.0797	86.287	91.3888	4.563
423	10	B	3	GW787226A	207.41	211.422	223.577	214.137	8.41829	77.7409	68.3457	74.7604	73.6157	4.80103	81.0875	61.1315	54.0537	65.4242	14.0188
424	10	B	4	SB-710903	145.847	143.113	157.114	148.691	7.42111	127.176	120.206	119.489	122.29	4.24636	95.5404	83.2943	77.8601	85.5649	9.0562
425	10	B	5	SB-710397-B	101.629	101.904	101.626	101.719	0.159559	98.8704	92.0435	96.1661	95.6934	3.43793	102.829	102.008	88.6575	97.8313	7.95533
426	10	B	6	GSK1379714A	147.557	128.779	161.382	145.906	16.3639	58.6047	48.7693	76.9968	61.4569	14.3283	114.402	95.4065	85.6311	98.4798	14.6295
427	10	B	7	GSK2258759A	160.505	127.212	139.634	142.45	16.8243	78.5382	67.3154	76.9968	74.2835	6.08354	88.1811	100.167	95.1814	94.5099	6.02112
428	10	B	8	GSK1379742A	51.7915	65.6215	64.0244	60.4791	7.56595	3.98671	12.7075	10.5431	9.07911	4.54098	104.8	107.282	110.435	107.506	2.82433
429	10	B	9	GW775610X	153.176	125.196	130.285	136.219	14.904	117.209	98.9124	100.958	105.693	10.0254	83.3832	92.7692	91.246	89.1328	5.03723
430	10	B	10	GSK1379738A	7.08469	10.5263	13.0081	10.2064	2.97465	0	0.150429	0.766773	0.305734	0.406294	92.3299	117.41	114.16	107.967	13.6389
431	10	C	3	GSK562689A	659.609	931.691	792.683	794.661	136.052	0.343654	0.892959	0.766773	0.667796	0.287718	68.4758	38.8299	46.4378	51.2478	15.3972
432	10	C	4	SB-711239	145.358	137.29	141.87	141.506	4.04642	135.548	121.236	123.642	126.809	7.66341	108.046	105.169	114.459	109.225	4.75596
433	10	C	5	GW557777X	14.4137	10.3024	9.55285	11.423	2.61701	0	0.721236	0	0.240412	0.416406	99.4708	95.7818	97.2101	97.4876	1.86009
434	10	C	6	SB-341528	147.557	156.327	140.854	148.246	7.75963	94.485	104.408	89.7764	96.223	7.46882	78.1249	91.0161	90.1042	86.4151	7.19398
435	10	C	7	GSK357952A	141.45	145.353	120.935	135.912	13.1168	148.306	147.338	123.642	139.762	13.9686	101.359	100.769	97.648	99.9253	1.9942
436	10	C	8	GW813244A	178.583	168.197	158.74	168.507	9.92523	28.3056	26.4453	23.3227	26.0246	2.51799	93.5339	92.5019	97.4374	94.491	2.60325
437	10	C	9	GW560116X	16.8567	10.0784	8.94309	11.9594	4.279	0	0.44648	0	0.148827	0.257775	48.0859	77.048	63.7979	62.9773	14.4985
438	10	C	10	GW591947A	128.746	122.508	107.724	119.659	10.7969	139.535	127.762	111.821	126.373	13.909	97.3522	115.41	114.687	109.15	10.2233
439	10	D	3	GW284543A	31.5147	17.0213	25.813	24.783	7.30139	1.95349	0.37779	0.958466	1.09658	0.796877	83.9792	91.2577	73.9579	83.065	8.68606
440	10	D	4	GSK336735A	324.919	293.393	280.488	299.6	22.8564	223.654	170.349	185.942	193.315	27.4068	51.4734	43.8012	57.1964	50.8237	6.72119
441	10	D	5	SB-693162	137.785	132.587	116.26	128.877	11.2316	145.116	120.893	108.626	124.878	18.5687	109.568	109.2	118.888	112.552	5.49024
442	10	D	6	GSK327238A	271.173	246.361	227.642	248.392	21.8362	316.146	269.605	251.118	278.956	33.5074	49.4905	41.0405	49.9132	46.8147	5.00506
443	10	D	7	GSK846226A	158.306	125.42	125.203	136.31	19.0497	181.395	130.166	129.073	146.878	29.8977	99.6715	113.529	119.503	110.901	10.1737
444	10	D	8	GW493036X	320.033	273.236	241.87	278.38	39.3343	237.608	202.977	188.818	209.801	25.1007	42.7981	46.346	49.4143	46.1862	3.31099
445	10	D	9	SB-245391	43.7296	39.1937	38.8211	40.5815	2.73273	3.58804	0.343446	7.02875	3.65341	3.34313	6.59204	49.6825	9.88286	22.0525	23.9848
446	10	D	10	GW810578X	566.775	412.094	396.341	458.404	94.1825	402.658	297.768	312.46	337.628	56.7942	28.8881	39.0921	37.015	34.9984	5.3926
447	10	E	3	GW779439X	398.208	259.798	225.61	294.539	91.3934	76.9435	26.4453	19.8083	41.0657	31.2478	33.3792	32.0438	27.7308	31.0513	2.95214	X
448	10	E	4	SB-731284	177.117	180.291	186.789	181.399	4.92994	161.063	148.369	154.633	154.688	6.34743	84.77	81.2482	89.3726	85.1303	4.07412
449	10	E	5	GW872411X	337.134	293.393	245.935	292.154	45.6119	278.671	228.048	196.805	234.508	41.3135	60.5382	50.6388	57.7119	56.2963	5.09929
450	10	E	6	GSK993273A	140.717	123.18	134.553	132.817	8.89616	142.326	114.711	125.879	127.638	13.8912	96.5732	110.506	111.294	106.124	8.28102
451	10	E	7	SB-404321	184.202	157.447	162.805	168.151	14.1562	183.389	139.096	143.77	155.418	24.3358	86.5228	92.4916	95.841	91.6185	4.72007
452	10	E	8	AH2635	132.899	129.899	130.894	131.231	1.52796	149.502	132.227	141.534	141.087	8.64613	97.9895	98.3163	117.076	104.46	10.9262
453	10	E	9	SB-601273	652.28	315.789	485.772	484.614	168.248	141.13	110.246	104.153	118.51	19.8249	49.8033	59.4813	69.8341	59.7062	10.0173
454	10	E	10	GW440137A	194.463	175.14	187.398	185.667	9.77695	65.7807	54.9513	52.7157	57.8159	6.98773	31.4376	36.9483	36.2667	34.8842	3.00423
455	10	F	3	GSK2250882A	126.303	115.566	119.715	120.528	5.41463	121.196	111.62	116.933	116.583	4.79763	87.6677	92.6767	102.609	94.3177	7.60455
456	10	F	4	SB-733894	210.831	177.38	189.228	192.479	16.9609	139.934	103.721	115.016	119.557	18.5286	106.075	95.5813	103.995	101.884	5.55607
457	10	F	5	GSK2225749A	122.638	122.508	133.333	126.16	6.21258	112.425	101.317	110.863	108.201	6.0135	90.9077	102.63	115.352	102.963	12.2255
458	10	F	6	GW560106X	39.0879	35.3863	33.3333	35.9359	2.9164	0.757475	0	1.72524	0.827572	0.864753	92.9437	87.6231	92.4544	91.007	2.94081
459	10	F	7	GSK1379735A	157.329	189.026	131.504	159.286	28.8108	17.9402	127.762	13.4185	53.0402	64.7504	59.0274	73.0638	75.0776	69.0563	8.74341
460	10	F	8	GSK190937A	173.453	143.337	161.789	159.526	15.1848	50.6312	30.2232	38.6581	39.8375	10.255	88.9897	104.408	98.0526	97.1502	7.74888
461	10	F	9	SB-747651-A	174.674	131.243	143.699	149.872	22.364	147.11	107.155	108.307	120.857	22.7426	90.8663	113.359	114.049	106.091	13.1899
462	10	F	10	GSK1693850A	147.068	101.232	129.472	125.924	23.1233	131.96	75.2147	113.738	106.971	28.9717	68.9066	71.4906	66.3698	68.9224	2.56044
463	10	G	3	GSK204919A	149.267	141.545	142.073	144.295	4.31387	151.495	136.005	131.629	139.71	10.4382	99.5062	89.2168	92.5264	93.7498	5.25269
464	10	G	4	GSK1398477A	337.134	248.6	235.772	273.835	55.1918	219.269	110.933	127.796	152.666	58.293	31.3255	29.9	38.4007	33.2087	4.55252
465	10	G	5	GSK2645446A	177.606	140.202	144.309	154.039	20.5127	100.864	87.5787	89.1374	92.5266	7.26213	88.7477	87.9624	97.5926	91.4342	5.34773
466	10	G	6	GSK1379760A	5.37459	4.70325	7.11382	5.73055	1.24409	0.253555	0	0.178594	0.14405	0.130259	92.8316	95.535	99.2443	95.8703	3.2195
467	10	G	7	GSK1379751A	154.153	137.962	143.293	145.136	8.25146	70.9635	53.5776	60.7029	61.748	8.73994	84.3333	88.5587	93.8013	88.8978	4.74307
468	10	G	8	GW567148X	24.1857	20.3807	10.9756	18.514	6.79999	1.79402	0	0.734824	0.842948	0.901884	39.4696	43.4774	47.9233	43.6234	4.22871
469	10	G	9	GSK1581427A	50.8143	24.4121	45.3252	40.1839	13.9318	51.8272	7.55581	3.51438	20.9658	26.8031	4.5501	4.72457	9.93829	6.40432	3.06175
470	10	G	10	SB-693578	133.876	107.279	94.5122	111.889	20.0829	149.103	110.59	95.5272	118.407	27.6301	85.2068	102.671	105.752	97.8764	11.0798
471	11	B	3	SB-217146-A	109.534	121.186	107.817	112.846	7.27348	90.6091	118.159	104.675	104.481	13.7757	83.1514	97.5455	95.2137	91.9702	7.7258
472	11	B	4	SKF-31736	93.6078	100.11	100.095	97.9376	3.74975	108.122	101.279	107.412	105.604	3.76262	89.7119	93.5241	100.437	94.5577	5.43674
473	11	B	5	GSK1379715A	197.616	174.204	214.776	195.532	20.366	226.904	178.772	259.293	221.656	40.516	48.0924	55.1399	42.7247	48.6523	6.22655
474	11	B	6	GSK1917008A	120.91	136.663	125.262	127.612	8.13506	103.553	123.529	95.7811	107.621	14.3145	78.8142	96.7847	82.9229	86.1739	9.41603
475	11	B	7	GSK323521A	62.4052	238.419	257.102	185.976	107.422	89.8477	359.079	423.489	290.805	176.989	26.8555	40.2681	32.0222	33.0486	6.76493
476	11	B	8	GW578342X	15.2763	3.62239	16.3012	11.7333	7.04292	7.15736	0	0	2.38579	4.1323	11.6206	15.7957	14.8705	14.0956	2.19275
477	11	B	9	GSK1398474A	158.288	207.464	188.751	184.835	24.8209	35.7868	87.468	88.2554	70.5034	30.068	11.6863	20.6865	16.4695	16.2808	4.50307
478	11	B	10	GW873004X	132.936	120.527	143.565	132.343	11.5307	155.33	132.737	172.406	153.491	19.8985	67.555	94.14	63.8951	75.1967	16.5071
479	11	C	3	GW577382X	182.665	178.485	191.611	184.254	6.70559	86.0406	83.6317	95.0969	88.2564	6.04525	72.4618	66.5338	62.6799	67.2252	4.92744
480	11	C	4	GW680903X	347.779	249.286	351.764	316.276	58.0491	269.543	207.161	301.026	259.243	47.7727	25.3769	30.8487	27.8648	28.0301	2.7396
481	11	C	5	GSK2634140A	273.998	285.181	266.826	275.335	9.25054	67.7665	38.3632	62.9418	56.3572	15.7689	65.5069	86.6045	72.0712	74.7275	10.7967
482	11	C	6	GI230329A	163.814	186.389	160.724	170.309	14.0108	93.6548	121.228	102.623	105.835	14.0643	60.6331	72.3123	71.293	68.0795	6.46888
483	11	C	7	GSK1024306A	114.085	118.551	110.677	114.437	3.94895	86.0406	95.9079	73.8883	85.2789	11.0296	89.0329	87.1117	80.0874	85.4107	4.70909
484	11	C	8	GW548057X	139.437	145.884	161.582	148.968	11.3905	83.7563	105.115	114.937	101.27	15.9422	83.4471	93.5966	74.7681	83.9373	9.42379
485	11	C	9	GW424170A	158.288	141.603	145.281	148.391	8.76661	53.2995	29.156	43.1015	41.8523	12.1201	107.926	110.696	97.5802	105.401	6.91312
486	11	C	10	SB-731254-M	255.796	230.187	269.113	251.699	19.7843	194.924	198.721	188.141	193.929	5.35965	49.122	58.8171	41.8186	49.9192	8.52728
487	11	D	3	GSK1379717A	97.1831	168.277	195.043	153.501	50.5755	42.6396	60.6138	69.7834	57.6789	13.8078	53.0539	113.033	98.4756	88.1876	31.2852
488	11	D	4	GSK2276055A	126.436	148.847	159.009	144.764	16.6661	141.624	141.944	175.827	153.132	19.6552	88.9453	82.1302	75.2052	82.0936	6.87011
489	11	D	5	SB-742352-AC	170.964	257.849	85.796	171.536	86.0277	208.629	309.207	39.6807	185.839	136.201	75.178	57.1325	40.1876	57.4994	17.4981
490	11	D	6	GW824645A	130.336	137.98	110.677	126.331	14.0854	158.376	163.427	148.461	156.754	7.61379	197.134	266.244	171.538	211.639	48.9907	X
491	11	D	7	GSK346294A	261.647	355.653	331.745	316.348	48.8578	241.371	352.174	317.446	303.663	56.6728	21.0836	21.6828	17.6953	20.1539	2.15016
492	11	D	8	GW412617A	4.55038	3.19429	2.71687	3.48718	0.951196	0.989848	0	0	0.329949	0.571489	85.6924	93.1256	89.4468	89.4216	3.71668
493	11	D	9	GSK1379879A	208.667	214.709	186.463	203.28	14.8736	222.335	199.488	156.67	192.831	33.3346	62.3088	77.4568	72.7641	70.8432	7.75452
494	11	D	10	GW684941X	146.912	104.391	134.7	128.668	21.8931	177.411	102.046	164.88	148.112	40.3837	83.1404	69.6314	87.4427	80.0715	9.2938
495	11	E	3	GSK2286775B	274.648	332.602	320.305	309.185	30.5352	171.32	251.662	217.56	213.514	40.3238	38.9033	39.7428	40.2196	39.6219	0.666427
496	11	E	4	GSK580432A	435.536	424.808	397.521	419.289	19.5992	386.041	345.269	354.39	361.9	21.3983	13.1649	19.7446	17.9192	16.9429	3.39675
497	11	E	5	GSK2608899A	238.895	267.728	254.528	253.717	14.4335	73.8579	107.417	88.9396	90.0714	16.8081	62.1007	75.0476	69.4489	68.8657	6.4931
498	11	E	6	SB-390770	91.9827	105.708	124.69	107.46	16.424	79.9492	93.6061	121.779	98.4447	21.3304	87.3353	100.571	99.03	95.6453	7.23779
499	11	E	7	GW869641X	158.288	168.935	173.308	166.844	7.7252	143.147	171.867	158.723	157.912	14.377	71.5308	75.1562	74.022	73.5697	1.85456
500	11	E	8	GW856795X	138.462	26.3447	58.0553	74.2872	57.7941	54.0609	1.76471	17.1038	24.3098	26.8825	81.7276	79.232	71.5809	77.5135	5.28714
501	11	E	9	GW684083X	135.211	96.8167	130.696	120.908	20.9854	119.543	89.7698	119.726	109.68	17.2428	83.8086	97.3281	77.7529	86.2965	10.022
502	11	E	10	SKF-97623	101.408	110.648	124.118	112.058	11.4204	93.6548	105.882	115.621	105.053	11.0068	108.123	102.527	94.8087	101.82	6.68535
503	11	F	3	GSK2635225A	249.621	232.162	220.496	234.093	14.6582	52.5381	49.8721	53.3637	51.9246	1.82485	84.4	80.4094	83.2214	82.6769	2.05026
504	11	F	4	GW595885X	158.938	182.437	166.73	169.368	11.9694	54.0609	67.5192	57.4686	59.6829	6.99703	92.0667	96.8391	96.7061	95.204	2.71773
505	11	F	5	SB-589132	99.4583	106.367	90.0858	98.6369	8.17144	85.2792	115.09	80.7298	93.6995	18.6634	109.175	102.726	105.639	105.847	3.22918
506	11	F	6	GSK301329A	175.84	202.195	169.59	182.542	17.305	44.1624	40.665	49.943	44.9235	4.6856	105.845	103.324	100.65	103.273	2.59774
507	11	F	7	SB-742609	74.1062	119.539	104.385	99.3434	23.1322	71.5736	102.813	95.0969	89.8279	16.2727	84.6519	94.8646	102.889	94.1351	9.14032
508	11	F	8	GSK2192730A	106.609	105.708	89.5138	100.61	9.62033	97.4619	96.6752	75.2566	89.7979	12.5993	109.043	106.639	98.902	104.861	5.29907
509	11	F	9	GW272142A	119.935	157.409	155.577	144.307	21.1267	57.1066	46.0358	68.4151	57.1858	11.1898	112.252	96.676	102.612	103.847	7.86118
510	11	F	10	SKF-97620	101.733	100.439	116.969	106.38	9.19244	98.9848	102.046	112.885	104.639	7.30368	101.858	103.813	101.354	102.342	1.29895
511	11	G	3	SB-428218-A	107.584	93.1943	114.681	105.153	10.9475	115.736	87.468	128.62	110.608	21.0499	89.9967	97.31	88.0397	91.7821	4.88628
512	11	G	4	GSK2269905A	92.6327	88.2547	75.5005	85.4626	8.90085	127.919	117.391	101.254	115.521	13.4302	78.4528	80.3732	89.1376	82.6545	5.69604
513	11	G	6	GW855857X	122.86	173.546	152.717	149.708	25.4763	143.147	211.765	201.824	185.579	37.0814	57.0078	59.7772	61.4327	59.4059	2.2357
514	11	G	7	SB-386023-B	129.361	145.554	139.847	138.254	8.21351	106.599	92.8389	97.1494	98.8624	7.03818	88.31	76.1525	79.5757	81.3461	6.26912
515	11	G	8	GSK2286295A	65.3304	84.6323	59.1992	69.7207	13.2727	105.076	118.926	88.9396	104.314	15.0077	91.5739	108.74	86.9417	95.7519	11.4841
516	11	G	9	GSK2576924A	199.242	220.307	216.206	211.918	11.1682	15.9898	22.2506	18.4721	18.9042	3.15269	66.865	73.9245	68.2443	69.6779	3.7417
517	11	G	10	GSK1379825A	98.1582	107.025	98.0934	101.092	5.1382	86.0406	105.882	93.0445	94.9891	10.0628	89.241	97.1108	99.3391	95.2303	5.30519
518	12	B	3	GSK1398472A	303.561	215.579	222.394	247.178	48.9478	230.055	152.156	192.278	191.496	38.9555	29.9695	23.0339	30.2607	27.7547	4.09091
519	12	B	4	GSK2306394A	108.16	117.895	87.5676	104.541	15.4842	106.077	126.899	104.247	112.408	12.5833	88.7272	88.068	81.3807	86.0587	4.06463
520	12	B	5	SB-731579	153.116	115.368	121.39	129.958	20.2799	89.5028	65.9138	80.3089	78.5751	11.8897	86.2088	89.1861	82.7142	86.0364	3.23942
521	12	B	6	GW876019X	182.493	165.895	169.112	172.5	8.80227	206.851	170.637	209.266	195.585	21.6394	74.7573	73.4986	85.2024	77.8195	6.42471
522	12	B	7	GW497681X	140.208	178.105	179.305	165.873	22.2346	89.5028	121.971	186.1	132.525	49.156	38.7872	43.2692	37.1592	39.7385	3.16415
523	12	B	8	GW440132A	173.591	153.263	237.22	188.025	43.8001	145.193	141.068	245.56	177.274	59.1735	27.8448	42.0002	35.185	35.01	7.07934
524	12	B	9	GSK2288359A	138.872	124.632	122.317	128.607	8.96525	118.011	97.9466	105.019	106.992	10.1767	93.7301	95.0578	103.298	97.3619	5.18331
525	12	B	10	GSK1379710A	150.89	148.211	140.386	146.496	5.458	88.8398	94.8665	87.2587	90.3217	4.01457	89.1209	88.5345	93.9483	90.5346	2.97091
526	12	C	3	GSK1398460A	235.015	251.368	193.205	226.529	29.996	247.293	229.774	216.216	231.094	15.5803	50.7478	48.5852	50.7475	50.0268	1.24846
527	12	C	4	GW579362A	304.896	309.053	221.931	278.626	49.1441	247.293	240.862	140.541	209.565	59.8636	31.4968	25.5925	33.9037	30.331	4.27647
528	12	C	5	SB-282975-A	114.392	120.842	101.931	112.388	9.61369	114.033	122.587	107.336	114.652	7.6445	104.089	105.738	113.906	107.911	5.25709
529	12	C	6	GSK1379860A	19.5846	13.0526	48.1853	26.9408	18.6859	4.1768	3.14168	31.6602	12.9929	16.1747	107.028	106.561	103.186	105.592	2.0964
530	12	C	7	GSK312879A	107.27	106.947	105.174	106.464	1.12874	86.8508	99.1786	100.386	95.4719	7.4904	78.6808	93.9809	98.6789	90.4469	10.4569
531	12	C	8	GSK189015A	122.404	133.474	117.22	124.366	8.30257	121.989	141.068	130.502	131.186	9.5578	96.4046	99.242	92.2647	95.9704	3.50886
532	12	C	9	GSK2286096A	155.341	139.789	146.873	147.334	7.78617	108.729	94.2505	118.147	107.042	12.0371	92.067	86.4492	90.6854	89.7339	2.92726
533	12	C	10	GW281179X	180.712	172.211	161.236	171.386	9.76446	52.3757	43.7372	40.9266	45.6798	5.96663	93.1463	103.879	107.082	101.369	7.2991
534	12	D	3	GSK1379762A	144.214	140.632	128.803	137.883	8.06463	134.586	123.819	128.185	128.863	5.4151	98.536	89.6594	86.1708	91.4554	6.37524
535	12	D	4	GW582868A	161.128	160	122.317	147.815	22.0892	135.249	150.308	106.564	130.707	22.223	85.5911	77.9504	71.7705	78.4374	6.92315
536	12	D	5	GW781483X	119.288	125.474	109.807	118.189	7.89091	112.707	118.891	107.336	112.978	5.78239	90.8791	89.3782	55.2843	78.5139	20.1314
537	12	D	6	GSK1321565A	259.941	257.684	282.162	266.596	13.5281	141.215	70.2259	149.035	120.159	43.4195	36.9612	32.5959	35.1105	34.8892	2.19102
538	12	D	7	GSK2193613A	118.843	107.789	140.386	122.339	16.5773	117.348	92.4025	122.008	110.586	15.9189	97.0427	89.8103	18.4231	68.4254	43.4539
539	12	D	8	GSK2227430A	141.543	114.105	140.386	132.011	15.518	127.293	110.267	140.541	126.033	15.176	93.0784	85.5918	88.3238	88.998	3.78856
540	12	D	9	GW466413A	195.401	151.579	179.305	175.428	22.1666	140.552	118.891	144.402	134.615	13.7526	90.4582	85.0911	76.4639	84.0044	7.06017
541	12	D	10	GSK2376236A	225.668	218.947	231.66	225.425	6.3599	30.4972	31.4168	40.9266	34.2802	5.77429	51.3859	58.2913	63.412	57.6964	6.03507
542	12	E	3	GSK1379720A	155.786	135.158	132.51	141.151	12.7433	121.326	117.043	104.247	114.205	8.88602	96.3571	103.673	98.9918	99.674	3.70549
543	12	E	4	GSK2283293A	121.958	107.789	92.2008	107.316	14.8845	90.8287	85.6263	84.1699	86.875	3.50064	93.8183	93.0617	91.1324	92.6708	1.38499
544	12	E	5	SB-660566	138.872	116.632	127.413	127.639	11.1221	136.575	102.259	138.996	125.943	20.547	94.0695	89.728	92.302	92.0332	2.18317
545	12	E	6	GSK1379765A	171.365	147.789	141.313	153.489	15.8161	57.6796	44.9692	39.3822	47.3437	9.37692	91.585	88.1847	89.7616	89.8438	1.70167
546	12	E	7	GSK1440913A	196.736	140.632	176.062	171.143	28.3737	93.4807	68.9938	96.5251	86.3332	15.0933	68.8042	58.0444	67.3007	64.7164	5.82685
547	12	E	8	AH5015X	157.122	113.263	115.367	128.584	24.7368	164.42	111.499	118.147	131.355	28.8271	82.8623	79.4801	76.8587	79.7337	3.00983
548	12	E	9	GW777257X	167.804	158.316	174.672	166.931	8.21293	158.453	145.38	172.973	158.935	13.8029	95.1963	85.0568	92.7713	91.0081	5.29472
549	12	E	10	GSK1379716A	6.23145	20.6316	7.41313	11.4254	7.99466	1.25967	6.77618	0.600772	2.87887	3.39121	72.6055	100.038	95.699	89.4474	14.746
550	12	F	3	GSK1379746A	6.67656	13.8947	8.33977	9.63702	3.7799	1.72376	3.5729	0.585328	1.96066	1.50781	104.937	94.8383	98.2543	99.3433	5.13677
551	12	F	4	SB-734909	128.19	104	132.973	121.721	15.532	113.37	88.7064	128.185	110.087	19.9432	93.445	91.1891	98.515	94.383	3.75198
552	12	F	5	GW809893X	374.332	337.684	380.849	364.289	23.2694	225.414	195.893	244.015	221.774	24.2667	36.9883	34.3039	40.6084	37.3002	3.16378
553	12	F	6	GW639905A	250.148	235.368	268.263	251.26	16.4752	171.713	142.916	188.417	167.682	23.0168	34.8976	49.9503	50.3154	45.0544	8.79795
554	12	F	7	GSK1520489A	400.148	303.579	323.398	342.375	51.0051	308.95	222.382	244.788	258.707	44.9313	20.982	22.8213	28.7037	24.169	4.03344
555	12	F	8	GW680061X	119.288	122.526	124.633	122.149	2.69257	121.326	118.891	122.008	120.742	1.63839	98.923	94.6805	102.605	98.7361	3.9655
556	12	F	9	SB-625086-M	166.914	125.053	164.015	151.994	23.3769	117.348	96.0986	119.691	111.046	12.9977	76.5562	85.5232	86.1187	82.7327	5.3573
557	12	F	10	GW345098X	118.843	102.737	109.344	110.308	8.09611	118.011	108.419	118.147	114.859	5.57761	92.9426	103.563	104.356	100.287	6.37293
558	12	G	3	GSK1379730A	113.056	111.158	116.757	113.657	2.84735	56.3536	56.0575	76.4479	62.953	11.6879	89.8201	102.48	94.1569	95.4856	6.43351
559	12	G	4	GSK2342769A	151.335	136.421	126.95	138.235	12.2936	184.309	163.86	149.807	165.992	17.3497	69.7273	67.2291	63.5833	66.8466	3.08983
560	12	G	5	GSK2606590A	127.3	104.421	118.147	116.622	11.5152	94.8066	84.3943	108.88	96.0271	12.2886	100.817	89.7966	90.149	93.5875	6.26328
561	12	G	6	GW839464X	119.288	143.158	141.776	134.741	13.4003	73.5912	75.77	88.0309	79.1307	7.78441	93.7504	94.7354	78.0134	88.8331	9.38304
562	12	G	7	SB-707548-A	264.392	275.368	231.197	256.986	22.9982	80.221	101.027	81.0811	87.4429	11.7717	34.083	30.936	32.5478	32.5223	1.57369
563	12	G	8	GSK1122999D	89.4659	107.368	131.583	109.472	21.1373	15.9116	20.3285	49.4208	28.5537	18.206	87.5936	91.5526	84.3904	87.8455	3.58777
564	12	G	9	GSK1581428A	24.0356	23.5789	24.556	24.0568	0.488865	7.9558	6.16016	9.26641	7.79412	1.55942	17.4658	20.6674	18.289	18.8074	1.66258
565	12	G	10	SB-219952	96.5875	100.632	121.853	106.357	13.5712	97.4586	97.3306	126.641	107.143	16.8855	93.2345	96.9441	82.7887	90.9891	7.34
566	13	B	3	GW494610A	327.042	322.668	325.955	325.222	2.27712	110.494	119.757	89.2147	106.488	15.6601	30.1886	32.8655	32.7448	31.933	1.51184
567	13	B	4	SB-326892	105.263	130.697	95.3933	110.451	18.2145	91.358	112.462	70.3665	91.3955	21.0478	85.3909	92.8037	94.7057	90.9668	4.9216
568	13	B	5	AH20685XX	106.352	109.445	94.7191	103.505	7.76475	104.938	101.52	95.4974	100.652	4.77992	99.704	95.0895	107.03	100.608	6.02154
569	13	B	6	GSK1379737A	210.889	207.91	215.393	211.398	3.7673	148.148	156.839	152.042	152.343	4.3532	56.3074	47.5485	56.5162	53.4574	5.11829
570	13	B	7	SB-404290	107.441	92.7981	108.876	103.039	8.89744	105.556	82.6748	102.408	96.8796	12.4019	103.271	83.1317	105.511	97.3045	12.325
571	13	B	8	GSK907232A	334.664	375.443	347.191	352.433	20.8885	316.667	364.134	307.853	329.551	30.2717	17.6894	14.9138	14.4773	15.6935	1.74225
572	13	B	9	GW582764A	203.63	200.118	242.022	215.257	23.2462	150.617	182.371	221.78	184.923	35.65	63.6774	62.8346	63.5817	63.3646	0.461454
573	13	B	10	SKF-97184	116.515	110.153	117.64	114.77	4.03722	114.198	103.951	117.487	111.879	7.05945	87.2124	88.4107	99.5343	91.7192	6.79459
574	13	C	3	SKF-97263	110.708	112.279	121.348	114.778	5.7438	119.753	116.717	147.016	127.829	16.6856	90.7412	110.822	104.253	101.939	10.2387
575	13	C	4	SB-341556	120.871	117.946	130.787	123.201	6.73003	114.198	79.6353	108.063	100.632	18.4405	82.6243	85.4324	99.7707	89.2758	9.19663
576	13	C	5	SKF-18355	122.323	111.57	112.921	115.605	5.85719	119.136	110.03	113.717	114.294	4.58006	95.7942	105.551	114.856	105.4	9.53164
577	13	C	6	GSK1229496A	175.681	159.032	179.326	171.346	10.8191	127.16	108.815	141.361	125.779	16.3173	90.9089	92.7516	97.559	93.7398	3.43344
578	13	C	7	GW440146A	168.421	205.431	177.978	183.943	19.2126	58.0247	63.8298	93.6126	71.8223	19.0928	88.9425	4.23663	123.306	72.1616	61.2826
579	13	C	8	GSK1669917A	124.501	197.639	194.157	172.099	41.2579	106.173	130.699	131.937	122.936	14.5308	95.1312	90.905	99.8889	95.3083	4.49453
580	13	C	9	GW810437X	142.65	123.259	125.73	130.546	10.5546	127.16	108.207	116.859	117.409	9.48886	98.5913	84.3453	113.919	98.9518	14.79
581	13	C	10	SB-601436	111.797	111.924	117.64	113.787	3.33762	116.667	113.678	125.654	118.666	6.23369	97.6615	106.4	110.39	104.817	6.51022
582	13	D	3	GSK1379874A	146.642	129.28	133.483	136.468	9.05812	138.889	131.307	150.785	140.327	9.81849	91.5948	79.4535	102.05	91.0327	11.3087
583	13	D	4	SB-342409	152.813	140.614	164.494	152.64	11.9412	157.407	141.033	166.492	154.978	12.9021	69.1267	82.9977	75.5181	75.8808	6.94258
584	13	D	5	SB-735216	115.064	108.028	116.629	113.24	4.58113	117.901	111.246	120	116.382	4.57025	102.539	112.2	111.665	108.801	5.42971
585	13	D	6	GSK2188764A	11.6152	52.7745	21.573	28.6543	21.4739	0	29.7872	20.1047	16.6306	15.1945	7.14131	73.5416	7.96882	29.5506	38.0996
586	13	D	7	GSK448459A	370.236	410.862	314.831	365.31	48.2044	295.679	282.067	256.963	278.236	19.64	17.0416	16.3806	20.4201	17.9474	2.16674
587	13	D	8	GW830707A	281.67	227.037	264.607	257.771	27.9507	54.9383	72.9483	71.623	66.5032	10.0374	52.047	71.1068	58.3649	60.5062	9.70866
588	13	D	9	SKF-106164-A2	139.02	134.593	145.281	139.631	5.37026	112.346	126.444	128.796	122.528	8.89658	78.6459	94.9332	93.3889	88.9893	8.99086
589	13	D	10	GSK1379763A	133.938	44.2739	22.2472	66.8198	59.1605	32.716	2.31003	2.01047	12.3455	17.642	82.731	79.4088	78.709	80.2829	2.14878
590	13	E	3	GSK1379896A	122.323	145.218	173.258	146.933	25.511	112.346	129.483	103.665	115.165	13.138	90.5583	92.5059	89.8181	90.9607	1.38835
591	13	E	4	GW407034X	194.918	99.8819	166.517	153.772	48.7831	127.778	98.4802	103.037	109.765	15.7651	97.3033	101.277	113.387	103.989	8.37778
592	13	E	5	GW789449X	345.554	315.939	337.079	332.857	15.2522	321.605	344.681	302.199	322.828	21.2674	24.5716	27.5567	31.6136	27.914	3.53457
593	13	E	6	GSK1379901A	167.695	164.699	235.955	189.45	40.3027	161.111	133.131	261.99	185.41	67.779	64.0508	75.7232	67.8869	69.2203	5.94932
594	13	E	7	GW551191X	197.822	179.929	217.079	198.277	18.5789	98.7654	92.4012	89.2147	93.4604	4.86269	70.6586	83.0498	72.4032	75.3705	6.70739
595	13	E	8	GSK2344444A	159.71	137.072	160.112	152.298	13.1876	152.469	138.602	169.005	153.359	15.2212	64.7901	77.7112	69.6006	70.7006	6.53041
596	13	E	9	GW567145X	133.938	254.664	127.753	172.118	71.5532	4.38272	0	2.7644	2.38237	2.21619	106.769	103.399	115.168	108.445	6.06095
597	13	E	10	GW775604X	48.2759	47.1074	30	41.7944	10.231	31.4815	30.3951	13.822	25.2329	9.89703	94.3538	105.089	104.295	101.246	5.98211
598	13	F	3	GSK1379882A	155.354	139.551	156.067	150.324	9.3364	117.901	108.815	108.691	111.802	5.28219	96.0838	102.751	110.382	103.072	7.15434
599	13	F	4	GW828205X	117.604	0	122.36	79.988	69.3124	114.198	0	120.628	78.2753	67.8646	94.3233	6.9022	98.4707	66.5654	51.7114
600	13	F	5	SB-217780	102.359	15.5844	109.888	75.9438	52.4081	95.679	2.24924	118.743	72.2239	61.6874	102.478	40.5123	112.408	85.1327	38.9601
601	13	F	6	GSK1379880A	215.971	201.889	201.91	206.59	8.12413	247.531	195.745	220.524	221.266	25.9011	64.409	75.9019	66.9415	69.0841	6.03859
602	13	F	7	GW663929X	38.8385	13.1051	10.7865	20.91	15.5697	7.40741	1.45897	0	2.95546	3.92391	37.6424	61.8592	54.8954	51.4657	12.4674
603	13	F	8	SB-477794-AAA	112.16	109.445	124.719	115.441	8.14865	106.173	106.991	142.618	118.594	20.8094	92.3493	96.8542	98.9603	96.0546	3.37723
604	13	F	9	SKF-18267	108.53	106.966	106.854	107.45	0.937034	108.642	108.815	106.806	108.088	1.11302	99.1172	98.4625	100.108	99.2293	0.82865
605	13	F	10	GSK1660450B	120.508	105.549	123.708	116.588	9.69329	67.284	64.4377	75.3927	69.0381	5.68425	92.4255	100.853	100.269	97.8489	4.70586
606	13	G	3	GSK1379883A	150.998	146.635	172.584	156.739	13.8945	93.2099	88.7538	106.806	96.2567	9.404	90.6345	81.7914	82.2038	84.8766	4.99075
607	13	G	4	GW828206X	96.5517	93.8607	96.0674	95.4933	1.43445	87.6543	77.8116	91.0995	85.5218	6.89587	93.2791	97.1967	96.2843	95.5867	2.04982
608	13	G	5	SB-317658	197.096	130.342	48.5393	125.326	74.4054	233.333	150.76	50.2618	144.785	91.6819	39.563	56.7887	30.5078	42.2865	13.3504
609	13	G	6	GSK2228768A	133.575	136.718	142.921	137.738	4.75583	91.358	77.8116	99.267	89.4789	10.8505	89.5599	94.196	94.9083	92.8881	2.90424
610	13	G	7	GW552771X	126.679	134.238	125.73	128.883	4.66257	100.617	91.7933	109.319	100.577	8.7631	103.477	98.3284	103.51	101.772	2.98208
611	13	G	8	SB-222517	114.338	96.34	104.494	105.057	9.01197	112.963	91.7933	113.089	105.948	12.2589	91.3814	90.7636	95.3304	92.4918	2.47766
612	13	G	9	GSK1379748A	166.969	48.8784	151.685	122.511	64.224	25.3086	8.51064	8.79581	14.205	9.61707	91.9682	30.8551	93.5324	72.1186	35.7437
613	13	G	10	GSK1379723A	136.479	149.823	152.022	146.108	8.4112	65.4321	75.9878	79.7906	73.7368	7.4392	86.6637	83.5263	83.8246	84.6715	1.73171
614	14	B	3	GSK1627798A	73.6383	104.721	84.6847	87.6814	15.7565	127.612	158.609	159.667	148.629	18.2093	78.1324	82.8595	78.9976	79.9965	2.51688
615	14	B	4	GW514784X	80.1743	98.7124	114.414	97.7671	17.1396	98.5075	103.304	149.688	117.167	28.2664	50.4269	94.6898	87.8871	77.6679	23.8354
616	14	B	5	GSK350559A	159.913	154.936	153.604	156.151	3.3255	165.672	126.261	173.389	155.107	25.2778	58.9228	62.5877	65.8535	62.4547	3.46727
617	14	B	6	GW813349X	71.024	80.2575	94.5946	81.9587	11.877	100.746	107.478	154.678	120.967	29.3874	96.4228	95.7816	116.32	102.841	11.6769
618	14	B	7	GSK2297542A	57.5163	52.7897	73.8739	61.3933	11.0638	108.582	82.4348	143.451	111.489	30.6119	107.199	99.8275	104.836	103.954	3.76402
619	14	B	8	SB-733416	71.4597	74.2489	87.8378	77.8488	8.76244	107.463	93.913	122.245	107.874	14.1706	98.2255	98.2583	108.73	101.738	6.05517
620	14	B	9	GSK1649598A	83.2244	79.3991	90.5405	84.388	5.66111	117.537	110.609	153.43	127.192	22.9855	97.9266	100.395	95.2794	97.8669	2.55818
621	14	B	10	SB-334860	61.4379	61.3734	91.8919	71.5677	17.6013	75	73.0435	139.709	95.9175	37.9371	90.1089	94.8363	106.985	97.3102	8.70601
622	14	C	3	GW320571X	111.547	146.781	140.09	132.806	18.7125	62.6866	59.4783	77.3389	66.5012	9.52177	110.117	120.071	121.226	117.138	6.10773
623	14	C	4	SB-236560	75.817	76.824	83.3333	78.6581	4.08004	89.5522	105.391	96.0499	96.9978	7.96197	107.667	106.35	111.314	108.444	2.57149
624	14	C	5	GSK2298859A	129.412	106.867	148.649	128.309	20.9127	96.2687	103.304	118.503	106.025	11.3642	88.5159	113.676	92.6258	98.2726	13.4971
625	14	C	6	GSK1379721A	76.6885	89.6996	71.1712	79.1864	9.51342	64.9254	74.087	63.6175	67.5433	5.70461	101.911	110.523	117.357	109.931	7.74008
626	14	C	7	GW515532X	71.4597	63.0901	66.6667	67.0722	4.19949	91.791	75.1304	97.2973	88.0729	11.5417	101.157	107.645	99.8946	102.899	4.15845
627	14	C	8	SB-373598	50.5447	67.8112	80.6306	66.3288	15.0977	61.5672	84.5217	116.008	87.3657	27.3318	95.5572	102.205	102.148	99.97	3.8217
628	14	C	9	GSK977617A	80.1743	69.0987	96.3964	81.8898	13.7295	82.8358	77.2174	103.534	87.8625	13.8599	111.969	117.386	111.334	113.563	3.32621
629	14	C	10	SB-334865	60.5664	64.8069	69.8198	65.0644	4.63206	72.7612	82.4348	89.8129	81.6696	8.55156	97.5607	107.579	99.8551	101.665	5.24858
630	14	D	3	GSK483724A	177.778	230.901	113.514	174.064	58.7819	184.701	124.174	62.3701	123.748	61.1668	39.9096	43.3416	31.4073	38.2195	6.14404
631	14	D	4	SB-737856	72.3312	66.0944	77.9279	72.1178	5.91964	102.985	79.3043	104.782	95.6904	14.2191	104.111	101.401	100.735	102.082	1.7883
632	14	D	5	SB-317661	85.4031	75.5365	85.1351	82.0249	5.62072	96.2687	87.6522	120.998	101.64	17.3095	91.9741	102.432	105.157	99.8543	6.95922
633	14	D	6	GW709199X	116.776	126.18	140.09	127.682	11.7296	95.1493	97.0435	124.74	105.644	16.5646	93.9642	104.852	112.169	103.662	9.16054
634	14	D	7	GW514786X	66.6667	69.0987	91.4414	75.7356	13.6559	85.0746	96	130.977	104.017	23.9785	94.9637	115.926	103.042	104.644	10.5724
635	14	D	8	GW856805X	109.804	109.442	114.414	111.22	2.77224	94.0299	83.4783	112.266	96.5914	14.5639	102.009	95.5926	92.7049	96.769	4.76252
636	14	D	9	GW621581X	61.0022	67.8112	85.5856	71.4663	12.6928	78.3582	84.5217	116.008	92.9628	20.1946	105.155	105.83	106.224	105.737	0.540687
637	14	D	10	GSK2334006A	66.2309	74.2489	73.4234	71.3011	4.41024	139.925	138.783	162.162	146.957	13.1807	119.644	102.37	101.846	107.954	10.1275
638	14	E	3	GSK479719A	246.623	316.309	264.414	275.782	36.2071	345.896	486.261	425.364	419.173	70.3871	29.7269	25.4472	24.0743	26.4162	2.94823
639	14	E	4	GSK1379899A	88.8889	126.609	150.901	122.133	31.2474	106.343	141.913	194.595	147.617	44.4013	98.0872	77.3957	82.6986	86.0605	10.7476
640	14	E	5	GW630813X	73.2026	66.0944	73.8739	71.057	4.31078	101.866	86.6087	117.256	101.91	15.3236	99.8676	106.596	108.221	104.895	4.42877
641	14	E	6	GSK1653537A	172.549	142.489	168.919	161.319	16.4078	227.239	211.826	249.48	229.515	18.93	62.7781	76.5261	76.937	72.0804	8.05862
642	14	E	7	GW659009A	106.754	133.476	142.342	127.524	18.5259	86.194	62.6087	69.8545	72.8857	12.0813	96.7887	102.578	104.233	101.2	3.90888
643	14	E	8	GSK1323434A	85.8388	77.6824	74.7748	79.432	5.73575	110.821	89.7391	91.0603	97.2068	11.8087	112.768	117.556	126.914	119.079	7.19503
644	14	E	9	GW275568A	145.098	147.21	146.847	146.385	1.12931	139.925	128.348	135.967	134.747	5.88442	105.816	103.661	115.954	108.477	6.56451
645	14	E	10	SB-222903	91.939	87.1245	100	93.0212	6.50562	108.582	101.217	111.019	106.939	5.10297	115.32	112.145	113.641	113.702	1.5886
646	14	F	3	GW784041A	159.913	190.987	205.856	185.585	23.443	212.687	282.783	338.046	277.838	62.8257	49.6862	61.0894	59.1679	56.6478	6.10506
647	14	F	4	GW475620X	68.4096	77.6824	64.4144	70.1688	6.80669	90.6716	107.478	99.7921	99.314	8.4135	115.637	98.419	120.638	111.565	11.656
648	14	F	5	SB-331032	69.7168	71.2446	76.1261	72.3625	3.34771	90.6716	84.5217	101.04	92.0776	8.34816	98.0426	94.1416	103.927	98.7036	4.92597
649	14	F	6	GSK1645895A	117.211	115.451	154.505	129.055	22.0571	85.0746	56.3478	74.8441	72.0888	14.5602	67.9899	68.907	57.3	64.7323	6.45286
650	14	F	7	GSK1398463A	204.357	177.682	241.441	207.827	32.0208	165.672	132.522	294.387	197.527	85.5051	32.8906	32.4471	24.7167	30.0181	4.59653
651	14	F	8	GSK1804250A	91.0675	110.73	125.225	109.007	17.1438	132.09	142.957	194.595	156.547	33.3953	112.683	107.697	119.131	113.17	5.7327
652	14	F	9	GSK1535721A	56.2092	76.824	72.5225	68.5186	10.8751	81.7164	115.826	125.988	107.843	23.19	123.771	117.793	130.921	124.162	6.57303
653	14	F	10	SB-333613	78.4314	68.2403	83.7838	76.8185	7.89624	100.746	64.6957	112.266	92.5693	24.817	93.5894	88.0397	92.3639	91.331	2.91546
654	14	G	3	GSK1653539A	172.549	196.996	213.514	194.353	20.6097	172.388	152.348	217.048	180.595	33.1215	62.5015	43.7339	53.8361	53.3572	9.39296
655	14	G	4	GSK2592465A	147.277	162.661	206.757	172.231	30.8734	69.403	58.4348	76.0915	67.9764	8.91437	105.825	104.233	111.714	107.257	3.94125
656	14	G	5	GSK1576028A	211.329	257.94	266.216	245.162	29.5908	193.657	237.913	195.842	209.137	24.9445	37.5937	31.9083	33.3493	34.2838	2.95566
657	14	G	6	GSK326180A	60.5664	50.6438	66.2162	59.1421	7.88332	90.6716	63.6522	101.04	85.1211	19.3018	100.059	97.2941	100.008	99.1206	1.58201
658	14	G	7	GW693542X	68.8453	75.1073	72.973	72.3085	3.18343	87.3134	94.9565	103.534	95.2681	8.11492	102.134	101.775	100.725	101.545	0.732472
659	14	G	8	GSK1723980B	136.383	76.3948	163.964	125.581	44.7729	71.6418	24	68.6071	54.7496	26.6731	83.6387	29.2473	83.8747	65.5869	31.4712
660	14	G	9	GSK198271A	92.8105	94.8498	105.405	97.6885	6.76033	115.299	92.8696	135.967	114.712	21.5546	82.8757	87.1748	85.4411	85.1639	2.16289
661	14	G	10	SB-376715	87.146	73.8197	78.3784	79.7814	6.77299	127.612	91.8261	101.04	106.826	18.5814	96.28	83.422	77.6881	85.7967	9.52075
662	15	B	3	GW810083X	59.8967	42.3567	43.7414	48.6649	9.75162	81.2121	89.1892	44.5667	71.656	23.7967	118.252	78.8	88.4694	95.1738	20.5627
663	15	B	4	GSK1379706A	72.2892	69.7452	139.477	93.8372	39.5459	37.5758	78.3784	94.9106	70.2882	29.5112	126.845	115.169	104.266	115.427	11.292
664	15	B	5	GW701424A	164.716	119.745	207.978	164.146	44.1191	278.788	354.054	330.124	320.989	38.4557	55.296	48.7041	46.2783	50.0928	4.66651
665	15	B	6	GSK986310C	120.826	61.1465	132.875	104.949	38.4096	113.939	109.459	124.622	116.007	7.7897	107.082	117.755	107.021	110.619	6.17948
666	15	B	7	GSK1033723A	123.408	70.0637	126.685	106.719	31.7866	86.0606	83.7838	85.8322	85.2255	1.2538	118.554	111.692	100.906	110.384	8.89638
667	15	B	8	GW630823A	61.9621	29.2994	89.5461	60.2692	30.159	77.5758	63.5135	118.019	86.3695	28.2969	118.243	108.483	96.215	107.647	11.0379
668	15	B	9	GSK2181306A	59.3804	43.3121	80.4677	61.0534	18.6342	75.1515	95.9459	101.513	90.8702	13.8944	119.808	117.639	104.123	113.857	8.49907
669	15	B	10	GSK2347225A	43.3735	27.3885	52.8198	41.1939	12.855	78.7879	85.1351	83.3563	82.4264	3.2742	141.128	131.857	113.746	128.91	13.9265
670	15	C	3	GW681251X	87.7797	50.9554	112.655	83.7966	31.0419	106.667	116.216	132.875	118.586	13.2638	117.526	103.029	101.927	107.494	8.70538
671	15	C	4	SB-708999	162.651	110.191	207.978	160.273	48.9368	305.455	352.703	347.455	335.204	25.8972	52.3912	45.785	46.6487	48.275	3.59082
672	15	C	5	GW622475X	87.7797	43.6306	92.4347	74.615	26.934	100.606	118.919	114.718	111.414	9.59302	119.341	109.099	98.6257	109.022	10.358
673	15	C	6	SB-743341	83.6489	44.2675	103.576	77.1642	30.1815	117.576	116.216	165.062	132.951	27.8169	91.7969	107.672	93.1479	97.5389	8.80136
674	15	C	8	GW680338X	78.4854	45.8599	94.4979	72.9477	24.7874	92.1212	94.5946	117.194	101.303	13.8172	122.151	99.8636	103.155	108.39	12.0306
675	15	C	9	GW567143X	164.2	70.0637	181.568	138.61	59.9951	64.2424	54.0541	85.8322	68.0429	16.2264	129.543	21.7227	91.1791	80.8149	54.6521
676	15	C	10	GW829351X	69.7074	39.172	86.2448	65.0414	23.8808	105.455	93.2432	115.543	104.747	11.1669	124.546	114.973	96.2734	111.931	14.3796
677	15	D	3	GW693028X	74.8709	51.5924	100.275	75.5795	24.3491	75.1515	104.054	122.971	100.726	24.0829	98.7219	98.1904	99.308	98.7401	0.559017
678	15	D	4	GW679662X	118.761	61.1465	137.001	105.636	39.594	81.2121	94.5946	79.2297	85.0121	8.35763	78.7078	104.253	101.082	94.6809	13.9237
679	15	D	5	SB-708998	91.9105	57.6433	99.0371	82.8637	22.1302	103.03	133.784	108.941	115.252	16.3191	111.413	102.399	100.64	104.817	5.77958
680	15	D	6	GSK977620A	97.5904	54.1401	148.143	99.9578	47.0462	107.879	94.5946	159.285	120.586	34.1659	67.1316	99.5666	75.571	80.7564	16.8278
681	15	D	7	GSK1383281A	8.26162	10.5096	15.6809	11.484	3.80441	0	0	0	0	0	55.4084	37.332	47.7014	46.8139	9.0708
682	15	D	8	GW830899A	61.9621	49.3631	82.1183	64.4812	16.5223	75.1515	110.811	95.7359	93.8994	17.9004	119.903	103.978	104.604	109.495	9.01925
683	15	D	9	GSK1379767A	105.852	68.1529	87.0702	87.025	18.8496	75.1515	94.5946	27.2352	65.6604	34.6682	107.298	107.121	107.866	107.428	0.388906
684	15	D	10	GSK1379757A	66.0929	52.8662	72.2146	63.7246	9.88921	15.7576	28.3784	28.8858	24.3406	7.43744	60.8983	123.39	109.796	98.0279	32.8658
685	15	E	3	GSK2008607A	143.029	88.8535	170.426	134.103	41.5126	204.848	227.027	230.261	220.712	13.8333	87.0506	87.1298	68.7092	80.9632	10.6124
686	15	E	4	SB-317651	69.7074	39.4904	94.9106	68.0361	27.7478	69.0909	85.1351	116.369	90.1982	24.0421	76.0277	109.135	99.8668	95.0098	17.0797
687	15	E	5	GSK1229782A	121.343	59.8726	111.417	97.544	32.9997	54.5455	62.1622	74.2779	63.6618	9.95131	119.047	117.863	112.648	116.52	3.40455
688	15	E	6	GW494601A	172.461	88.2166	167.95	142.876	47.3903	63.0303	85.1351	86.6575	78.2743	13.2236	94.5375	128.272	109.945	110.918	16.8882
689	15	E	7	GSK1383280A	45.4389	88.535	15.2682	49.7474	36.8229	8.84848	91.8919	0	33.5801	50.6929	47.2299	36.2818	14.1915	32.5677	16.8294
690	15	E	8	GSK955403A	73.8382	31.2102	67.2627	57.437	22.9498	94.5455	74.3243	79.2297	82.6998	10.5477	114.578	109.686	93.8822	106.048	10.8165
691	15	E	9	GSK1379729A	64.5439	37.5796	76.7538	59.6258	20.0448	67.8788	94.5946	91.6094	84.6942	14.6389	111.543	109.548	96.8453	105.979	7.97249
692	15	E	10	GSK1379725A	120.31	70.3822	127.098	105.93	30.9717	59.3939	82.4324	61.0729	67.6331	12.8441	124.511	118.95	104.526	115.996	10.315
693	15	F	3	SB-738481	92.9432	53.8217	119.67	88.8116	33.118	126.061	132.432	151.032	136.508	12.9749	97.7191	112.083	87.0204	98.9408	12.5759
694	15	F	4	GSK1322949A	238.038	132.803	255.021	208.62	66.2069	310.303	387.838	321.045	339.729	42.0085	37.5297	45.3576	40.8785	41.2553	3.92754
695	15	F	5	GSK292658A	77.4527	36.9427	85.0069	66.4674	25.8466	116.364	89.1892	110.591	105.381	14.3168	127.779	110.127	112.811	116.906	9.51175
696	15	F	6	GW835314X	89.8451	43.6306	123.796	85.7574	40.2389	101.818	93.2432	144.429	113.164	27.4142	98.3588	118.595	131.746	116.233	16.8183
697	15	F	7	SKF-97359	69.7074	40.1274	97.3865	69.0738	28.6348	94.5455	90.5405	115.543	100.21	13.4294	118.044	120.992	111.323	116.786	4.95606
698	15	F	8	GSK1379724A	90.8778	46.1783	133.287	90.1145	43.5596	86.0606	95.9459	152.682	111.563	35.9518	138.551	118.066	117.138	124.585	12.1039
699	15	F	9	GSK2606414A	141.48	75.7962	166.713	127.996	46.9341	90.9091	85.1351	105.64	93.8946	10.5732	121.295	114.669	99.8278	111.931	10.9925
700	15	F	10	GSK1487252A	8.77797	4.4586	17.7442	10.3269	6.77687	10.303	4.32432	2.55846	5.7286	4.05877	10.1324	45.8719	21.2742	25.7595	18.287
701	15	G	3	SB-217360	73.8382	39.4904	79.6424	64.3237	21.7011	94.5455	94.5946	85.0069	91.3823	5.52134	108.154	120.753	103.317	110.742	9.00143
702	15	G	4	SB-642057	80.0344	48.4076	96.9739	75.1386	24.6505	115.152	114.865	132.875	120.964	10.3163	70.2007	98.3208	99.1975	89.2397	16.494
703	15	G	5	GSK1326180A	58.864	35.9873	73.8652	56.2388	19.0749	77.5758	78.3784	86.6575	80.8705	5.02769	116.367	115.582	105.39	112.446	6.12349
704	15	G	6	SB-684387-B	5065.4	3117.83	4031.64	4071.63	974.401	9793.94	12716.2	7469.05	9993.07	2629.24	99.5173	100.588	103.395	101.167	2.0027
705	15	G	7	GSK1398470A	171.945	134.395	219.945	175.428	42.8813	184.242	252.703	234.388	223.778	35.442	55.2442	49.2618	52.8152	52.4404	3.00875
706	15	G	8	GW560109X	145.611	95.2229	182.806	141.213	43.9569	218.182	239.189	233.563	230.311	10.8746	94.0534	96.5751	79.7622	90.1302	9.06709
707	15	G	9	GW664114X	139.415	76.1146	141.541	119.023	37.1752	109.091	105.405	101.513	105.336	3.78939	112.39	116.27	93.7392	107.466	12.0453
708	15	G	10	GSK2358994A	42.8571	29.2994	73.0399	48.3988	22.3906	84.8485	104.054	131.224	106.709	23.3016	156.741	152.095	122.519	143.785	18.5632
709	16	B	3	GW681170A	230.879	228.664	248.421	235.988	10.824	55.9441	63.8554	78.8419	66.2138	11.6297	58.7431	71.1542	69.5577	66.485	6.75206
710	16	B	4	GSK1660437A	177.435	198.046	141.053	172.178	28.8579	88.1119	95.1807	58.7973	80.6966	19.2919	77.6199	79.1905	92.881	83.2305	8.39442
711	16	B	5	GW560459X	-	129.642	117.895	123.768	8.30635	-	103.614	86.8597	95.2371	11.8474	-	91.3179	104.616	97.9668	9.4029
712	16	B	6	GSK1379812A	30.6413	31.9218	49.1228	37.2287	10.3205	0.903497	4.93976	5.21158	3.68495	2.41264	78.6153	86.633	92.8862	86.0448	7.15363
713	16	B	7	GSK1398473A	219.477	219.544	230.877	223.3	6.56253	176.224	184.337	201.782	187.448	13.0598	49.9674	51.851	55.7056	52.508	2.92499
714	16	C	3	SB-738004	143.23	131.596	129.123	134.65	7.53324	106.294	103.614	117.595	109.168	7.41997	98.9547	96.6973	94.6751	96.7757	2.14087
715	16	C	4	GSK1379708A	137.53	127.036	134.035	132.867	5.34358	74.1259	65.0602	89.5323	76.2395	12.3722	107.644	101.035	110.483	106.387	4.84775
716	16	C	5	GSK1398468A	353.444	295.765	314.386	321.199	29.4367	167.832	142.169	163.029	157.677	13.6433	36.7633	34.9229	32.8205	34.8356	1.97286
717	16	C	6	GSK1287544A	197.387	184.365	231.579	204.444	24.3852	144.056	132.53	196.437	157.674	34.0602	74.7099	81.2184	64.5197	73.4827	8.41676
718	16	C	7	GSK2593067A	289.311	312.052	306.667	302.677	11.8839	44.7552	55.4217	54.7884	51.6551	5.98385	55.7772	56.4252	58.6836	56.962	1.52576
719	16	D	3	GW569716A	157.482	125.081	132.632	138.398	16.9527	90.9091	79.5181	98.8864	89.7712	9.73418	109.472	89.7529	96.8447	98.69	9.98833
720	16	D	4	SB-710363	389.786	377.199	364.211	377.065	12.7884	400	366.265	352.784	373.016	24.3213	46.4734	45.1583	50.2556	47.2957	2.64628
721	16	D	5	GSK1379713A	178.147	188.925	188.07	185.048	5.99105	172.028	155.422	141.648	156.366	15.2119	83.1504	66.1825	77.7876	75.7068	8.67322
722	16	D	6	SKF-104365	146.793	136.156	132.632	138.527	7.37253	145.455	118.072	97.5501	120.359	24.0339	56.4425	55.7157	59.5755	57.2445	2.05109
723	16	D	7	GSK1379788A	187.411	179.805	151.579	172.931	18.8789	128.671	118.072	102.895	116.546	12.9556	110.341	93.0188	105.179	102.846	8.89346
724	16	E	3	GW818933X	188.124	87.2964	16.8421	97.4207	86.0884	29.3706	18.0723	3.47439	16.9724	12.9831	114.972	101.77	99.0873	105.276	8.50331
725	16	E	4	GW525701A	362.708	343.974	344.561	350.414	10.6505	457.343	355.422	344.766	385.843	62.1489	35.514	32.4169	29.7695	32.5668	2.87518
726	16	E	5	GW697465A	193.112	319.87	316.491	276.491	72.2283	170.629	166.265	153.675	163.523	8.80357	83.1047	48.1373	44.722	58.6547	21.2431
727	16	E	6	GW768504A	111.876	114.007	109.474	111.786	2.26778	102.098	107.229	100.223	103.183	3.62699	108.807	106.605	99.6662	105.026	4.77063
728	16	F	3	GW694077X	24.9406	20.8469	16.1404	20.6426	4.40369	0.794406	6.86747	0	2.55396	3.75667	89.3411	61.7794	81.9965	77.7056	14.2731
729	16	F	4	GW583340C	188.836	163.518	211.228	187.861	23.87	62.9371	53.012	73.4967	63.1486	10.2439	121.275	109.353	109.096	113.241	6.95847
730	16	F	5	GW707818B	769.596	400.651	461.053	543.767	197.892	186.014	209.639	176.392	190.682	17.1077	76.208	47.2315	49.8331	57.7576	16.0315
731	16	F	6	GSK1379732A	122.565	166.775	154.386	147.909	22.8056	104.895	83.1325	120.267	102.765	18.6588	111.011	94.2214	102.185	102.473	8.39849
732	16	G	3	GSK682037B	1047.51	502.932	743.86	764.766	272.888	1.67832	0	0	0.559441	0.968979	42.9692	21.0645	32.3302	32.1213	10.9539
733	16	G	4	GW440135A	109.026	122.476	115.789	115.764	6.72476	69.9301	73.494	58.7973	67.4071	7.66628	95.5673	77.072	95.8903	89.5099	10.7727
734	16	G	5	GW654607A	317.815	321.173	281.404	306.797	22.0554	117.483	120.482	96.2138	111.393	13.2306	48.7384	36.352	47.0533	44.0479	6.71787
735	16	G	6	GW554060X	100.475	108.143	103.86	104.159	3.84291	99.3007	118.072	94.8775	104.083	12.3149	103.185	91.1871	98.2424	97.5382	6.02992
736	17	B	3	GSK1379753A	114.591	141.497	111.685	122.591	16.4373	109.934	100.82	73.8916	94.8817	18.7404	96.7833	89.7284	93.1328	93.2148	3.52819
737	17	B	4	SB-226605	93.2384	104.082	119.837	105.719	13.3746	96.6887	95.9016	104.926	99.1722	4.99858	108.307	17.2025	101.057	75.522	50.636
738	17	B	5	GW810445X	95.3737	12.2449	88.0435	65.2207	46.0245	111.258	10.2049	91.6256	71.0296	53.5826	95.1159	54.4619	98.2801	82.6193	24.4363
739	17	B	6	GW823670X	120.996	85.7143	128.804	111.838	22.9585	125.828	93.4426	127.094	115.455	19.0735	98.2237	16.8297	94.3586	69.804	45.9178
740	17	B	7	SB-711880	123.843	134.014	150	135.952	13.1856	109.934	114.344	107.882	110.72	3.30219	111.613	113.192	109.375	111.394	1.91798
741	17	B	8	GW635815X	120.996	116.327	149.185	128.836	17.7766	88.7417	84.8361	113.793	95.7903	15.7127	107.483	84.6371	90.7436	94.288	11.8284
742	17	B	9	GSK2297430A	80.427	61.9048	70.9239	71.0852	9.2622	95.3642	71.3115	73.8916	80.1891	13.2052	98.9404	86.932	88.9174	91.5966	6.43692
743	17	B	10	GSK223810A	113.167	140.816	145.109	133.031	17.3357	55.6291	70.082	67.9803	64.5638	7.80867	42.027	84.8428	84.5644	70.478	24.6397
744	17	C	3	GSK1379731A	46.2633	33.3333	23.6413	34.4127	11.3496	12.3179	2.21311	2.51232	5.6811	5.74956	122.214	107.272	113.09	114.192	7.53175
745	17	C	4	SB-213663	120.996	131.973	132.065	128.345	6.36405	100.662	108.197	103.448	104.102	3.80959	101.949	101.698	111.495	105.047	5.58546
746	17	C	5	GSK2297099A	48.3986	77.551	84.7826	70.2441	19.2612	70.1987	106.967	107.882	95.0159	21.4972	104.816	118.341	114.948	112.702	7.03717
747	17	C	6	SB-732932	163.701	154.422	193.207	170.443	20.2523	152.318	142.623	172.906	155.949	15.4648	110.237	104.623	96.1911	103.684	7.06967
748	17	C	7	SB-736398	79.0036	125.17	87.2283	97.134	24.6258	95.3642	119.262	67.9803	94.2023	25.6607	35.3075	111.913	86.1029	77.7745	38.9759
749	17	C	8	GW567142A	177.224	139.456	142.663	153.114	20.9412	45.0331	31.9672	33.9901	36.9968	7.03275	140.598	132.278	139.777	137.551	4.58498
750	17	C	9	GW689066X	116.014	123.81	111.685	117.17	6.14437	136.424	137.705	127.094	133.741	5.79216	101.928	108.622	114.279	108.276	6.18272
751	17	C	10	GSK1307810A	299.644	351.701	346.467	332.604	28.6638	205.298	239.754	138.916	194.656	51.2543	39.9125	27.6295	35.9435	34.4952	6.26826
752	17	D	3	SKF-97416	108.185	108.163	120.652	112.333	7.20419	115.232	110.656	109.36	111.749	3.08498	105.859	112.871	97.6734	105.468	7.60626
753	17	D	4	GSK2291363A	100.356	110.884	101.902	104.381	5.68506	98.0132	118.033	107.882	107.976	10.0101	105.099	126.383	106.636	112.706	11.8697
754	17	D	5	SB-548492	106.762	132.653	116.576	118.664	13.0714	123.179	161.066	110.837	131.694	26.1744	104.255	101.942	107.324	104.507	2.6995
755	17	D	6	GW692089A	175.089	182.993	160.598	172.893	11.358	95.3642	106.967	127.094	109.808	16.0543	104.645	112.569	107.63	108.281	4.00167
756	17	D	7	GI262866A	245.552	223.81	217.663	229.008	14.653	115.232	114.344	137.438	122.338	13.0847	102.311	112.71	110.282	108.434	5.44033
757	17	D	8	SB-737447	142.349	182.993	119.022	148.121	32.374	129.801	174.59	112.315	138.902	32.1195	120.348	119.55	127.212	122.37	4.21257
758	17	D	9	SB-610250	89.6797	106.803	132.065	109.516	21.3226	90.0662	111.885	137.438	113.13	23.7106	105.788	104.681	107.48	105.983	1.40976
759	17	D	10	SB-733887	129.537	121.769	111.685	120.997	8.95128	121.854	116.803	112.315	116.991	4.77229	111.265	116.13	126.218	117.871	7.62686
760	17	E	3	GSK1034945A	109.609	114.286	127.174	117.023	9.09692	120.53	113.115	115.271	116.305	3.81418	95.5842	96.1569	87.7979	93.1796	4.66954
761	17	E	4	SKF-105561	111.744	103.401	126.359	113.835	11.6206	112.583	118.033	119.704	116.773	3.72413	94.7114	105.002	101.182	100.299	5.20205
762	17	E	5	SB-284852-BT	101.779	100	92.1196	97.9663	5.141	45.0331	28.2787	17.734	30.3486	13.7668	116.275	123.163	118.281	119.24	3.54257
763	17	E	6	GSK2206003A	95.3737	121.088	132.065	116.176	18.8326	107.285	130.328	131.527	123.047	13.6633	97.1097	113.154	105.11	105.124	8.02198
764	17	E	7	GW696155X	126.69	123.129	149.185	133.001	14.1278	116.556	132.787	133.005	127.449	9.43431	94.3921	99.2232	94.3649	95.9934	2.79713
765	17	E	8	GW829058X	37.0107	109.524	116.576	87.7035	44.0427	19.8675	118.033	130.049	89.3165	60.4439	91.9868	108.274	102.608	100.956	8.26852
766	17	E	9	GW819776X	106.05	112.925	129.62	116.198	12.121	105.96	105.738	130.049	113.916	13.9725	93.9026	112.601	93.508	100.004	10.9111
767	17	E	10	SB-219980	137.367	140.136	156.522	144.675	10.3528	112.583	113.115	138.916	121.538	15.0524	105.163	115.822	97.8923	106.292	9.01778
768	17	F	3	SB-517389	111.744	125.17	108.424	115.113	8.8668	109.934	124.18	104.926	113.013	9.98971	95.2578	89.5805	97.098	93.9788	3.91854
769	17	F	4	SB-735464	216.37	218.367	215.217	216.652	1.59373	304.636	317.213	285.222	302.357	16.117	48.5123	47.9049	51.9732	49.4635	2.19464
770	17	F	5	GSK2336394A	74.7331	100	95.3804	90.0378	13.4541	78.1457	104.508	90.1478	90.9339	13.1988	100.509	98.6254	101.983	100.372	1.68276
771	17	F	6	GW811603A	209.964	237.415	255.163	234.181	22.7722	91.3907	88.5246	94.5813	91.4989	3.02979	109.066	88.8798	94.6838	97.5431	10.3923
772	17	F	7	GSK299495A	107.473	83.6735	91.3043	94.1504	12.1525	96.6887	78.6885	88.67	88.0157	9.01792	96.982	96.8768	91.3003	95.053	3.25042
773	17	F	8	GW876731X	171.53	187.075	190.761	183.122	10.2065	188.079	191.803	178.818	186.233	6.68669	85.175	83.4607	91.7318	86.7892	4.36545
774	17	F	9	GW457859A	106.762	127.891	130.435	121.696	12.9958	95.3642	111.885	107.882	105.044	8.61839	111.783	101.692	111.108	108.194	5.64145
775	17	F	10	GW829350X	93.9502	111.565	89.6739	98.3962	11.6029	107.285	106.967	79.803	98.0183	15.7758	106.185	101.023	112.971	106.727	5.99249
776	17	G	3	GSK2373693A	123.132	94.5578	144.293	120.661	24.9597	162.914	115.574	193.596	157.361	39.3064	84.3448	81.815	71.7556	79.3051	6.65934
777	17	G	4	SB-222516	86.8327	87.0748	109.239	94.3822	12.867	100.662	86.0656	112.315	99.681	13.1523	106	102.354	101.551	103.302	2.37133
778	17	G	5	GW461487A	92.5267	106.122	114.946	104.532	11.2938	101.987	115.574	110.837	109.466	6.89655	106.738	107.85	100.325	104.971	4.06183
779	17	G	6	GSK306886A	101.779	160.544	206.25	156.191	52.3712	47.6821	75	97.5369	73.4064	24.9656	27.2824	112.299	84.8959	74.8257	43.3935
780	17	G	7	GSK2296823A	67.6157	66.6667	86.413	73.5651	11.1367	78.1457	84.8361	110.837	91.2731	17.2703	99.0965	99.3775	101.213	99.8958	1.14965
781	17	G	8	GW867253X	108.185	106.803	127.989	114.326	11.8531	113.907	114.344	144.828	124.36	17.727	116.608	119.19	113.078	116.292	3.06839
782	17	G	9	GSK2373723A	101.068	114.966	153.261	123.098	27.0302	124.503	135.246	172.906	144.219	25.4184	66.2441	79.3143	65.1135	70.224	7.89273
783	17	G	10	GSK1398475A	313.879	295.918	263.315	291.038	25.6328	226.49	158.607	144.828	176.641	43.7165	16.5752	10.4848	4.44681	10.5023	6.06422
784	18	B	3	GW792479X	182.974	157.208	172.81	170.997	12.9785	56.8966	47.3077	61.9048	55.3697	7.41735	85.529	89.013	91.105	88.549	2.81681
785	18	B	4	SB-238039-R	-	44.0617	37.4622	40.7619	4.66649	-	0.805385	0	0.402692	0.569493	-	100.903	92.0762	96.4898	6.24184
786	18	B	5	GSK2297543A	111.207	85.4034	87.6133	94.7412	14.3024	109.914	86.5385	79.7619	92.0714	15.8191	99.5334	94.0606	89.7557	94.4499	4.90046
787	18	B	6	SB-742034-AC	97.6293	96.8268	94.864	96.4401	1.42263	81.4655	86.5385	83.3333	83.7791	2.56568	93.0332	86.8447	97.9922	92.6234	5.58502
788	18	B	7	SB-742251	107.328	82.1396	80.9668	90.1447	14.8924	107.328	63.4615	72.619	81.1361	23.1401	105.103	94.0325	101.558	100.231	5.65327
789	18	B	8	GSK323543A	285.776	243.155	236.254	255.062	26.8223	171.983	158.077	126.19	152.083	23.4771	49.5688	46.7734	48.8701	48.4041	1.45483
790	18	B	9	GSK2299009A	78.2328	84.8595	79.7583	80.9502	3.47041	78.8793	90	79.7619	82.8804	6.18152	101.556	98.6577	98.1404	99.4514	1.84094
791	18	B	10	GW682569X	271.552	174.071	219.335	221.653	48.7818	59.4828	40.3846	53.5714	51.1463	9.77731	74.4412	76.144	64.2754	71.6202	6.41752
792	18	C	3	GSK257997A	129.957	118.042	146.224	131.407	14.1468	120.259	118.846	140.476	126.527	12.101	108.034	93.6946	102.411	101.38	7.22523
793	18	C	4	GW868318X	107.974	126.201	91.8429	108.673	17.1898	98.2759	131.538	84.5238	104.779	24.1726	101.109	97.7355	114.435	104.427	8.83044
794	18	C	5	GSK364507A	137.069	113.69	108.157	119.639	15.3465	121.552	106.154	101.19	109.632	10.6169	113.245	92.3851	98.8299	101.487	10.6806
795	18	C	6	GSK1014915A	109.914	94.651	80.9668	95.1772	14.4807	125.431	121.154	92.8571	113.147	17.7015	94.9972	84.7961	95.1009	91.6314	5.91978
796	18	C	7	GW767488X	265.733	260.018	303.323	276.358	23.5267	225	113.077	132.143	156.74	59.8787	57.7546	51.9688	55.5126	55.0787	2.91719
797	18	C	8	SB-223132	104.095	96.8268	87.6133	96.1783	8.25988	112.5	118.846	96.4286	109.258	11.555	118.367	102.994	113.353	111.572	7.83977
798	18	C	9	GSK1325775A	140.302	108.25	131.722	126.758	16.5923	160.345	111.923	136.905	136.391	24.215	111.391	99.7207	81.7194	97.6103	14.9478
799	18	C	10	GSK2224810A	111.207	89.2112	80.3625	93.5936	15.8823	125.431	87.6923	83.3333	98.8189	23.1496	116.433	106.029	107.274	109.912	5.68149
800	18	D	3	GW869640X	159.052	112.058	118.429	129.846	25.4925	152.586	126.923	119.048	132.852	17.5378	109.654	80.3046	97.2508	95.7364	14.7331
801	18	D	4	GSK2593074A	345.905	281.777	301.511	309.731	32.8449	147.414	118.846	103.571	123.277	22.2545	72.8583	64.4788	61.6881	66.3417	5.81346
802	18	D	5	SB-627772-A	136.422	119.674	141.994	132.697	11.6172	129.31	107.308	113.095	116.571	11.4057	130.283	108.809	114.332	117.808	11.151
803	18	D	6	GSK902056A	111.853	94.651	97.281	101.262	9.26643	120.259	110.769	85.7143	105.581	17.8471	99.0351	97.9044	94.2557	97.0651	2.49779
804	18	D	7	GSK2373690A	120.259	111.514	103.927	111.9	8.1724	133.19	123.462	95.2381	117.296	19.7126	87.1998	83.7401	83.0761	84.672	2.21419
805	18	D	8	GW829116X	140.948	140.345	125.68	135.658	8.64626	116.379	114.231	103.571	111.394	6.85905	87.5956	83.374	88.8439	86.6045	2.86645
806	18	D	9	GW461484A	124.784	124.025	114.199	121.003	5.90438	107.328	116.538	92.8571	105.574	11.9376	114.447	106.176	108.015	109.546	4.34242
807	18	D	10	GW482059X	148.06	157.752	131.118	145.643	13.4804	115.086	141.923	83.3333	113.448	29.3292	97.4082	102.685	95.4271	98.5066	3.75135
808	18	E	3	GSK429286A	130.603	121.85	136.556	129.67	7.39753	122.845	100.385	135.714	119.648	17.8805	112.593	109.443	112.263	111.433	1.73122
809	18	E	4	GSK2375584A	240.517	207.797	218.127	222.147	16.7265	56.8966	56.5385	34.5238	49.3196	12.8148	84.6203	82.2828	81.3414	82.7481	1.68826
810	18	E	5	SB-390534	116.379	106.074	94.2598	105.571	11.0683	108.621	95.7692	84.5238	96.3046	12.0574	98.2656	100.495	99.638	99.4662	1.12463
811	18	E	6	GW702865X	185.56	141.432	166.767	164.587	22.1446	80.1724	76.1538	50	68.7754	16.3837	103.608	98.6014	111.277	104.496	6.38435
812	18	E	7	SB-711805	104.095	112.602	120.242	112.313	8.07731	100.862	117.692	125	114.518	12.3781	100.23	111.104	101.491	104.275	5.94784
813	18	E	8	GSK1379878A	237.931	180.598	193.353	203.961	30.1023	248.276	200.769	189.286	212.777	31.2746	75.7896	72.2016	72.7194	73.5702	1.93942
814	18	E	9	GW271431X	116.379	93.019	103.323	104.241	11.7071	120.259	96.9231	94.0476	103.743	14.3749	107.257	105.303	108.453	107.005	1.58979
815	18	E	10	GSK175726A	92.4569	90.8432	96.6767	93.3256	3.01225	90.5172	99.2308	111.905	100.551	10.7547	98.5661	102.734	101.262	100.854	2.11358
816	18	F	3	SB-733371	118.319	132.729	162.538	137.862	22.5519	107.328	109.615	126.19	114.378	10.2938	99.7533	103.987	102.967	102.236	2.20948
817	18	F	4	GSK1024304A	109.267	94.651	96.0725	99.9969	8.05975	94.3966	92.3077	92.8571	93.1871	1.08282	92.0439	92.8357	103.382	96.0871	6.32978
818	18	F	5	GW800172X	113.793	96.8268	111.782	107.467	9.26974	112.5	100.385	126.19	113.025	12.9109	110.599	95.8558	102.21	102.889	7.39505
819	18	F	6	SKF-96418	97.6293	88.6673	107.553	97.9498	9.44688	104.741	78.4615	110.714	97.9724	17.1588	93.5169	88.1541	104.479	95.3833	8.32095
820	18	F	7	SB-282852	87.931	82.1396	103.927	91.3327	11.2852	102.155	93.4615	128.571	108.063	18.2853	106.92	92.7442	104.108	101.258	7.50574
821	18	F	8	GW608005X	98.9224	84.8595	93.0514	92.2777	7.06332	94.3966	86.5385	94.0476	91.6609	4.43957	102.86	100.002	102.93	101.931	1.67045
822	18	F	9	GW827654A	198.491	175.159	189.728	187.793	11.7861	49.1379	40.3846	42.8571	44.1266	4.51262	99.6653	93.5115	97.7253	96.9674	3.14614
823	18	F	10	GSK2197149A	93.75	77.7879	83.9879	85.1753	8.04704	100.862	69.2308	80.9524	83.6817	15.9913	102.787	102.178	98.2591	101.075	2.45735
824	18	G	3	GW709213X	189.44	145.24	157.704	164.128	22.7892	64.6552	50.7692	40.4762	51.9669	12.1339	112.329	109.295	108.92	110.181	1.86927
825	18	G	4	GW683134A	814.655	674.524	682.779	723.986	78.63	897.414	730.385	797.619	808.472	84.0419	33.8789	19.8949	36.0595	29.9444	8.77118	X
826	18	G	5	GW857175X	192.672	147.416	161.329	167.139	23.1808	168.103	139.615	167.857	158.525	16.377	71.1142	71.0471	64.179	68.7801	3.98478
827	18	G	6	GSK2137462A	36.2069	41.8858	32.6284	36.907	4.66823	0	1.26923	1.42857	0.899267	0.782853	120.558	127.43	128.514	125.501	4.3143
828	18	G	7	GSK2328680A	77.5862	74.524	76.7372	76.2825	1.58092	82.7586	78.4615	79.7619	80.3274	2.20364	106.004	97.827	100.624	101.485	4.15613
829	18	G	8	GSK204559A	115.733	97.3708	90.6344	101.246	12.9902	93.1034	83.0769	59.5238	78.5681	17.2379	98.3975	95.0392	85.5671	93.0013	6.65357
830	18	G	9	GW867587X	153.879	120.762	116.012	130.218	20.6287	159.052	147.692	126.19	144.312	16.6895	98.5881	108.95	93.2697	100.269	7.97423
831	18	G	10	GSK2189892A	100.862	96.8268	96.6767	98.1219	2.37426	99.569	79.6154	77.381	85.5218	12.2164	101.827	105.557	86.5605	97.9815	10.0652
832				DMSO				100	15.8558				100	14.2715				100	10.8664
833				H-89				94.8355	28.9436				7.57379	5.10799				101.01	16.5418

## Sheet: Primary screen Stm z-scores
nr.	plate	row	column	condition	z-score DsRed+					z-score DsRed-bright					z-score viability (cell count)					effect	cell death	hit	double appearance
					rep 1	rep 2	rep 3	mean	SD	rep 1	rep 2	rep 3	mean	SD	rep 1	rep 2	rep 3	mean	SD
1	1	B	3	GW771127A	2.23956	1.83509	-0.0919715	1.32756	1.24587	-1.17669	-1.56496	-0.614795	-1.11882	0.477721	-1.69773	-1.69431	-1.11946	-1.50383	0.33288	No	No	No
2	1	B	4	GW827105X	-0.304127	0.181237	-0.474144	-0.199012	0.3401	-1.54299	-1.65927	-1.909	-1.70376	0.187015	0.0300422	-0.191655	-0.679368	-0.280327	0.362922	No	No	No
3	1	B	5	SB-210313	-0.694765	-0.717944	-0.773236	-0.728648	0.0403156	-0.695914	-0.829374	-0.380902	-0.635397	0.230279	-0.10918	0.186388	0.32339	0.133533	0.221076	No	No	No
4	1	B	6	SB-698596-AC	-0.758357	-0.48512	-0.93109	-0.724856	0.224864	-1.1309	-0.433286	-0.739537	-0.767908	0.349672	1.18114	0.893339	0.0542206	0.709567	0.585505	No	No	No
5	1	B	7	SB-686709-A	-0.231451	-0.244268	-0.432604	-0.302774	0.112618	-0.00909322	-0.112645	0.180441	0.0195677	0.14863	-0.562303	0.635372	0.19364	0.088903	0.605668	No	No	No
6	1	B	8	GW775608X	0.586163	0.703083	0.124039	0.471095	0.306192	-1.5201	-0.471009	-0.989023	-0.993377	0.524559	-0.903452	-0.2801	-0.765452	-0.649668	0.327409	No	No	No
7	1	B	9	SB-390523	-0.186028	-0.0275014	0.73053	0.172334	0.489868	0.0595889	-0.77279	0.897712	0.0615037	0.835252	-0.369707	-2.67919	-3.07133	-2.04007	1.45981	No	No	No
8	1	B	10	GW305178X	38.4054	14.4878	76.733	43.2087	31.3994	1.20429	1.58487	8.53821	3.77579	4.12876	-3.49753	-2.69055	-3.5922	-3.26009	0.495506	Yes	Yes	No
9	1	C	3	GR105659X	4.79233	5.89746	1.28717	3.99232	2.40701	7.24832	6.3945	1.94243	5.19508	2.84904	-4.14213	-3.73654	-1.42107	-3.09991	1.468	Yes	Yes	No
10	1	C	4	GW829055X	-0.0315894	0.799424	0.979773	0.582536	0.539439	-0.604338	1.1322	0.83534	0.454401	0.928832	0.702636	0.819941	-1.3197	0.0676262	1.20289	No	No	No
11	1	C	5	SB-751148	0.422641	1.59424	1.23732	1.08473	0.600518	-0.970643	-0.376703	-0.490052	-0.612466	0.315326	-1.66899	-0.519026	-2.6119	-1.59997	1.04814	No	No	No
12	1	C	6	SB-264866	-1.05815	0.438146	-0.0753553	-0.231786	0.760314	-1.29116	0.773836	-0.365309	-0.294211	1.03433	0.325655	0.841745	-1.47502	-0.102541	1.21629	No	No	No
13	1	C	7	GW427984X	-0.712934	-0.0355298	-0.283058	-0.343841	0.342768	-1.68036	0.0759684	-0.505645	-0.703345	0.894698	-0.335741	0.509767	-0.813173	-0.213049	0.66995	No	No	No
14	1	C	8	GW305074X	-0.358635	2.05185	9.76974	3.82099	5.29088	1.31876	1.1322	2.8936	1.78152	0.967594	0.671283	0.883204	-1.02714	0.175784	1.04713	Yes	No	Yes
15	1	C	9	SB-431533	0.231864	0.630827	0.954849	0.605847	0.362139	0.998245	1.35854	2.0048	1.45386	0.510006	0.516758	-2.90153	-4.17046	-2.18508	2.42435	No	No	No
16	1	C	10	SB-220025-A	0.622502	0.542515	0.713914	0.62631	0.0857631	0.906668	0.887004	0.975676	0.923116	0.0465681	0.197257	-0.276108	-0.531527	-0.203459	0.369784	No	No	No
17	1	D	3	GW627834A	0.686094	1.34535	0.888384	0.973278	0.33773	1.41034	2.43363	2.14514	1.99637	0.527619	0.067367	0.210957	-0.733327	-0.151668	0.508822	No	No	No
18	1	D	4	SKF-62604	0.522571	1.12859	0.140655	0.597272	0.498185	0.540364	1.32081	-0.115823	0.581785	0.719214	-0.0356496	0.799365	0.0863463	0.283354	0.451023	No	No	No
19	1	D	5	GW817396X	0.65884	1.19282	0.697298	0.849651	0.29781	-0.67302	-0.980264	-0.162602	-0.605295	0.413017	0.0341479	-0.200561	0.881067	0.238218	0.568958	No	No	No
20	1	D	6	GW282536X	3.41147	2.88681	4.7018	3.66669	0.934026	-0.146457	1.24537	0.180441	0.426451	0.727795	0.418967	0.952302	-0.723658	0.215871	0.85624	Yes	No	Yes
21	1	D	7	GW778894X	5.33741	7.34257	8.44045	7.04014	1.57347	5.82889	11.6568	9.8636	9.11643	2.98494	-4.71656	-3.40548	-3.96024	-4.02743	0.658115	Yes	Yes	No
22	1	D	8	GW577921A	-0.122435	1.01619	-0.000582424	0.297724	0.625186	0.0366949	1.67918	0.585855	0.767243	0.83613	0.623507	-0.291156	0.285338	0.205897	0.462478	No	No	No
23	1	D	9	SB-633825	0.89504	2.87075	1.16255	1.64278	1.07183	-0.398292	1.77348	0.585855	0.653682	1.08748	-0.34358	-3.64287	-3.62464	-2.53703	1.89961	No	No	No
24	1	D	10	GW459057A	0.422641	0.678998	0.572677	0.558105	0.128798	-0.146457	0.736114	0.523483	0.371046	0.460609	-0.359629	-0.743211	-0.068668	-0.390503	0.33833	No	No	No
25	1	E	3	GW770220A	1.96702	2.69413	0.896692	1.85261	0.904162	-1.17669	-0.621899	0.772969	-0.341873	1.00454	-1.07963	-0.980601	-0.927952	-0.99606	0.0770094	No	No	No
26	1	E	4	SB-590885-AAD	-0.104266	0.775339	-0.0670472	0.201342	0.497444	-2.16113	-0.999125	-1.09817	-1.41948	0.644199	-0.499597	-0.0746487	-1.16344	-0.579228	0.548744	No	No	No
27	1	E	5	GSK1819799A	0.0410874	0.630827	0.472979	0.381631	0.305298	-0.0777753	0.509778	0.492298	0.3081	0.334292	0.408516	0.572109	0.44316	0.474595	0.086208	No	No	No
28	1	E	6	GW589933X	-0.149689	0.11701	0.173888	0.0470694	0.172755	-0.100669	-0.074922	0.398741	0.0743831	0.281197	-0.396954	0.625545	-1.45132	-0.407576	1.03847	No	No	No
29	1	E	7	SB-678557-A	-0.285958	0.389975	0.265277	0.123098	0.359698	0.105377	0.792697	0.461112	0.453062	0.343731	1.158	0.622474	-0.531839	0.416211	0.863595	No	No	No
30	1	E	8	GW632046X	-0.0134202	0.414061	0.431439	0.27736	0.251973	-0.169352	0.39661	1.33431	0.520523	0.759451	-0.196893	0.320899	-0.512813	-0.129602	0.42091	No	No	No
31	1	E	9	GW827106X	1.41286	3.1678	2.15122	2.24396	0.881138	1.59349	4.43293	1.83328	2.6199	1.5747	-1.96796	-4.03351	-4.31612	-3.43919	1.28194	Yes	Yes	No
32	1	E	10	SB-738561	-0.685681	0.060811	-0.79816	-0.474343	0.466857	-0.67302	0.340026	-0.31853	-0.217175	0.514073	-0.160688	-0.214687	-0.414565	-0.263313	0.133741	No	No	No
33	1	F	3	GW780159X	0.095595	1.12056	-0.000582424	0.405191	0.621391	0.380106	0.207997	0.289591	0.292565	0.0860926	0.981453	0.109306	-0.191557	0.299734	0.609249	No	No	No
34	1	F	4	GW435821X	1.93977	0.96802	1.0047	1.30416	0.550757	1.59349	1.00017	0.991269	1.19498	0.345151	-0.189801	-0.899833	-0.755783	-0.615139	0.375329	No	No	No
35	1	F	5	SB-347804	-0.0588432	0.703083	0.414823	0.353021	0.384704	0.0366949	0.717252	0.258405	0.337451	0.347096	-0.44585	-0.810159	-0.110774	-0.455594	0.349794	No	No	No
36	1	F	6	GW284408X	0.277287	1.12859	0.223736	0.543204	0.507664	0.998245	1.41512	0.476705	0.963357	0.470179	0.624627	0.243817	-0.496595	0.12395	0.570141	No	No	No
37	1	F	7	GSK619487A	-0.222366	0.534487	-0.266442	0.0152263	0.450232	-0.32961	1.01903	-0.53683	0.0508642	0.844836	0.434644	0.555526	0.519575	0.503248	0.062073	No	No	No
38	1	F	8	GW581744X	-0.0588432	0.654913	1.25394	0.61667	0.657227	0.082483	0.698391	1.45905	0.746643	0.689553	-0.204731	-0.300369	-0.797266	-0.434122	0.318107	No	No	No
39	1	F	9	GW827102X	0.976801	1.64241	1.40349	1.3409	0.337187	0.196953	1.09448	0.975676	0.755702	0.487523	-1.14532	-3.79581	-3.82363	-2.92159	1.53836	No	No	No
40	1	F	10	GSK943949A	1.14032	2.64596	3.53867	2.44165	1.21216	1.29587	1.90551	4.4061	2.53583	1.64814	-2.26208	-1.7155	-2.8689	-2.28216	0.576966	Yes	No	Yes
41	1	G	3	GW461104A	0.504402	-0.172013	17.8286	6.05366	10.203	1.20429	-0.150367	4.56203	1.87199	2.42612	0.118875	-0.496608	-4.37133	-1.58302	2.43428	Yes	No	Yes
42	1	G	4	GW817394X	0.186441	-0.204126	-0.773236	-0.26364	0.482599	0.654834	-0.206951	-0.505645	-0.0192539	0.602578	0.835139	-0.0510018	0.116289	0.300142	0.470811	No	No	No
43	1	G	5	SB-735465	3.63859	1.91537	3.28943	2.9478	0.91099	2.55504	1.00017	2.457	2.00407	0.870782	-3.69274	-3.22521	-3.09472	-3.33756	0.31444	Yes	Yes	No
44	1	G	6	GW301789X	0.0683412	-0.139899	0.389898	0.106113	0.266911	-0.604338	0.0948297	-0.20938	-0.23963	0.350564	0.0434791	-0.848547	-0.614181	-0.473083	0.462449	No	No	No
45	1	G	7	GW853606X	0.240949	0.727168	0.855152	0.607756	0.324046	-0.283822	0.302304	0.351962	0.123481	0.353608	-1.35807	-1.23734	-1.94194	-1.51245	0.376816	No	No	No
46	1	G	8	GW693481X	0.631586	-0.709915	-0.482452	-0.186927	0.717919	1.13561	-0.867096	-0.147009	0.0405012	1.01443	-0.426068	0.073989	0.227637	-0.0414806	0.341807	No	No	No
47	1	G	9	GW679410X	1.12215	1.67452	1.96844	1.58837	0.429668	0.380106	1.30195	1.55261	1.07822	0.617441	0.171877	-3.58084	-4.20259	-2.53718	2.36662	No	No	No
48	1	G	10	GW759710A	0.831448	-0.107785	0.655758	0.459807	0.499337	1.1814	-0.18809	0.102476	0.365261	0.721571	-0.734371	-0.566627	-0.741124	-0.680707	0.0988541	No	No	No
49	2	B	3	GSK1023156A	-0.0864555	0.317914	0.769675	0.333711	0.428284	-0.466036	0.1962	0.256834	-0.00433409	0.400993	-1.342	-1.09805	-1.34425	-1.26144	0.141498	No	No	No
50	2	B	4	GW837331X	0.747047	0.56864	1.27574	0.863811	0.367729	-0.69786	-1.01894	-0.685358	-0.800718	0.189085	-2.38792	-1.77466	-2.5832	-2.24859	0.42189	No	No	No
51	2	B	5	SB-242718	-0.220891	0.256762	0.338028	0.124633	0.301979	-0.169816	0.318828	0.163941	0.104318	0.249719	-0.195539	0.290418	-0.222434	-0.0425185	0.288645	No	No	No
52	2	B	6	GW694234A	3.61053	3.43059	4.90754	3.98288	0.805811	1.92948	1.34445	3.24265	2.17219	0.972101	-4.41962	-2.93012	-3.70595	-3.68523	0.744967	Yes	Yes	No
53	2	B	7	GW683768X	-0.462876	0.311799	0.762233	0.203719	0.619664	-0.40164	0.162756	0.54878	0.103299	0.477992	0.292174	0.0491634	-0.551887	-0.0701831	0.434503	No	No	No
54	2	B	8	GW445012X	0.189138	0.45245	0.598505	0.413364	0.207463	0.46126	0.162756	0.52224	0.382085	0.192376	-0.967277	0.0404654	0.164416	-0.254132	0.620703	No	No	No
55	2	B	9	GW580509X	1.78892	1.9935	2.1316	1.97134	0.172407	-0.723618	0.173904	-0.711899	-0.420538	0.514835	-3.22029	-1.79618	-2.51227	-2.50958	0.712061	No	No	No
56	2	C	3	GW549390X	1.3184	0.550294	0.680369	0.849688	0.411093	1.19537	-0.0379087	0.309915	0.489125	0.63587	-1.05435	-0.0936664	-0.487023	-0.545013	0.48296	No	No	No
57	2	C	4	SB-476429-A	0.222747	0.0121508	0.0180133	0.0843037	0.119931	0.409744	-0.260869	-0.247438	-0.0328546	0.38336	0.756564	0.547237	-0.613951	0.22995	0.738296	No	No	No
58	2	C	5	GW786460X	0.639498	1.74277	1.9902	1.45749	0.719122	-0.83953	-0.294313	-0.0616539	-0.398499	0.399267	-2.91191	-1.79435	-2.75539	-2.48722	0.605124	No	No	No
59	2	C	6	GW694590A	4.14827	2.48883	4.16332	3.60014	0.96245	0.628689	-0.751382	0.734565	0.203957	0.82904	-4.69328	-3.30963	-3.70735	-3.90342	0.71236	Yes	Yes	No
60	2	C	7	GSK1030061A	1.07641	0.856058	1.63297	1.18848	0.400396	-0.775134	-0.773678	-0.0881945	-0.545669	0.396185	-1.44462	-1.41072	-1.42638	-1.42724	0.0169672	No	No	No
61	2	C	8	SB-253228	-1.12833	-0.458725	-0.413634	-0.666897	0.400251	-3.84036	-3.30428	-3.60483	-3.58316	0.268697	-1.12328	0.735388	-1.21126	-0.533051	1.09938	Yes	No	Yes
62	2	C	9	SB-242717	0.787378	0.0182661	0.352912	0.386185	0.385634	1.09234	-0.617606	-0.128005	0.115575	0.88061	-1.01807	-0.580753	-0.527155	-0.708659	0.269294	No	No	No
63	2	D	3	GSK1030062A	1.21085	0.868288	0.866424	0.981854	0.198319	-1.92138	-2.14489	-2.31761	-2.12796	0.198657	-0.739228	0.0528257	-0.0255091	-0.237304	0.43644	Yes	No	Yes
64	2	D	4	SB-814597	3.54331	3.06367	4.98196	3.86298	0.998298	4.59545	3.40683	6.28155	4.76128	1.44452	-4.60258	-2.73098	-3.83661	-3.72339	0.940922	Yes	Yes	No
65	2	D	5	GSK312948A	6.63534	5.44862	6.39598	6.15998	0.627569	5.08486	2.92747	3.97252	3.99495	1.07887	-5.15301	-3.38425	-4.23513	-4.25746	0.884592	Yes	Yes	No
66	2	D	6	GSK237701A	2.79047	4.40903	5.65176	4.28375	1.43475	-0.723618	2.82713	3.98579	2.02977	2.45387	-4.31026	-3.46939	-4.1544	-3.97802	0.447323	Yes	Yes	No
67	2	D	7	GW819077X	1.32512	1.16182	1.35017	1.27904	0.102281	0.474139	-0.573014	0.11086	0.00399514	0.531693	-0.857917	-0.238785	0.996914	-0.0332627	0.944341	No	No	No
68	2	D	8	GW779439X	7.37473	3.91981	4.46101	5.25185	1.85828	-1.68955	-2.84721	-3.45885	-2.66521	0.898583	-4.72386	-2.5616	-4.53285	-3.93944	1.19706	Yes	Yes	No	X
69	2	E	3	SKF-86055	0.868039	0.80102	0.643158	0.770739	0.115458	-0.517552	-0.807123	-0.950765	-0.75848	0.220665	-0.157704	-0.106485	0.035155	-0.0763444	0.0998997	No	No	No
70	2	E	4	SB-741905	0.128642	0.0427272	0.174299	0.115223	0.0668047	-0.324366	-0.383498	-0.526115	-0.411326	0.103714	1.09864	0.186042	-0.0950395	0.396547	0.624059	No	No	No
71	2	E	5	GW805758X	3.67775	4.04211	4.23774	3.98587	0.284201	2.68935	2.18055	2.52606	2.46532	0.25978	-4.73008	-2.54283	-3.28177	-3.51823	1.11263	Yes	Yes	No
72	2	E	6	GW680908A	-0.0595683	0.0427272	0.390123	0.124427	0.235715	-0.491794	-0.70679	-0.353601	-0.517395	0.177981	-0.514807	0.801767	0.000156432	0.0957053	0.663467	No	No	No
73	2	E	7	GW568326X	0.027815	-0.385342	0.263606	-0.031307	0.328489	0.0620078	-1.07468	-0.645548	-0.552738	0.573997	-0.50807	0.404865	0.127084	0.00795983	0.46798	No	No	No
74	2	E	8	GSK326090A	-1.63919	-1.85301	-2.02115	-1.83778	0.191434	-4.00779	-3.65879	-4.28161	-3.98273	0.312168	-6.06054	-4.3131	-5.73633	-5.36999	0.929539	Yes	Yes	No
75	2	F	3	GW300653X	30.4305	29.0536	35.1229	31.5356	3.182	4.68561	3.84161	4.67585	4.40102	0.484492	-0.0929172	0.282635	-1.15806	-0.322781	0.747348	Yes	No	Yes
76	2	F	4	GW781673X	3.20722	3.98096	3.55306	3.58041	0.387593	-1.79258	-1.26419	-1.86642	-1.64106	0.328462	-2.55999	-1.83647	-2.44087	-2.27911	0.38794	Yes	No	Yes
77	2	F	5	GW575533A	1.39906	1.16182	0.911077	1.15732	0.244023	1.53023	0.943118	1.06632	1.17989	0.309592	-1.44825	-0.149974	-0.71008	-0.769436	0.651171	No	No	No
78	2	F	6	GW450241X	0.726881	0.782675	0.680369	0.729975	0.051223	-2.03729	-1.26419	-1.99912	-1.76687	0.435747	-2.30033	-0.943321	-1.59251	-1.61205	0.678713	No	No	No
79	2	F	7	SB-254169	0.505062	0.177263	0.725022	0.469116	0.275643	0.371106	-0.494978	0.270104	0.0487442	0.473577	0.21754	0.379229	0.095819	0.230863	0.142174	No	No	No
80	2	F	8	GW795486X	5.82872	4.47018	6.91693	5.73861	1.22586	2.41888	1.3333	3.03033	2.26084	0.859483	-5.0338	-3.52296	-4.81657	-4.45778	0.816831	Yes	Yes	No
81	2	G	3	GSK238063A	57.9898	54.0039	64.2963	58.7633	5.18962	0.525656	0.30768	0.787646	0.540327	0.240319	-2.09612	-2.13128	-2.30321	-2.17687	0.110819	Yes	No	Yes
82	2	G	4	GW683134A	4.88767	4.40903	4.60985	4.63552	0.240351	4.76288	3.35109	4.6095	4.24116	0.774625	-5.25926	-4.12128	-4.59772	-4.65942	0.57149	Yes	Yes	No	X
83	2	G	5	GW445017X	0.303409	-0.373111	0.0403399	-0.00978758	0.341034	0.383986	-0.684494	0.137401	-0.0543693	0.559459	0.0884851	0.0340564	0.280145	0.134229	0.129264	No	No	No
84	2	G	6	GW621970X	0.807543	-0.165192	0.658042	0.433464	0.523813	0.203678	-0.807123	0.0577789	-0.181889	0.546361	-2.54496	-1.58239	-2.15062	-2.09266	0.483894	No	No	No
85	2	G	7	GW703087X	2.47455	2.82517	4.16332	3.15435	0.891208	2.08403	2.34777	4.42371	2.95184	1.28148	-5.18203	-3.19793	-4.15907	-4.17968	0.992213	Yes	Yes	No
86	2	G	8	GW819230X	0.168973	-0.611607	-0.473172	-0.305269	0.416497	-0.105421	-0.550718	-1.0702	-0.575445	0.482863	-0.271728	0.33757	0.184482	0.0834412	0.316967	No	No	No
87	3	B	3	GW300660X	-0.208498	-0.768286	-0.643614	-0.540133	0.293891	-0.206587	-1.01427	-0.684317	-0.635057	0.406088	-0.131586	-0.162305	-0.3614	-0.21843	0.124765	No	No	No
88	3	B	4	SB-431542-A	0.0531465	-0.259282	-0.178244	-0.128127	0.162132	0.257629	-0.121664	0.0356439	0.057203	0.190563	-0.377765	0.405324	-0.122355	-0.0315986	0.399355	No	No	No
89	3	B	5	GW275944X	8.42577	6.6511	5.24138	6.77275	1.59568	0.0533737	-0.348872	-0.24608	-0.180526	0.208982	-0.933279	-0.360267	-0.7778	-0.690449	0.296325	Yes	No	Yes
90	3	B	6	GW824645A	1.18298	0.689709	0.616763	0.829816	0.308012	0.0719423	-0.121664	0.0982492	0.016176	0.120095	-0.794078	-0.527251	-0.998852	-0.773394	0.23648	No	No	No	X
91	3	B	7	GW572401X	1.24244	0.775981	1.46994	1.16279	0.353771	0.758982	0.105545	0.865164	0.576563	0.411355	-1.47752	-0.98041	-2.2262	-1.56138	0.627117	No	No	No
92	3	B	8	GW806742X	6.05908	7.255	5.93943	6.41784	0.727469	2.05879	1.92321	1.39731	1.7931	0.349406	-4.59149	-3.44328	-4.61826	-4.21768	0.670779	Yes	Yes	No
93	3	B	9	SB-610251-B	0.55265	0.948525	0.839753	0.780309	0.204523	0.0533737	0.348982	-0.0895666	0.104263	0.22366	0.24155	-0.872726	-0.673379	-0.434851	0.5942	No	No	No
94	3	B	10	GW853609X	1.51598	1.25048	0.558592	1.10835	0.494264	-0.540822	-0.59231	-0.934738	-0.68929	0.214117	-1.69953	-1.9239	-1.4522	-1.69188	0.235943	No	No	No
95	3	C	3	GW768505A	4.62003	3.4159	3.45746	3.83113	0.683525	2.65298	2.00436	1.97641	2.21125	0.382807	-3.38605	-1.90649	-2.9488	-2.74711	0.760117	Yes	No	Yes
96	3	C	4	GSK1751853A	-2.18273	-1.9157	-1.84582	-1.98142	0.177806	-3.74948	-3.5379	-3.22766	-3.50501	0.262463	-3.62675	-2.5228	-4.03639	-3.39531	0.782885	Yes	Yes	No
97	3	C	5	GW829115X	-0.113355	-0.155755	-0.0231209	-0.0974103	0.0677396	-0.373705	-0.348872	0.0982492	-0.208109	0.265605	-0.0558629	1.20307	0.790127	0.645779	0.641761	No	No	No
98	3	C	6	GW561436X	2.8242	1.28499	1.61537	1.90819	0.810309	2.13306	1.20913	1.42861	1.59027	0.482713	-1.36409	0.204412	-1.00399	-0.721225	0.821596	No	No	No
99	3	C	7	GW442130X	112.608	79.6371	90.7144	94.3198	16.7785	1.78026	0.430128	0.912118	1.04083	0.684206	-0.515999	0.100563	0.0598198	-0.118539	0.344813	Yes	No	Yes
100	3	C	8	GW406731X	0.968903	1.15558	1.38268	1.16905	0.20722	0.833256	1.37142	1.53817	1.24762	0.368404	-1.47397	-1.00932	-1.68578	-1.38969	0.346016	No	No	No
101	3	C	9	GW876790X	1.63491	1.12107	0.762191	1.17272	0.438645	0.350472	-0.154122	-0.214777	-0.00614247	0.310322	-1.25937	-1.00962	-1.63373	-1.30091	0.314125	No	No	No
102	3	C	10	GSK711701A	0.576436	1.75085	0.597373	0.974887	0.672088	-0.373705	0.608649	-0.01131	0.0745448	0.496773	-0.315898	-1.39168	-0.230311	-0.645961	0.647223	No	No	No
103	3	D	3	GW607117X	0.291005	-0.129874	-0.00373045	0.052467	0.215994	-1.80349	-2.199	-1.73295	-1.91181	0.251197	0.352395	0.811279	0.435094	0.532923	0.244584	No	No	No
104	3	D	4	GSK953913A	-3.58609	1.04342	2.1583	-0.128122	3.04613	-3.79033	-1.76081	-1.43558	-2.32891	1.27604	-6.58896	-1.4079	-3.24793	-3.74826	2.62652	Yes	Yes	No
105	3	D	5	SB-736290	0.576436	-0.0694836	-1.05081	-0.181287	0.819366	-0.0394694	-0.365101	-1.73295	-0.712509	0.898606	0.371406	0.265482	-0.650888	-0.00466651	0.562145	No	No	No
106	3	D	6	GW809885X	72.4098	47.4577	46.1164	55.328	14.8085	3.1729	1.72846	1.99206	2.29781	0.76923	-3.04933	-2.37942	-3.04487	-2.82454	0.38549	Yes	No	Yes
107	3	D	7	GW632580X	0.576436	0.172078	0.442249	0.396921	0.205955	-2.73192	-2.88062	-2.73464	-2.78239	0.0850796	0.283761	0.459609	0.794303	0.512558	0.259357	Yes	No	Yes
108	3	D	8	GW549034X	0.421827	0.430894	-0.0231209	0.276533	0.259548	-0.262293	-0.348872	-0.308685	-0.306617	0.0433266	-0.805034	-0.672403	0.315893	-0.387181	0.612481	No	No	No
109	3	D	9	SB-750140	1.71816	2.19947	1.42147	1.7797	0.392635	-2.08202	-1.84196	-1.51384	-1.8126	0.285226	-2.44258	-1.91387	-1.86475	-2.07373	0.320373	No	No	No
110	3	D	10	GW828525X	0.802401	1.44027	0.820363	1.02101	0.363203	0.0162365	0.39767	0.113901	0.175936	0.198139	-0.25242	-1.26452	-0.48285	-0.666596	0.530479	No	No	No
111	3	E	3	GW301784X	-0.00631818	-0.311045	-1.46771	-0.595024	0.770972	0.0533737	-0.316414	-1.54514	-0.602726	0.836834	0.624997	0.862908	-1.35742	0.0434954	1.21905	No	No	No
112	3	E	4	GSK1030058A	0.35047	-0.2334	0.70402	0.273697	0.473402	-1.06074	-1.33885	-0.37129	-0.923629	0.498141	-1.69373	0.134196	-0.739887	-0.766473	0.914252	No	No	No
113	3	E	5	GW575808A	3.52588	2.27711	2.87575	2.89291	0.624562	3.93422	3.62728	3.77631	3.77927	0.153492	-2.7967	-0.965364	-1.74297	-1.83501	0.919132	Yes	No	Yes
114	3	E	6	GSK319347A	1.6468	1.10381	1.61537	1.45533	0.304825	1.46459	0.78717	1.77294	1.34157	0.504268	-0.54951	-0.329289	-0.483493	-0.454097	0.113015	No	No	No
115	3	E	7	SB-751399	0.861866	0.163451	0.432554	0.485957	0.352257	-0.29943	-0.430018	-0.465198	-0.398215	0.0873402	-0.343931	0.326552	0.903866	0.295496	0.624478	No	No	No
116	3	E	8	SKF-86002-A2	1.20676	0.577556	0.568287	0.784201	0.365977	0.851825	0.251607	0.959072	0.687501	0.381285	-0.288831	-0.585961	0.5951	-0.0932307	0.614346	No	No	No
117	3	E	9	SB-725317	13.4208	7.34127	8.11116	9.62441	3.31023	8.5021	5.70461	6.79701	7.00124	1.40988	-4.34048	-2.90279	-3.56826	-3.60384	0.719501	Yes	Yes	No
118	3	E	10	GW607049C	5.29793	4.8739	5.6098	5.26054	0.369372	0.740413	2.10173	1.83555	1.55923	0.721499	-3.34255	-3.09456	-3.42336	-3.28682	0.171334	Yes	Yes	No
119	3	F	3	GW416469X	-0.267963	-0.0608564	0.141698	-0.0623738	0.204834	-0.57796	-0.430018	-0.105218	-0.371065	0.241822	0.304706	-0.00564611	-0.240271	0.0195962	0.273364	No	No	No
120	3	F	4	SB-226879	0.386149	0.241095	0.403468	0.343571	0.0891679	0.721844	0.657337	0.865164	0.748115	0.106375	0.0362932	0.748144	0.510277	0.431571	0.362393	No	No	No
121	3	F	5	GSK466314A	-0.113355	-0.50947	-0.343063	-0.321963	0.198899	-0.559391	-0.851976	-0.308685	-0.573351	0.271915	0.193539	1.17888	0.557829	0.643416	0.498215	No	No	No
122	3	F	6	GW708336X	0.6359	0.206587	0.70402	0.515502	0.269688	0.740413	0.413899	0.974723	0.709678	0.281672	-0.559821	0.131246	-0.103399	-0.177325	0.351415	No	No	No
123	3	F	7	GW627512B	2.6577	1.50067	2.03226	2.06354	0.579151	2.24447	1.3065	1.56947	1.70682	0.483832	-2.35654	-1.45334	-1.91455	-1.90814	0.451638	Yes	No	Yes
124	3	F	8	GW569293E	2.74095	1.31087	1.50872	1.85351	0.774884	0.629001	-0.689685	0.505183	0.148167	0.728237	-1.90704	-1.00224	-0.368147	-1.09248	0.773405	No	No	No
125	3	F	9	SB-739452	-0.101462	0.00816117	0.46164	0.12278	0.298536	-0.410842	-0.056747	0.301716	-0.0552909	0.356281	-0.37422	-0.174991	0.676388	0.0423922	0.55802	No	No	No
126	3	F	10	GW856804X	9.85293	7.51382	7.4325	8.26641	1.37456	0.220491	-0.576081	0.0199926	-0.111866	0.414333	-3.47369	-2.16405	-2.61851	-2.75208	0.664961	Yes	No	Yes
127	3	G	3	GSK317315A	5.46443	5.00331	4.01978	4.82917	0.737899	0.090511	0.576191	0.113901	0.260201	0.273905	-3.8797	-2.98835	-4.23977	-3.70261	0.64423	Yes	Yes	No
128	3	G	4	GW804482X	0.683472	0.517165	1.09183	0.764155	0.295705	-0.559391	-1.22525	-0.621711	-0.802117	0.367765	-0.506654	0.130951	-0.808002	-0.394569	0.479406	No	No	No
129	3	G	5	GW770249X	3.59724	2.76024	3.1666	3.17469	0.418562	0.888962	1.1929	0.692999	0.924953	0.251886	-2.92914	-2.11006	-3.43396	-2.82439	0.668135	Yes	No	Yes
130	3	G	6	GW458787A	1.06405	0.957152	1.02396	1.01505	0.0540008	0.944668	1.33896	1.3347	1.20611	0.226426	-0.208597	-0.348761	-1.1685	-0.575285	0.518495	No	No	No
131	3	G	7	SB-630812	-0.482036	0.128942	0.46164	0.036182	0.478627	-0.57796	0.219149	0.614743	0.0853107	0.607511	-0.559821	0.489701	0.0678522	-0.000755943	0.528114	No	No	No
132	3	G	8	SB-242721	0.933224	1.2246	0.888229	1.01535	0.182603	-0.410842	0.186691	0.333019	0.0362892	0.394078	-0.290442	0.838421	0.473007	0.340329	0.576009	No	No	No
133	3	G	9	SB-264865	-0.446357	-0.0953651	-0.187939	-0.24322	0.181909	-0.355136	0.040628	0.0199926	-0.0981718	0.222777	0.487085	0.222703	-0.248946	0.153614	0.372848	No	No	No
134	3	G	10	GW513184X	2.28902	2.17359	1.93531	2.13264	0.180373	1.576	2.42632	1.8825	1.96161	0.430642	-2.15	-2.26584	-2.23488	-2.2169	0.0599744	Yes	No	Yes
135	4	B	3	GW445014X	-0.951071	-0.559808	-0.124307	-0.545062	0.413579	-2.34045	-0.0709394	-0.202026	-0.871138	1.27415	-2.58807	0.165108	-0.0250776	-0.816012	1.53759	No	No	No
136	4	B	4	GSK586581A	-0.0232495	0.317959	0.629412	0.308041	0.326444	-2.5938	-1.9834	-1.76798	-2.11506	0.428364	-0.969015	-0.144141	0.222984	-0.296724	0.610472	Yes	No	Yes
137	4	B	5	GW678313X	0.317745	1.00621	1.48004	0.934664	0.58444	-2.34776	-2.28717	-2.27375	-2.30289	0.0394293	-1.67368	0.0961588	0.437082	-0.380146	1.13313	Yes	No	Yes
138	4	B	6	SB-682330-A	4.85376	3.37019	1.34006	3.18801	1.76392	-3.82402	-3.72415	-3.8008	-3.78299	0.0522612	-3.32928	-4.36509	-3.99407	-3.89615	0.524802	Yes	Yes	No
139	4	B	7	GSK270822A	0.650809	1.00621	1.41543	1.02415	0.382628	-1.31486	-0.659867	-0.775884	-0.916871	0.349517	-1.09125	-1.04458	-0.00930834	-0.715048	0.611634	No	No	No
140	4	B	8	SB-223133	0.151213	0.567325	0.55404	0.424192	0.236501	-0.0724623	0.301015	0.41398	0.214178	0.254582	-1.32494	-0.465679	0.0252627	-0.588453	0.683424	No	No	No
141	4	B	9	GW680191X	0.452557	0.716944	0.855528	0.675009	0.204732	0.244228	1.38588	2.03505	1.22172	0.906626	-1.97688	-1.88222	-0.820817	-1.55997	0.641874	No	No	No
142	4	B	10	SB-285234-W	-0.546636	-0.230645	0.424831	-0.117483	0.495521	-1.11997	-0.163928	0.219452	-0.354817	0.689815	-0.690984	-0.234254	0.228443	-0.232265	0.459717	No	No	No
143	4	C	3	GSK1007102B	3.6246	4.95616	4.77487	4.45187	0.722155	-0.876367	-3.22945	-3.49636	-2.53406	1.44179	-4.39287	-5.22662	-5.09185	-4.90378	0.447564	Yes	Yes	No
144	4	C	4	GW785804X	0.650809	0.597249	0.973969	0.740676	0.203805	0.609639	-0.287913	0.349137	0.223621	0.461753	0.547572	-0.219918	-0.481172	-0.0511724	0.534729	No	No	No
145	4	C	5	GW589961A	2.41922	3.24052	3.39664	3.01879	0.52508	0.877607	1.35489	1.71083	1.31444	0.418083	-2.38494	-4.16712	-3.92311	-3.49172	0.966238	Yes	Yes	No
146	4	C	6	GW843682X	2.53817	2.49243	4.40878	3.14646	1.09344	2.41233	2.34676	3.98033	2.91314	0.924792	-2.70791	-4.22651	-3.53798	-3.4908	0.7604	Yes	Yes	No
147	4	C	7	GW296115X	30.2301	38.1218	44.3128	37.5549	7.05846	-3.05909	-2.99078	-2.88327	-2.97771	0.0886347	-1.27281	-2.89257	-2.10722	-2.09087	0.810004	Yes	No	Yes
148	4	C	8	GW734508X	0.270164	0.367832	0.338692	0.325563	0.0501402	0.146785	0.270019	0.608508	0.34177	0.239078	1.56143	0.266826	-0.318628	0.503208	0.96206	No	No	No
149	4	C	9	SB-251527	0.0322612	0.627173	0.973969	0.544468	0.47627	-0.778924	0.486992	1.12725	0.278439	0.970049	0.0688079	-0.913511	0.198118	-0.215528	0.607918	No	No	No
150	4	C	10	GSK182497A	-3.2627	0.337908	0.866295	-0.686164	2.24693	-3.78748	-0.318909	0.316716	-1.26322	2.20905	-2.43527	-0.707344	-0.64129	-1.2613	1.01722	No	No	No
151	4	D	3	GSK1713088A	-2.18817	-2.88389	-2.49314	-2.52173	0.348744	-1.60963	-3.12716	-2.30941	-2.34873	0.759533	-4.18255	-5.01226	-4.52537	-4.57339	0.416937	Yes	Yes	No
152	4	D	4	GSK718429A	3.41841	3.89885	3.61199	3.64308	0.241722	-0.827646	-1.62385	-1.51509	-1.3222	0.431731	-2.27228	-2.34439	-2.21397	-2.27688	0.0653318	Yes	No	Yes
153	4	D	5	SB-736302	0.69839	1.38524	2.56755	1.55039	0.945459	-1.94824	-0.907837	-1.04822	-1.30143	0.564532	-1.2069	-2.14437	-2.17212	-1.84113	0.549433	No	No	No
154	4	D	6	GW300657X	-0.0232495	0.128441	0.532505	0.212566	0.287269	-0.852007	-0.00894703	0.154609	-0.235448	0.540181	0.226399	0.103668	0.278177	0.202748	0.0896261	No	No	No
155	4	D	7	SB-734117	1.98307	2.07349	2.8152	2.29059	0.456572	-1.33922	-2.20658	-0.996349	-1.51405	0.623768	-2.52755	-2.25086	-2.33466	-2.37102	0.141881	Yes	No	Yes
156	4	D	8	GW574783B	1.53105	1.25557	1.52311	1.43658	0.156804	2.63158	3.30765	2.91042	2.94988	0.339755	0.263549	0.194463	0.464375	0.307463	0.140212	Yes	No	Yes	X
157	4	D	9	GW445015X	0.412906	0.307985	0.575575	0.432155	0.13483	-0.291709	-0.00894703	0.154609	-0.0486824	0.225797	-0.856364	0.565153	-0.325906	-0.205706	0.718341	No	No	No
158	4	D	10	GSK614526A	0.674599	0.776792	0.478668	0.643353	0.151498	0.195506	0.208026	0.478823	0.294118	0.160081	-0.0318585	-0.634981	0.233902	-0.144313	0.445223	No	No	No
159	4	E	3	GSK2219385A	0.301885	-0.160823	-0.167377	-0.00877171	0.269056	-1.93362	-2.8265	-2.76331	-2.50781	0.498265	0.838786	0.457974	0.562629	0.619796	0.196737	Yes	No	Yes
160	4	E	4	SB-220455	0.206723	0.357858	0.187948	0.250843	0.0931517	-0.31607	0.548985	-0.561903	-0.109663	0.583499	0.404363	0.371958	0.195692	0.324004	0.112297	No	No	No
161	4	E	5	GW615311X	1.53898	0.96631	0.629412	1.0449	0.459849	-0.145545	-1.13411	-1.33029	-0.869981	0.635002	-0.0294617	0.976804	-4.96084	-1.33783	3.1777	No	No	No
162	4	E	6	GW282449A	0.666669	0.118467	0.166413	0.317183	0.303612	-1.71438	-1.62385	-1.57345	-1.63723	0.0714098	0.49664	0.705101	-0.227651	0.324696	0.489571	No	No	No
163	4	E	7	SB-732881-H	1.69758	2.00367	1.64155	1.78093	0.194919	-0.194266	-0.318909	-0.137183	-0.216786	0.0929324	-1.8864	-2.75058	-2.31525	-2.31741	0.432094	No	No	No
164	4	E	8	SB-333612	0.143283	0.447629	0.0587387	0.21655	0.204536	-0.364791	0.115038	-0.665651	-0.305135	0.393749	-0.109755	-0.718267	-0.696483	-0.508168	0.345208	No	No	No
165	4	E	9	GSK969786A	0.484277	0.597249	-0.210447	0.29036	0.437374	-0.145545	1.13791	-0.137183	0.285061	0.738602	0.0550262	0.183541	-0.129397	0.0363899	0.157299	No	No	No
166	4	E	10	GSK1392956A	0.135353	0.577299	0.274087	0.328913	0.226017	-0.608399	1.01393	-0.29929	0.0354128	0.861397	-0.167279	-0.03901	-0.469648	-0.225312	0.221107	No	No	No
167	4	F	3	GW813360X	1.03938	1.08601	0.435598	0.853663	0.362804	0.999411	1.29289	0.705772	0.999359	0.293561	-0.971411	-0.850022	-0.228864	-0.683433	0.398319	No	No	No
168	4	F	4	GW642138X	0.619089	0.387782	-0.102773	0.301366	0.368608	0.95069	0.920939	-0.202026	0.556534	0.657101	-1.02474	-0.554426	-3.47732	-1.6855	1.56948	No	No	No
169	4	F	5	GW806776X	0.182933	0.367832	0.370994	0.307253	0.107676	-0.462234	0.301015	0.673351	0.17071	0.578898	-0.365616	0.0429105	0.247245	-0.0251534	0.312048	No	No	No
170	4	F	6	GSK980961A	1.30108	0.81669	1.54464	1.2208	0.370556	-2.17967	-2.49174	-2.02086	-2.23076	0.239561	-0.828202	-0.561253	-0.51453	-0.634661	0.169231	Yes	No	Yes
171	4	F	7	GW709042A	1.78481	1.51491	3.8058	2.36851	1.25202	1.29174	1.2309	5.37445	2.63236	2.37491	-4.28621	-5.35223	-4.80315	-4.81387	0.533092	Yes	Yes	No
172	4	F	8	SB-360741	0.444626	0.188289	0.101808	0.244908	0.178284	0.414753	0.208026	0.543665	0.388815	0.169316	-0.110354	-0.321636	-0.625521	-0.352504	0.258967	No	No	No
173	4	F	9	GW785974X	0.151213	-0.0810257	0.532505	0.200897	0.309768	0.122424	-0.0399432	0.41398	0.165487	0.230005	-0.0486363	-1.0439	-0.390802	-0.494446	0.505662	No	No	No
174	4	F	10	SB-376719	0.135353	0.357858	0.26332	0.252177	0.11167	0.122424	0.146034	0.18703	0.151829	0.0326909	-0.818015	-1.54908	-1.17866	-1.18192	0.365542	No	No	No
175	4	G	3	GW830263A	1.10282	0.387782	0.414064	0.63489	0.405457	-0.925089	-2.07329	-1.69341	-1.56393	0.584951	-0.281727	-0.920337	-0.966985	-0.723017	0.382879	No	No	No
176	4	G	4	GSK938890A	1.34073	1.42514	0.543273	1.10305	0.486613	1.90076	2.00581	1.09483	1.66713	0.498404	-1.10024	-2.17304	-1.17744	-1.48357	0.59834	No	No	No
177	4	G	5	SB-772077-B	1.43589	1.61466	1.78153	1.61069	0.172852	-0.462234	0.0220492	-0.137183	-0.192456	0.246828	-0.865352	-1.23027	-1.72815	-1.27459	0.433105	No	No	No
178	4	G	6	GW782612X	-0.110481	-0.280518	-0.501167	-0.297389	0.195889	-0.169905	0.270019	-0.461397	-0.120428	0.368209	0.466081	-0.139363	0.247245	0.191321	0.306571	No	No	No
179	4	G	7	GW673715X	0.595298	0.268086	0.84476	0.569382	0.289209	-1.19306	-0.917136	-1.51833	-1.20951	0.300936	-1.60237	-2.3362	-1.77728	-1.90528	0.383291	No	No	No
180	4	G	8	SB-437013	-0.292873	0.327934	0.586342	0.207134	0.451884	-1.02253	-0.256917	-0.604051	-0.627833	0.383361	-0.125334	-0.32027	-0.635225	-0.360277	0.257289	No	No	No
181	4	G	9	GW407323A	1.0711	2.19319	6.51919	3.26116	2.87677	-0.559677	-0.411898	-0.0723405	-0.347972	0.249878	0.935857	1.07852	1.48755	1.16731	0.286366	Yes	No	Yes
182	4	G	10	GW352430A	-0.427685	-0.380264	-0.285819	-0.364589	0.0722203	-0.510956	-0.628871	-0.396554	-0.512127	0.116163	0.778865	-0.0861142	-0.817178	-0.0414755	0.798957	No	No	No
183	5	B	3	GSK554170A	-0.760459	-0.372347	-0.404421	-0.512409	0.215416	-1.3024	-0.60707	-0.826566	-0.912013	0.355455	-0.350029	-0.998026	-0.854672	-0.734242	0.340371	No	No	No
184	5	B	4	GW416981X	6.85229	7.46116	6.65333	6.98893	0.420892	5.35875	3.99426	2.98528	4.11276	1.19116	-3.08837	-4.92501	-3.87722	-3.96353	0.921358	Yes	Yes	No
185	5	B	5	GW651576X	-0.434097	-0.466601	-0.0175654	-0.306088	0.250396	-1.03236	-0.3707	-0.584544	-0.662533	0.337653	-0.396421	-1.17356	-1.29286	-0.954281	0.486789	No	No	No
186	5	B	6	SB-278539	-1.73955	-1.90135	-1.76313	-1.80134	0.0874069	-3.73282	-3.79018	-3.67033	-3.73111	0.0599472	0.066295	0.463971	-0.586646	-0.0187936	0.530452	Yes	No	Yes
187	5	B	7	GW810576X	6.07186	5.48184	5.80414	5.78595	0.295431	7.81488	4.89247	5.73828	6.14855	1.50378	-2.64734	-4.23774	-3.60968	-3.49825	0.801034	Yes	Yes	No
188	5	B	8	SB-732881	1.58793	1.408	1.21849	1.4048	0.184743	0.022111	-0.102814	-0.297143	-0.125949	0.160879	-0.948306	-1.65676	-1.76596	-1.45701	0.44392	No	No	No
189	5	B	9	SB-358518	-0.561804	-0.10006	0.237193	-0.141557	0.401112	-0.299373	0.117798	0.731451	0.183292	0.518524	-0.328942	-0.372165	-0.346653	-0.349253	0.0217286	No	No	No
190	5	B	10	GW827396X	-0.072261	-0.131477	-0.225146	-0.142962	0.077087	0.189283	-0.0397819	-0.508912	-0.119804	0.355909	-0.901914	-1.56992	-1.03319	-1.16834	0.353918	No	No	No
191	5	C	3	SB-759335-B	0.29667	0.392153	0.312677	0.333833	0.0511365	0.112126	0.054766	-0.0248678	0.0473416	0.0687983	0.902558	-0.189183	0.182022	0.298466	0.555107	No	No	No
192	5	C	4	GW616030X	2.83662	5.06294	3.8793	3.92628	1.1139	0.690798	1.72511	0.428924	0.948278	0.685382	-0.477155	-1.33112	-1.58941	-1.13256	0.582103	Yes	No	Yes
193	5	C	5	GW829874X	-0.0935454	0.612078	0.152274	0.223602	0.358179	-0.337951	0.117798	-0.161005	-0.127053	0.229764	0.622398	-0.00744094	0.445622	0.353526	0.324862	No	No	No
194	5	C	6	SB-739245-AC	2.43221	2.98936	3.01123	2.81093	0.328164	2.88975	3.25364	2.69788	2.94709	0.282281	-1.07061	-2.11701	-1.41581	-1.53448	0.533196	Yes	No	Yes
195	5	C	7	GSK579289A	-1.1152	-0.550382	0.18058	-0.495001	0.649663	-3.37276	-3.44351	-3.21653	-3.34427	0.116138	-3.26791	-5.58623	-4.06606	-4.30673	1.17775	Yes	Yes	No
196	5	C	8	GW429374A	18.204	35.7372	21.3727	25.1046	9.34338	1.84814	1.44147	1.01885	1.43615	0.414669	2.10453	1.66483	1.72378	1.83105	0.238672	Yes	No	Yes
197	5	C	9	GW782907X	-0.0155023	0.308372	-0.19684	0.03201	0.255935	-0.0293265	0.4172	-0.0551206	0.110918	0.265562	0.565161	0.00620519	0.00202662	0.191131	0.323926	No	No	No
198	5	C	10	GW832467X	0.176058	0.329317	0.123967	0.209781	0.106748	0.433611	0.795392	0.549935	0.592979	0.184692	0.342238	0.120336	0.255299	0.239291	0.111813	No	No	No
199	5	D	3	GSK180736A	-0.150304	0.737749	-0.262888	0.108186	0.548116	-0.337951	0.559022	-0.796313	-0.191748	0.689395	1.00076	-0.180499	0.586274	0.468846	0.599322	No	No	No
200	5	D	4	GW580496A	40.6237	45.2673	33.0727	39.6546	6.15477	1.83528	2.40271	1.13986	1.79262	0.632502	1.49963	-0.0334926	0.648731	0.704956	0.768106	Yes	No	Yes
201	5	D	5	GW809897X	25.7955	36.2608	32.5066	31.521	5.30184	9.84666	8.45377	9.58038	9.29361	0.739402	-3.38419	-4.87104	-3.74394	-3.99973	0.775727	Yes	Yes	No
202	5	D	6	GW831090X	-0.441192	-0.173368	-0.0270009	-0.213854	0.210043	-0.543701	-0.228878	-0.236637	-0.336405	0.179565	0.870023	-0.223298	-0.045677	0.200349	0.586715	No	No	No
203	5	D	7	GSK300014A	1.81496	2.91605	2.11486	2.28196	0.569246	2.64542	3.2694	2.44073	2.78518	0.431649	-1.43934	-2.51647	-1.34499	-1.76693	0.650829	Yes	No	Yes
204	5	D	8	SB-253226	-3.21527	-3.73406	-3.3766	-3.44198	0.265499	-3.89485	-4.0171	-3.82915	-3.9137	0.0953803	-1.16882	-1.35717	-0.21682	-0.914269	0.611306	Yes	No	Yes
205	5	D	9	GW796921X	0.977774	0.465461	-1.58386	-0.0468744	1.35549	0.510767	0.054766	-2.0518	-0.495423	1.36701	-0.581387	-0.449079	-0.808936	-0.613134	0.182017	No	No	No
206	5	D	10	GW829877X	-0.263821	0.591133	0.350419	0.22591	0.440867	-0.492263	0.511748	0.262533	0.0940059	0.522791	0.245236	-0.0347332	0.376771	0.195758	0.210166	No	No	No
207	5	E	3	GW618013A	-3.37136	-4.13201	-3.60306	-3.70214	0.389889	-3.7714	-4.01395	-3.7626	-3.84931	0.142644	-0.406061	-1.5569	-0.325014	-0.762657	0.689024	Yes	No	Yes
208	5	E	4	GSK192082A	63.9657	93.1271	82.7978	79.9635	14.7859	6.94045	6.84646	4.61893	6.13528	1.31404	-1.08266	-1.7802	-3.08101	-1.98129	1.01424	Yes	No	Yes
209	5	E	5	GW572399X	0.779119	2.37148	1.49211	1.54757	0.797626	0.472189	1.86693	1.44239	1.2605	0.714941	-0.312674	-0.694089	-0.408618	-0.471794	0.1984	No	No	No
210	5	E	6	GW810372X	18.275	11.5455	3.59623	11.1389	7.34781	3.3784	2.32392	1.35163	2.35132	1.01366	-2.73591	-4.33264	-2.86265	-3.3104	0.887553	Yes	Yes	No
211	5	E	7	SB-220025-R	-0.0367868	0.82153	0.482516	0.42242	0.432303	-0.0421858	1.44147	0.731451	0.710245	0.742055	0.889303	0.66246	0.651682	0.734481	0.134187	No	No	No
212	5	E	8	GW693881A	27.782	61.9187	40.1494	43.2834	17.2828	-0.942341	-0.433732	-0.720681	-0.698918	0.255002	0.477196	0.237569	0.691025	0.468597	0.22685	Yes	No	Yes
213	5	E	9	GW831091X	0.289575	0.454989	0.133403	0.292656	0.160815	-0.0164671	0.322652	-0.0551206	0.0836881	0.207849	0.0446052	0.881418	0.919216	0.61508	0.494407	No	No	No
214	5	E	10	GW830365A	-0.136114	0.465461	0.378726	0.236024	0.325186	-0.35081	0.243862	0.156649	0.0165667	0.321132	0.437432	0.254317	1.23691	0.642887	0.522525	No	No	No
215	5	F	3	GW811761X	-0.121925	8.61315	8.25737	5.58287	4.94369	0.536485	4.29367	4.19539	3.00851	2.1414	0.525396	-3.44813	-2.87052	-1.93108	2.14689	Yes	No	Yes
216	5	F	4	GW278681X	1.50989	3.83764	2.19034	2.51262	1.19688	-0.492263	0.889939	-0.206384	0.0637639	0.729628	-0.0945711	-1.00299	-1.05827	-0.718611	0.541141	Yes	No	Yes
217	5	F	5	GW297361X	0.438567	3.85859	1.70913	2.00209	1.72873	-0.479404	2.16634	0.837336	0.841423	1.32288	-1.05856	-2.71061	-2.04579	-1.93832	0.831253	Yes	No	Yes
218	5	F	6	GW680975X	-0.199968	0.842475	0.520258	0.387589	0.533735	-0.235076	0.716602	0.595314	0.358946	0.518001	1.92258	0.340535	0.220382	0.827833	0.949981	No	No	No
219	5	F	7	GW576609A	2.21227	6.09973	4.90777	4.40659	1.9916	2.28536	5.17611	3.77185	3.74444	1.44557	0.180769	-1.50851	-1.43203	-0.919927	0.953997	Yes	No	Yes
220	5	F	8	GW642125X	0.055446	0.852948	0.765581	0.557992	0.437404	0.137845	0.622054	0.625567	0.461822	0.280577	0.86219	-0.444117	-0.167149	0.0836414	0.688318	No	No	No
221	5	F	9	GW631581B	1.36089	1.39752	1.143	1.30047	0.137599	1.66811	1.36268	1.2155	1.41543	0.230871	0.0988297	-0.852881	-0.935818	-0.563289	0.57491	No	No	No
222	5	F	10	GW654652C	0.665601	1.4813	1.28453	1.14381	0.42567	-2.29257	-2.49803	-2.44509	-2.4119	0.106673	0.11811	-1.06005	-0.935818	-0.625921	0.647336	Yes	No	Yes
223	5	G	3	GW784684X	16.7141	7.14699	14.7679	12.8763	5.05627	-0.0807639	-1.50527	-0.312269	-0.632769	0.764427	-2.64373	-4.78855	-3.3569	-3.59639	1.09228	Yes	Yes	No
224	5	G	4	GSK200398A	3.07784	3.64913	3.5868	3.43792	0.313393	-1.28954	-1.52103	-1.55263	-1.4544	0.143644	-0.245195	-1.62823	-1.43007	-1.10116	0.747883	Yes	No	Yes
225	5	G	5	SB-675259-M	3.31907	4.43458	2.62437	3.45934	0.913219	3.46842	4.24639	2.19871	3.30451	1.03363	-1.90025	-4.0957	-2.65266	-2.88287	1.11568	Yes	No	Yes
226	5	G	6	SB-409514	1.26866	1.41847	1.09582	1.26098	0.16146	0.44647	0.33841	0.156649	0.313843	0.146464	-0.19579	-1.7343	-0.954014	-0.961367	0.769279	No	No	No
227	5	G	7	GW811168X	1.3538	1.39752	1.45437	1.4019	0.050429	0.780813	0.73236	0.640693	0.717955	0.071162	0.144017	-1.36027	-0.593532	-0.603261	0.75219	No	No	No
228	5	G	8	GSK1030059A	0.098015	-0.309512	-0.0930494	-0.101515	0.203895	-0.196498	-0.922229	-0.720681	-0.613136	0.374628	0.712169	0.101108	-0.206493	0.202262	0.46761	No	No	No
229	5	G	9	GSK1220512A	-3.22946	-3.81784	-3.44265	-3.49665	0.297881	-3.85241	-3.99819	-3.811	-3.8872	0.0983231	-1.60864	-2.65665	-1.99858	-2.08796	0.529691	Yes	No	Yes
230	5	G	10	GW276655X	0.665601	-0.00580603	0.652355	0.437384	0.383871	0.330736	-0.670102	0.0205113	-0.106285	0.512325	-0.607897	-1.49425	-1.17778	-1.09331	0.449173	No	No	No
231	6	B	3	GW784752X	2.4571	2.56037	3.98499	3.00082	0.853879	2.06605	2.18982	2.20597	2.15395	0.0765442	-3.76176	-1.53347	-3.44743	-2.91422	1.20605	Yes	No	Yes
232	6	B	4	SB-614067-R	-0.370916	-0.449807	-0.522142	-0.447622	0.0756367	-0.331338	-0.517049	-0.749266	-0.532551	0.209395	-1.17899	0.258205	-1.31434	-0.745043	0.871469	No	No	No
233	6	B	5	GW578748X	0.706657	1.66117	2.07119	1.47967	0.700139	1.3029	2.16549	2.60067	2.02302	0.660514	-2.83829	-1.94424	-2.59385	-2.45879	0.462074	Yes	No	Yes
234	6	B	6	GSK620503A	-0.44893	-0.29994	-0.688559	-0.479143	0.196063	-0.763023	-0.596126	-1.16421	-0.841121	0.291985	-0.49327	-0.206514	-1.69837	-0.799383	0.791634	No	No	No
235	6	B	7	GW644007X	2.31083	3.45956	5.57982	3.7834	1.65838	2.39753	3.91735	5.64699	3.98729	1.62586	-4.84536	-3.0942	-3.7756	-3.90506	0.882727	Yes	Yes	No
236	6	B	8	GW279320X	9.62467	7.48455	11.4738	9.52766	1.99638	-1.03283	-0.985428	-1.17433	-1.0642	0.0982823	0.0824238	0.415319	0.276755	0.258166	0.167224	Yes	No	Yes
237	6	B	9	GW830900A	-1.15106	-0.779513	-0.681625	-0.870732	0.247655	-1.51847	-0.857688	-0.860593	-1.07892	0.380668	-1.27036	-0.669339	-0.40402	-0.781239	0.443877	No	No	No
238	6	B	10	GW621431X	0.765168	1.74681	3.13904	1.88367	1.19284	-0.169456	0.498787	0.697989	0.34244	0.454366	-1.66824	-1.46816	-1.48191	-1.53944	0.111755	No	No	No
239	6	C	3	GW780056X	9.03956	6.62817	10.4337	8.70046	1.92527	7.67796	5.37723	8.30873	7.12131	1.54299	-5.03398	-3.90817	-4.93379	-4.62532	0.623084	Yes	Yes	No
240	6	C	4	GSK269962B	9.38088	6.75662	10.295	8.81083	1.83676	8.75717	4.70812	7.49907	6.98812	2.07232	-5.52421	-4.10598	-5.3955	-5.00856	0.784303	Yes	Yes	No
241	6	C	5	SB-400868-A	7.67431	3.20265	9.46289	6.77995	3.22452	10.376	2.35406	10.6365	7.78884	4.70846	-5.84546	-4.28108	-5.88339	-5.33664	0.914341	Yes	Yes	No
242	6	C	6	GSK605714A	-0.0881141	-0.064436	-0.237846	-0.130132	0.0940314	0.00013413	-0.176409	-0.0711817	-0.0824855	0.0888128	-0.926515	0.296064	-0.284448	-0.304966	0.611547	No	No	No
243	6	C	7	SB-735467	1.872	0.714869	1.57194	1.38627	0.600493	1.25665	-0.0790834	0.0502663	0.409276	0.736688	-2.10541	-1.00818	-1.57181	-1.5618	0.548686	No	No	No
244	6	C	8	GW441806A	-0.702477	-0.0815635	-0.79257	-0.525537	0.387122	-0.793858	0.0912364	-0.769507	-0.49071	0.504127	-0.74968	-0.440292	-0.149166	-0.44638	0.300303	No	No	No
245	6	C	9	SB-221466	-0.468434	-0.0772817	-0.168506	-0.238074	0.204646	-0.308212	0.0547393	-0.101544	-0.118339	0.182058	-0.691718	-0.975996	0.0760136	-0.530567	0.544204	No	No	No
246	6	C	10	GW784307A	4.21243	4.35876	6.27323	4.94814	1.14989	0.817252	1.22873	1.84162	1.29587	0.515476	-4.05452	-3.27119	-3.44656	-3.59076	0.411089	Yes	Yes	No
247	6	D	3	GW410563A	1.05772	0.376599	0.684382	0.706234	0.341087	0.670787	-0.547463	0.283042	0.135455	0.62239	-1.57982	-0.400541	-1.24015	-1.0735	0.607045	No	No	No
248	6	D	4	GW807982X	0.223943	-0.252839	0.400086	0.12373	0.337802	0.308481	-0.298066	0.434851	0.148422	0.391799	-0.347873	-0.408112	-0.95475	-0.570245	0.33435	No	No	No
249	6	D	5	GR269666A	2.35959	2.13218	4.26235	2.91804	1.16975	-1.52618	-1.73362	-1.51844	-1.59275	0.122061	-0.66814	0.0584989	-0.528829	-0.37949	0.385652	Yes	No	Yes
250	6	D	6	GW796920X	-0.36604	-0.269967	-0.21011	-0.282039	0.078663	-0.49322	-0.304149	-0.0205784	-0.272649	0.23789	-1.18882	0.00928228	0.815266	-0.121424	1.00842	No	No	No
251	6	D	7	SB-738482	-0.351413	-0.329914	-0.397329	-0.359552	0.034437	-0.49322	-0.437972	-0.627818	-0.51967	0.097648	-0.674034	0.331083	-0.0191204	-0.120691	0.510199	No	No	No
252	6	D	8	GW684626B	3.43228	4.18749	5.0251	4.21496	0.796762	1.3954	2.6582	1.00161	1.68507	0.86545	-3.67629	-4.17886	-2.1173	-3.32415	1.07494	Yes	Yes	No
253	6	D	9	SB-239272	1.82324	0.183914	3.33319	1.78011	1.57508	-1.14846	-2.5548	0.151473	-1.18393	1.35349	0.885055	1.07596	1.03084	0.997286	0.0997774	No	No	No
254	6	D	10	GW574782A	1.49655	1.74681	2.27921	1.84086	0.399717	0.0232601	-0.164243	0.343766	0.0675941	0.25689	-1.21338	-1.09714	0.164165	-0.715453	0.763985	No	No	No
255	6	E	3	GW576924A	3.38352	3.45956	7.10531	4.64947	2.12716	2.32044	3.79569	8.10631	4.74082	3.0065	-1.30671	-2.13543	-2.72913	-2.05709	0.714439	Yes	No	Yes
256	6	E	4	SB-216385	0.375096	-0.518317	1.00335	0.286709	0.764674	0.801835	-0.729948	1.05221	0.374699	0.964809	-0.848904	0.547825	-0.417985	-0.239688	0.715231	No	No	No
257	6	E	5	GW434756X	0.838306	0.0683028	0.878536	0.595048	0.456618	0.747874	-0.535297	0.71823	0.310269	0.732432	-0.858728	-0.582263	-0.904128	-0.781707	0.174208	No	No	No
258	6	E	6	GW708893X	3.7736	3.28829	6.13455	4.39881	1.52265	-0.554889	-0.310232	0.900402	0.0117603	0.779248	-0.653404	-0.867152	-0.974824	-0.831793	0.163601	Yes	No	Yes
259	6	E	7	SB-742865	-0.0686105	-0.484062	0.642778	0.0300353	0.56986	-0.26196	-0.869854	-0.0104577	-0.380757	0.441843	-0.719225	0.119073	-0.124728	-0.241627	0.431202	No	No	No
260	6	E	8	GW641155A	-0.11737	-0.184329	1.28764	0.328649	0.831189	-0.655102	-1.10709	-0.516491	-0.759559	0.308843	-0.237843	-0.0929368	0.247953	-0.0276089	0.2494	No	No	No
261	6	E	9	SB-711237	-0.17588	-0.261403	0.198999	-0.0794282	0.244887	-0.238834	-0.492717	0.0806283	-0.216974	0.287297	0.210138	0.321618	0.984587	0.505448	0.418674	No	No	No
262	6	E	10	GSK635416A	2.01827	2.60319	5.09444	3.23863	1.63357	-0.531763	0.699521	1.49752	0.555093	1.02232	-0.871499	-1.6461	-1.42606	-1.31455	0.399157	Yes	No	Yes
263	6	F	3	GW282974X	3.72484	2.43191	4.67839	3.61171	1.12751	0.154307	1.18615	1.07245	0.804303	0.565776	-1.50712	-1.49372	-0.434568	-1.14514	0.615406	Yes	No	Yes
264	6	F	4	GSK1173862A	3.67608	1.34859	4.53971	3.18813	1.65057	0.37015	-1.7032	0.576541	-0.252171	1.26086	-6.66577	-5.13101	-5.95758	-5.91812	0.768141	Yes	Yes	No
265	6	F	5	GW785404X	-0.20026	-0.436961	-0.0436928	-0.226971	0.19799	-0.32363	-0.492717	0.0300249	-0.262107	0.266746	-0.0737799	0.191005	0.518518	0.211914	0.296702	No	No	No
266	6	F	6	GSK204925A	-0.799995	-0.227148	-0.348791	-0.458645	0.30181	-0.917196	-0.4988	-0.465888	-0.627295	0.251601	-0.874447	-0.675964	0.208677	-0.447244	0.576649	No	No	No
267	6	F	7	SB-742864	0.272702	2.175	2.65365	1.70045	1.25941	0.37015	2.1959	2.77272	1.77959	1.25422	-2.96207	-2.30484	-1.43042	-2.23245	0.76839	No	No	No
268	6	F	8	SB-245392	-2.88688	-1.21198	-0.917383	-1.67208	1.06231	-3.54045	-2.61563	-1.33626	-2.49745	1.10684	-2.92376	-5.25784	-6.2744	-4.81867	1.71795	Yes	Yes	No
269	6	F	9	GW799251X	45.4625	39.6844	65.698	50.2816	13.66	73.2787	57.2639	97.1682	75.9036	20.0812	-4.6479	-4.68712	-4.94165	-4.75889	0.159487	Yes	Yes	No
270	6	F	10	GW769076X	1.26739	1.91808	2.30002	1.82849	0.522112	0.516614	0.170313	0.151473	0.279467	0.205592	-0.277139	-2.24332	-0.132583	-0.884349	1.17912	No	No	No
271	6	G	3	SB-250715	1.29664	-0.175765	1.85624	0.992371	1.04962	0.354732	-2.52439	-0.243233	-0.804297	1.51935	0.961684	1.36558	2.37407	1.56711	0.727439	No	No	No
272	6	G	4	GSK625137A	1.3649	1.04886	1.55114	1.32163	0.253921	1.56499	0.918504	2.09464	1.52605	0.589035	-2.15551	-1.00155	-0.6388	-1.26529	0.792006	No	No	No
273	6	G	5	GSK299115A	-0.156377	-0.0173351	-0.0922311	-0.0886476	0.06959	-0.254252	-0.529214	-0.395043	-0.392836	0.137495	0.751447	0.151253	0.850177	0.584293	0.378258	No	No	No
274	6	G	6	GW820759X	-0.09299	0.102558	0.101922	0.0371634	0.112717	-0.192582	-0.182492	0.131232	-0.0812809	0.18411	0.100107	-0.554816	0.570885	0.0387255	0.565355	No	No	No
275	6	G	7	GW280670X	27.9093	34.5033	53.6328	38.6818	13.3611	13.5365	26.9105	37.1526	25.8666	11.8426	-0.722173	-1.17097	-0.686804	-0.859982	0.269903	Yes	No	Yes
276	6	G	8	GW567808A	2.60338	-2.75775	2.71606	0.853897	3.12828	0.747874	-3.04143	0.981367	-0.437397	2.25818	0.4636	-3.80122	-0.7575	-1.36504	2.19636	No	No	No
277	6	G	9	GW874091X	3.5298	21.101	10.7804	11.8037	8.83017	2.52857	4.58646	4.90818	4.00774	1.29106	-1.92858	-2.4771	-2.18626	-2.19731	0.27443	Yes	No	Yes
278	6	G	10	GW275616X	-0.288026	0.624949	0.448625	0.261849	0.484298	-0.431551	0.450125	0.25268	0.0904178	0.462693	0.882108	-0.90785	-0.134329	-0.0533568	0.897722	No	No	No
279	7	B	3	SB-242719	-0.0241772	-0.0814655	-0.165936	-0.0905263	0.0713125	-0.995527	-0.810235	-0.773315	-0.859692	0.119076	-0.113916	0.184708	0.682659	0.25115	0.402423	No	No	No
280	7	B	4	GW682841X	1.23022	1.76045	-0.0983166	0.964117	0.957529	-0.842123	-0.523828	-1.38352	-0.91649	0.434644	-0.464874	-0.401603	-0.014071	-0.293516	0.244065	No	No	No
281	7	B	5	SB-251505	-0.651374	-0.580566	-0.819591	-0.683844	0.122776	-2.77502	-2.96839	-2.67658	-2.80666	0.148461	0.54188	0.0219679	-0.306474	0.0857915	0.427763	Yes	No	Yes
282	7	B	6	GW743024X	-0.872054	-0.426082	-0.932291	-0.743476	0.276516	-0.612016	0.133223	-0.555384	-0.344726	0.414883	-0.967098	-1.64501	-0.946309	-1.18614	0.397528	No	No	No
283	7	B	7	GW869810X	1.31152	1.66539	0.780737	1.25255	0.445263	-0.980186	-0.254269	-0.584442	-0.606299	0.363452	-0.681628	-2.31324	-1.42152	-1.47213	0.816985	No	No	No
284	7	B	8	GW852849X	7.45572	9.47274	7.74555	8.22467	1.09053	3.80603	5.37278	4.13739	4.43873	0.825703	-5.95982	-6.70389	-5.69331	-6.11901	0.52376	Yes	Yes	No
285	7	B	9	GW801372X	6.2594	8.16557	6.28046	6.90181	1.0945	1.47428	4.5978	2.87339	2.98182	1.56458	-4.77551	-5.65667	-4.72936	-5.05385	0.522568	Yes	Yes	No
286	7	B	10	GW441756X	53.0088	48.9254	27.5806	43.1716	13.6557	2.04188	3.65434	2.49564	2.73062	0.831516	-2.36678	-2.53172	-1.59221	-2.16357	0.501638	Yes	No	Yes
287	7	C	3	GSK317354A	-0.384234	-0.390432	-0.0983166	-0.290994	0.166893	-0.0597605	-0.0184045	0.287281	0.0697053	0.189557	0.463019	0.533039	0.233096	0.409718	0.156915	No	No	No
288	7	C	4	GW458344A	0.103585	-0.449849	0.138352	-0.0693041	0.33002	0.185686	-0.271116	0.272752	0.0624407	0.292131	0.451028	0.641161	-0.124596	0.322531	0.398723	No	No	No
289	7	C	5	GSK949675A	-0.0706362	0.631535	1.55836	0.70642	0.817077	-0.335888	0.28485	0.824843	0.257935	0.580834	-0.000466408	-0.935525	-0.836716	-0.590902	0.513714	No	No	No
290	7	C	6	GW621823A	3.05373	4.56492	4.18425	3.9343	0.78599	-0.228505	0.35224	0.548798	0.224177	0.404166	-1.44303	-2.1388	-2.14717	-1.90967	0.404137	Yes	No	Yes
291	7	C	7	SB-409513	-0.81398	-0.675633	-0.030697	-0.50677	0.418054	-0.627357	-0.389049	0.272752	-0.247884	0.466363	0.517899	-0.292366	-0.294349	-0.0229386	0.46838	No	No	No
292	7	C	8	GW633459A	1.65996	2.24767	2.38107	2.09623	0.383663	-1.5171	-1.26512	-1.2237	-1.33531	0.158794	-0.172025	-0.374294	-0.546645	-0.364321	0.187509	Yes	No	Yes
293	7	C	9	SB-390527	1.6135	2.06942	2.26837	1.98376	0.33573	1.50496	2.30654	2.17601	1.99584	0.430093	-2.82565	-2.40966	-2.69606	-2.64379	0.212862	No	No	No
294	7	C	10	GW432441X	-0.5933	-0.247832	0.589148	-0.0839946	0.608012	-0.121122	0.419629	1.01372	0.437408	0.567628	0.51836	-0.00422656	-0.0788939	0.14508	0.325419	No	No	No
295	7	D	3	SB-737198	-0.0590214	-0.485499	0.0820021	-0.154173	0.295474	0.170346	0.0826803	0.650499	0.301175	0.305682	-0.0364384	0.274996	0.341289	0.193282	0.201686	No	No	No
296	7	D	4	GW612286X	5.72512	6.82276	6.22411	6.25733	0.549569	1.22884	2.32339	1.69657	1.7496	0.549202	-4.31895	-4.96	-4.25787	-4.51228	0.388945	Yes	Yes	No
297	7	D	5	GW406108X	1.93872	2.39027	1.70487	2.01129	0.348415	2.02654	2.82882	2.46659	2.44065	0.401767	-0.345889	0.755414	-0.22253	0.0623314	0.603388	Yes	No	Yes
298	7	D	6	GW439255X	0.0687408	1.40395	1.1301	0.867599	0.705251	0.247048	1.86851	1.47863	1.19806	0.84636	-0.823671	-1.60711	-1.74517	-1.39198	0.49699	No	No	No
299	7	D	7	GW622055X	0.219733	0.477052	0.566609	0.421131	0.180072	0.415793	1.27885	0.897487	0.864043	0.432499	-0.00738409	0.190839	-0.513068	-0.109871	0.362972	No	No	No
300	7	D	8	GW405841X	105.856	105.371	101.962	104.396	2.12209	2.19528	4.10922	3.14944	3.15131	0.956971	-0.227828	-0.496349	-0.512135	-0.412104	0.159783	Yes	No	Yes
301	7	D	9	GW700494A	0.1152	0.00171785	0.622958	0.246625	0.330816	0.00160126	0.335392	0.8539	0.396965	0.429473	-0.264722	-0.422224	-0.154909	-0.280618	0.134364	No	No	No
302	7	D	10	GI261520A	4.25005	3.97075	3.16996	3.79692	0.560636	-0.197824	0.554409	-0.134052	0.0741777	0.417113	-2.20352	-2.80537	-2.03058	-2.34649	0.4067	Yes	No	Yes
303	7	E	3	GW284372X	3.52994	3.48354	2.73043	3.24797	0.448799	2.11858	2.52556	1.18806	1.94407	0.685615	-2.75186	-2.40242	-2.12105	-2.42511	0.316017	Yes	No	Yes
304	7	E	4	GW290597X	1.26506	0.144318	0.983596	0.797658	0.583048	1.24418	0.487019	1.14447	0.958557	0.411395	-1.10914	-1.05869	-0.316733	-0.82819	0.443652	No	No	No
305	7	E	5	GW846105X	4.56365	5.26604	5.87474	5.23481	0.656103	3.31513	4.5978	4.21003	4.04099	0.657829	-4.60073	-5.48835	-4.86786	-4.98565	0.455384	Yes	Yes	No
306	7	E	6	GW335962X	0.695937	0.322568	1.11883	0.712447	0.39839	0.599878	0.470172	1.14447	0.738175	0.357793	-0.438586	-0.0181598	-0.205742	-0.220829	0.210619	No	No	No
307	7	E	7	GW695874X	1.82257	0.512702	1.1301	1.15512	0.655292	0.753282	-0.119489	1.08636	0.573384	0.622728	-0.547425	-0.532575	0.0992526	-0.326916	0.369147	No	No	No
308	7	E	8	GSK561866B	-0.0938657	-0.331016	0.498989	0.0247026	0.427517	-0.259186	-0.321659	0.374453	-0.0687973	0.385135	-0.178482	0.264406	1.55893	0.548286	0.902826	No	No	No
309	7	E	9	GSK466317A	0.986306	0.298801	0.600418	0.628509	0.344612	0.737942	0.251155	0.316338	0.435145	0.264247	0.801524	-0.601684	0.799713	0.333184	0.80962	No	No	No
310	7	E	10	GW559768X	2.28716	2.46157	1.47947	2.07607	0.523974	1.81177	2.86251	1.66751	2.11393	0.65229	-1.93603	-1.77932	-0.793345	-1.5029	0.619469	Yes	No	Yes
311	7	F	3	SB-732941	2.33362	2.37839	2.86567	2.52589	0.295109	1.61235	2.02014	2.3213	1.98459	0.355811	-2.07854	-2.21237	-2.54543	-2.27878	0.240426	Yes	No	Yes
312	7	F	4	GW782912X	-0.384234	-0.461732	-0.718162	-0.521376	0.174771	-0.04442	0.0489854	-0.235753	-0.0770625	0.145148	0.372166	-0.58998	-0.950039	-0.389285	0.683569	No	No	No
313	7	F	5	GW794607X	0.126815	0.679068	0.36375	0.389878	0.277052	0.32375	1.46417	0.8539	0.880608	0.57068	-0.186322	-0.541493	-0.469697	-0.39917	0.187795	No	No	No
314	7	F	6	GW643971X	-0.0357919	-0.366666	-0.684352	-0.36227	0.324303	0.216367	0.28485	-0.279339	0.0739594	0.307875	0.515132	-0.364819	-0.571362	-0.14035	0.576981	No	No	No
315	7	F	7	GSK237700A	6.81691	8.04674	5.79585	6.8865	1.12706	-0.473952	1.46417	2.26319	1.08447	1.40752	-5.49772	-6.14767	-4.88558	-5.51033	0.631139	Yes	Yes	No
316	7	F	8	GW301888X	2.1594	2.54475	1.65979	2.12131	0.443709	-1.94357	-1.76886	-1.54334	-1.75192	0.200651	-1.98769	-2.58634	-2.73617	-2.43673	0.396033	Yes	No	Yes
317	7	F	9	GSK571989A	-0.5933	0.168085	-0.177206	-0.200807	0.381241	-1.60914	-1.97271	-1.42711	-1.66965	0.277789	-6.38411	-6.88669	-6.03654	-6.43578	0.427425	No	Yes	No
318	7	F	10	GW572738X	0.521716	1.11875	0.679308	0.773259	0.309408	-0.0751009	0.975596	0.505211	0.468569	0.526306	-2.04349	-2.41189	-2.81265	-2.42268	0.384693	No	No	No
319	7	G	3	GW806290X	7.2002	8.52207	8.75984	8.1607	0.840275	5.4628	7.46187	7.18842	6.70436	1.08388	-5.05084	-6.948	-5.86959	-5.95614	0.951538	Yes	Yes	No
320	7	G	4	SB-743899	-0.628144	-0.461732	-0.740702	-0.610193	0.140348	-0.719399	-0.0352519	-0.453683	-0.402778	0.344903	0.670088	0.16966	0.00271772	0.280822	0.347294	No	No	No
321	7	G	5	SB-236687	-2.62588	-2.44625	-2.25087	-2.441	0.18756	-3.15116	-3.25935	-2.97935	-3.12996	0.141198	-0.893309	-1.01968	-2.38314	-1.43204	0.826093	Yes	No	Yes
322	7	G	6	GW770249A	7.50218	8.75974	8.42174	8.22789	0.650806	-0.826782	-0.0520994	-0.482741	-0.453874	0.388147	-4.9669	-6.05962	-5.68958	-5.57203	0.555759	Yes	Yes	No
323	7	G	7	SB-361058	-0.0125624	-0.782583	-0.120856	-0.305334	0.416841	-0.213165	-0.658608	-0.0904656	-0.320746	0.298959	-0.409071	-0.78839	-0.831586	-0.676349	0.232475	No	No	No
324	7	G	8	GW576484X	9.8019	7.30997	7.85825	8.32337	1.30946	4.49635	2.27285	3.39642	3.38854	1.11177	-5.58488	-5.25873	-5.01896	-5.28753	0.284058	Yes	Yes	No
325	7	G	9	GW583373A	2.64722	2.05754	2.3698	2.35818	0.295011	1.76575	0.958748	1.65298	1.45916	0.437022	-1.64226	-1.72805	-1.68128	-1.68386	0.0429505	Yes	No	Yes
326	7	G	10	GSK1326255A	2.39169	1.55844	1.51328	1.82114	0.494631	0.799304	0.487019	0.403511	0.563278	0.208626	-1.41859	-0.324691	-1.62485	-1.12271	0.698758	No	No	No
327	8	B	3	GW854278X	-0.291948	-0.477973	-0.873733	-0.547885	0.297127	-0.788102	-1.26293	-1.27559	-1.10887	0.277868	-0.981467	-0.613694	-1.23447	-0.943212	0.312153	No	No	No
328	8	B	4	SB-340867	-0.406622	0.334855	0.455025	0.127753	0.466666	-0.597927	-0.778632	-0.284718	-0.553759	0.249902	-1.41047	-0.726057	-0.631317	-0.922614	0.425141	No	No	No
329	8	B	5	SB-390530	0.166748	0.992859	-0.306796	0.28427	0.65775	0.131075	1.02649	-0.24933	0.302744	0.655004	0.0622485	0.644866	-0.268099	0.146339	0.462255	No	No	No
330	8	B	6	SKF-97510	-0.898082	-0.768269	-1.65327	-1.10654	0.477911	-1.92915	-1.0428	-2.16029	-1.71074	0.589892	-1.0929	0.0680065	-0.186315	-0.403735	0.610227	No	No	No
331	8	B	7	GSK683281A	0.936701	2.81205	2.26214	2.00363	0.964028	-2.40459	-3.37624	-2.83266	-2.87116	0.486972	-0.775324	-0.239464	-0.998142	-0.670977	0.389954	Yes	No	Yes
332	8	B	8	GSK2297428A	0.248657	0.586445	-1.10405	-0.0896495	0.894585	0.891773	2.25925	-0.780152	0.790291	1.52224	0.529011	-0.0956017	-0.110545	0.107622	0.36501	No	No	No
333	8	B	9	GSK1558669A	7.52226	10.6307	12.7327	10.2952	2.62139	0.574815	1.11454	1.62624	1.1052	0.525775	-6.166	-5.40252	-6.0465	-5.87167	0.410665	Yes	Yes	No
334	8	B	10	SB-381891	-0.160892	0.431621	-0.714282	-0.147851	0.573063	-0.376057	0.762324	-1.16942	-0.261052	0.970994	-0.788324	-0.378155	-0.0233484	-0.396609	0.382821	No	No	No
335	8	C	3	SB-642124-AAA	1.03499	-0.0328526	1.3763	0.792813	0.735129	1.49399	-0.954741	1.23697	0.592074	1.34573	-0.545038	-0.277075	-0.195335	-0.339149	0.182929	No	No	No
336	8	C	4	SB-408010	-0.128128	-0.20703	0.348724	0.004522	0.300687	-1.45371	-0.734605	-0.390883	-0.859734	0.542351	0.30182	0.076469	0.726539	0.368276	0.330091	No	No	No
337	8	C	5	GSK1292139B	1.21519	0.23809	1.11055	0.85461	0.53648	1.4306	-0.0741953	0.599985	0.65213	0.753752	0.351344	0.651448	1.07593	0.692906	0.364065	No	No	No
338	8	C	6	GSK2219329A	0.232275	-0.342502	0.70306	0.197611	0.523642	0.701598	-0.998769	0.635373	0.112734	0.963159	-0.300514	-0.120519	0.391585	-0.00981577	0.359085	No	No	No
339	8	C	7	SKF-104493-B2	-0.324712	-0.71021	0.0121057	-0.340939	0.361431	-0.185883	-1.13085	-0.0370015	-0.451245	0.593245	-0.13399	-0.461839	-0.16647	-0.2541	0.180639	No	No	No
340	8	C	8	GSK1321561A	-2.96221	-3.30352	-3.12376	-3.12983	0.170734	-4.47432	-5.26501	-4.31896	-4.6861	0.507337	-6.114	-5.93754	-6.61719	-6.22291	0.35267	Yes	Yes	No
341	8	C	9	GSK1229959A	15.402	14.54	18.9868	16.3096	2.35823	2.06452	0.850378	1.90935	1.60808	0.66076	-6.95466	-5.90604	-6.81503	-6.55858	0.56941	Yes	Yes	No
342	8	C	10	GW599550X	1.67389	1.32186	0.880228	1.29199	0.397674	0.860077	-0.250305	-1.45253	-0.280918	1.15661	0.823059	1.21138	0.524485	0.852975	0.344425	No	No	No
343	8	D	3	GSK205189A	0.461623	0.48968	0.933378	0.628227	0.264641	-0.756406	-1.70321	-0.673988	-1.04453	0.571914	-1.42409	-1.40917	-0.747979	-1.19374	0.386116	No	No	No
344	8	D	4	SB-360737	0.330567	-0.129618	0.685343	0.295431	0.408615	-0.027404	-0.602523	0.529208	-0.0335728	0.565891	0.270868	1.04683	0.54012	0.619274	0.393993	No	No	No
345	8	D	5	SKF-12778	0.265039	-0.381208	0.70306	0.195631	0.545456	0.099379	-0.910714	0.0337747	-0.259187	0.565192	0.11982	0.594562	0.82456	0.51298	0.359383	No	No	No
346	8	D	6	GSK2221681A	-0.259184	-0.439267	0.0829728	-0.205159	0.265278	-0.978277	-1.17488	-0.709376	-0.954177	0.233685	-0.3748	-0.337723	0.0494154	-0.221036	0.23495	No	No	No
347	8	D	7	GW697999A	1.13328	0.218737	0.64991	0.66731	0.457522	1.55738	-0.426414	0.49382	0.541597	0.992761	-1.75032	-1.96017	-1.08293	-1.59781	0.458074	No	No	No
348	8	D	8	GSK1379761A	4.00013	4.61188	3.53774	4.04992	0.538796	-1.73897	-1.70321	-1.70024	-1.71414	0.0215573	-5.07895	-3.96813	-4.2671	-4.43806	0.574803	Yes	Yes	No
349	8	D	9	GSK2177277A	0.756499	0.180031	0.136123	0.357551	0.346196	0.828381	0.278023	-0.390883	0.238507	0.610592	-0.801324	0.480318	0.522079	0.0670244	0.752301	No	No	No
350	8	D	10	GW812171X	2.64043	1.8831	2.89994	2.47449	0.52834	-1.35863	-2.71583	-1.41714	-1.83053	0.767251	0.580392	1.54001	0.78006	0.96682	0.506336	Yes	No	Yes
351	8	E	3	GSK204607A	-0.439386	-0.65215	0.277857	-0.271226	0.487275	-0.978277	-1.21891	0.564597	-0.544195	0.96775	-0.578466	-0.338193	1.05969	0.0476765	0.884624	No	No	No
352	8	E	4	SB-342411	0.723735	1.01221	1.34086	1.0256	0.308782	0.289554	0.894405	0.741537	0.641832	0.314511	-1.96637	-0.671051	-0.906736	-1.18139	0.689956	No	No	No
353	8	E	5	SB-517081	0.969465	0.547739	1.44716	0.988123	0.450003	1.3989	0.806351	1.90935	1.37153	0.552006	-0.758609	-0.0829079	-0.349282	-0.396933	0.340362	No	No	No
354	8	E	6	GSK1379859A	0.740117	2.09598	0.968811	1.2683	0.725855	-1.32693	-0.690578	-2.08951	-1.36901	0.700416	-3.97456	-2.98836	-1.52493	-2.82929	1.23254	No	No	No
355	8	E	7	GSK361065A	0.461623	0.818682	1.62433	0.968212	0.595603	-0.0907955	0.630242	1.23697	0.592139	0.664703	-1.61166	-2.1407	-0.897115	-1.54983	0.624096	No	No	No
356	8	E	8	SKF-97236	0.166748	0.547739	0.579042	0.431176	0.229536	0.0676833	0.938433	0.529208	0.511775	0.435636	-0.527085	-0.131332	1.39885	0.246812	1.01713	No	No	No
357	8	E	9	GSK1389063A	-1.84824	-1.09727	-0.926883	-1.2908	0.490217	-4.31901	-5.27382	-4.17741	-4.59008	0.596354	-6.97385	-5.75231	-6.37063	-6.3656	0.610789	Yes	Yes	No
358	8	E	10	GSK1269851A	32.2754	20.3072	21.8215	24.8014	6.51687	-4.5282	-5.35747	-4.31896	-4.73488	0.549237	-5.43861	-4.72035	-5.17153	-5.11017	0.363041	Yes	Yes	No
359	8	F	3	GSK2608885A	3.27933	2.90881	3.66176	3.2833	0.376491	0.416337	-0.558496	-0.00161341	-0.0479242	0.489063	-1.50209	-1.71617	-2.33014	-1.84946	0.429819	Yes	No	Yes
360	8	F	4	GSK1379741A	1.08414	0.509033	1.76607	1.11975	0.629273	-0.154187	-1.74723	-0.143166	-0.681529	0.922943	0.639201	0.0769391	-0.0780715	0.21269	0.377414	No	No	No
361	8	F	5	GSK361061A	0.805645	0.23809	0.915661	0.653132	0.363622	0.891773	0.49816	0.352268	0.580733	0.27907	-0.260276	-0.542233	-1.07872	-0.627077	0.415768	No	No	No
362	8	F	6	GSK1379722A	-2.96221	-3.28417	-2.87573	-3.0407	0.215234	-4.48383	-5.35747	-4.31896	-4.72009	0.558112	-1.00128	-0.42987	-0.0480039	-0.49305	0.479766	Yes	No	Yes
363	8	F	7	GW574783B	1.64113	1.84439	2.19127	1.89226	0.278178	0.289554	0.0578866	1.02464	0.457361	0.504751	0.646011	0.255592	1.07953	0.660379	0.412159	No	No	No	X
364	8	F	8	SB-735297	0.510769	0.412268	0.472742	0.46526	0.0496753	0.54312	0.32205	0.564597	0.476589	0.134264	0.0399628	-0.321738	0.388579	0.0356011	0.355179	No	No	No
365	8	F	9	GSK1379727A	2.83701	2.32822	2.40387	2.52303	0.274531	-0.851494	-1.57112	-1.62947	-1.35069	0.433304	-0.525228	-0.551166	-1.01017	-0.695521	0.272802	Yes	No	Yes
366	8	F	10	SB-390532	-0.291948	0.180031	0.065256	-0.0155537	0.246148	-0.693015	0.101914	-0.284718	-0.29194	0.397514	0.236201	0.467154	-0.612073	0.0304273	0.568278	No	No	No
367	8	G	3	GSK2634758A	0.133984	-0.594091	-0.182779	-0.214296	0.365059	-0.344361	-1.13085	-0.567823	-0.681012	0.405278	0.0733914	-0.697379	-1.13104	-0.58501	0.610028	No	No	No
368	8	G	4	GSK1379766A	-2.14311	-3.32287	-2.62769	-2.69789	0.593004	-4.33169	-5.30024	-4.24465	-4.62552	0.585936	1.20687	-1.23663	-0.93921	-0.32299	1.33322	Yes	No	Yes
369	8	G	5	GSK336313A	-0.423004	-0.323148	-0.643415	-0.463189	0.163871	-0.788102	-0.030168	-0.744764	-0.521011	0.425635	0.148296	-0.650365	-0.176092	-0.226054	0.401668	No	No	No
370	8	G	6	GSK1379745A	1.24796	1.67022	2.0141	1.64409	0.383739	-1.23184	-1.0428	-0.213942	-0.829527	0.541427	0.413249	0.635464	0.494417	0.514376	0.112444	No	No	No
371	8	G	7	GSK2333389A	-0.767026	-0.323148	-0.324513	-0.471562	0.25588	0.00429179	0.49816	0.423044	0.308499	0.266114	-0.365514	-0.986514	-1.68429	-1.0121	0.659759	No	No	No
372	8	G	8	GSK301362A	-0.30833	0.48968	-0.359947	-0.0595323	0.476331	-1.10506	-0.382386	-1.02787	-0.838438	0.396834	0.808821	-0.253098	0.230423	0.262048	0.531665	No	No	No
373	8	G	9	GSK507358A	0.854791	2.85075	5.41572	3.04042	2.28637	-4.50177	-5.28263	-4.21988	-4.66809	0.550551	-2.35513	-2.67337	-2.81844	-2.61565	0.236984	Yes	No	Yes
374	8	G	10	SB-284851-BT	-3.5192	-3.69058	-3.5844	-3.59806	0.0865028	-4.4553	-5.33379	-4.25173	-4.68027	0.57504	0.865773	0.52122	0.186524	0.524506	0.339636	Yes	No	Yes
375	9	B	3	GSK223675A	1.73567	1.94332	1.82103	1.83334	0.104374	0.0494405	-0.805731	-1.0941	-0.616797	0.594722	-0.524851	-0.80146	-1.03579	-0.787366	0.255759	No	No	No
376	9	B	4	SB-211742	0.088649	-0.349847	0.0916338	-0.0565214	0.254032	0.321452	-0.336228	-0.343984	-0.119587	0.38197	-0.0262657	-0.181269	-0.607111	-0.271549	0.300762	No	No	No
377	9	B	5	GW273749A	2.75525	4.96765	3.61165	3.77818	1.11556	-1.54863	-0.101477	-0.0371172	-0.562406	0.854697	0.598991	0.913953	0.816059	0.776334	0.161195	Yes	No	Yes
378	9	B	6	SB-736715	-0.449153	-0.383081	0.305895	-0.175446	0.418161	-0.222571	0.759279	0.16746	0.234723	0.494369	-0.115138	-0.106644	0.549254	0.109157	0.381158	No	No	No
379	9	B	7	GW679395X	0.514409	0.829972	1.34659	0.896992	0.420122	-0.698591	-0.688356	-0.412176	-0.599707	0.162487	-0.429004	-0.20543	0.268734	-0.1219	0.35629	No	No	No
380	9	B	8	SB-390771	-0.157844	-0.864979	0.474244	-0.18286	0.669962	-0.290574	-0.610105	0.576616	-0.108021	0.614061	0.862683	0.500298	-0.552669	0.270104	0.735219	No	No	No
381	9	B	9	GSK2286062A	0.749697	1.7273	3.42799	1.96833	1.35532	-1.24261	-1.15786	-2.18518	-1.52855	0.570236	-0.152712	0.344032	-0.289812	-0.0328305	0.333494	No	No	No
382	9	B	10	SB-211743	-0.516378	-0.283378	-0.857239	-0.552332	0.288615	1.4095	-0.805731	-0.0712134	0.177517	1.12837	0.139779	0.0811866	-0.163058	0.0193025	0.160623	No	No	No
383	9	C	3	GW440138A	4.61515	4.96765	5.98383	5.18888	0.710653	0.219448	-0.727481	-0.889524	-0.465852	0.598992	-0.290633	-0.0107801	-0.0504349	-0.117283	0.151429	Yes	No	Yes
384	9	C	4	SB-390769	4.43588	5.31661	5.60122	5.1179	0.607549	6.06769	6.74544	10.1236	7.64557	2.17261	-2.23772	-1.90136	-2.35922	-2.1661	0.237183	Yes	No	Yes
385	9	C	5	GW576604X	1.46677	2.05964	0.902767	1.47639	0.578498	0.0834419	0.91578	1.42902	0.809415	0.679067	-0.163062	0.19673	0.718189	0.250619	0.44309	No	No	No
386	9	C	6	GSK1379754A	0.749697	1.11246	0.581375	0.814512	0.271413	0.355453	0.876655	1.05396	0.762024	0.36309	0.0320076	-0.111905	-0.657812	-0.245903	0.363909	No	No	No
387	9	C	7	GW679396X	-1.69282	1.56113	0.367113	0.0784737	1.64606	-1.78664	1.89391	1.08806	0.398445	1.93476	0.00230846	-0.0142873	-0.0319414	-0.0146401	0.0171277	No	No	No
388	9	C	8	SB-390767	0.435979	0.0157308	0.963985	0.471898	0.475146	0.151445	-0.023226	0.781193	0.303137	0.42312	0.13123	0.192248	1.26551	0.529664	0.637995	No	No	No
389	9	C	9	GSK1379800A	2.47515	3.08991	2.52503	2.6967	0.341444	-1.34462	-0.805731	-1.53735	-1.22923	0.379213	0.2714	0.44048	-0.0458635	0.222006	0.246906	Yes	No	Yes
390	9	C	10	SKF-97560	0.604043	0.298223	0.168156	0.356807	0.223771	0.0834419	0.759279	1.19035	0.67769	0.557946	-0.167111	0.425867	0.278916	0.179224	0.308804	No	No	No
391	9	D	3	GI261656A	-3.29502	-4.28812	-4.13238	-3.90517	0.534114	-2.53467	-3.00066	-3.48289	-3.00607	0.474133	-4.70118	-3.71907	-3.0468	-3.82235	0.832009	Yes	Yes	No
392	9	D	4	SB-390526	0.503205	1.02938	0.70381	0.745464	0.265549	2.63355	0.407152	-0.00302088	1.01256	1.41872	0.925231	-0.0818984	-0.198799	0.214845	0.617983	No	No	No
393	9	D	5	SB-229482	0.548022	1.12908	0.918072	0.865058	0.294135	1.17149	1.22878	-0.207599	0.73089	0.81326	0.433396	0.519977	0.565046	0.50614	0.0669072	No	No	No
394	9	D	6	SKF-97255	0.435979	0.663801	0.780332	0.626704	0.175148	0.423456	1.07228	1.73589	1.07721	0.65623	-0.0282906	0.318508	-0.032357	0.0859533	0.201408	No	No	No
395	9	D	7	GSK398099A	1.48917	2.44184	1.20886	1.71329	0.646322	2.05552	1.46353	0.747097	1.42205	0.655199	0.818809	0.732942	0.417306	0.656352	0.211426	No	No	No
396	9	D	8	SB-202620	0.693676	0.447777	0.0457206	0.395725	0.327099	3.00756	1.22878	0.610712	1.61569	1.24439	0.338448	0.44087	0.325461	0.36826	0.0632166	No	No	No
397	9	D	9	GSK1379944A	-1.49114	0.896441	0.152851	-0.147284	1.22176	-1.24261	1.81566	0.474327	0.349125	1.53298	-0.346206	0.57278	0.118916	0.115163	0.459505	No	No	No
398	9	D	10	GSK1398467A	7.954	12.0299	11.2179	10.4006	2.15739	17.5262	19.8133	18.9204	18.7533	1.15268	-3.0126	-2.51473	-2.83319	-2.78684	0.252151	Yes	No	Yes
399	9	E	3	GSK2603358A	13.7802	19.84	12.9014	15.5072	3.77796	6.10169	6.35419	6.2366	6.23083	0.126349	-1.80371	-1.28506	-1.08794	-1.39224	0.369725	Yes	No	Yes
400	9	E	4	SB-381904	3.09138	2.60801	2.4179	2.70576	0.347215	3.72159	2.95029	2.14504	2.93898	0.788335	-0.161037	0.292009	0.397565	0.176179	0.296768	Yes	No	Yes
401	9	E	5	GW867588X	16.2451	15.021	7.88158	13.0492	4.51699	5.48967	4.67181	5.04323	5.06823	0.409503	0.0470821	0.761779	0.723592	0.510818	0.40206	Yes	No	Yes
402	9	E	6	GSK1669921A	8.40217	10.4347	10.3915	9.74279	1.16121	6.54371	7.01932	7.56635	7.04313	0.511736	-3.25109	-2.47128	-2.65989	-2.79409	0.406859	Yes	No	Yes
403	9	E	7	GSK2289044B	0.35755	0.148668	0.902767	0.469662	0.38935	-0.256572	-0.257978	1.90637	0.46394	1.24918	0.210427	-0.0505284	0.605981	0.255293	0.330546	No	No	No
404	9	E	8	SB-300079	4.7496	4.78486	7.45305	5.6625	1.55076	6.47571	4.24143	11.5556	7.42425	3.74822	-2.44044	-1.66404	-2.63101	-2.24516	0.51221	Yes	No	Yes
405	9	E	9	GSK1398471A	7.61788	8.44064	12.5953	9.55128	2.66813	3.72159	1.97216	5.41829	3.70401	1.72313	-3.47946	-2.94319	-3.3828	-3.26849	0.285827	Yes	Yes	No
406	9	E	10	GSK1379712A	5.13054	6.84539	7.80505	6.59366	1.35491	5.82968	4.0458	5.75925	5.21158	1.01021	-0.808342	-1.24239	-1.54197	-1.19757	0.368862	Yes	No	Yes
407	9	F	3	GW494702A	4.87285	1.02938	1.45373	2.45198	2.10724	-1.44662	-1.50999	-1.53735	-1.49799	0.0465408	0.2966	0.57921	0.871748	0.582519	0.287588	Yes	No	Yes
408	9	F	4	SB-390765	0.839331	0.231754	0.244678	0.438588	0.347114	0.797472	-0.414479	-0.446272	-0.0210932	0.709076	-1.14448	0.39021	0.407124	-0.115716	0.890978	No	No	No
409	9	F	5	GW776245A	2.23986	0.796738	1.60677	1.54779	0.723365	1.61351	0.446277	0.781193	0.946992	0.601018	-0.851541	1.10919	0.138241	0.131962	0.980379	No	No	No
410	9	F	6	GW869516X	6.23976	7.80919	9.19775	7.7489	1.47992	15.4861	15.3139	15.8517	15.5506	0.274672	-2.63034	-2.49641	-2.66779	-2.59818	0.0900987	Yes	No	Yes
411	9	F	7	GW869979X	1.00739	2.47507	0.734419	1.40563	0.936169	-0.800595	0.446277	0.508423	0.0513685	0.738476	0.259026	-0.201533	-0.527111	-0.156539	0.394995	No	No	No
412	9	F	8	SB-210486	0.660064	0.364691	0.749723	0.591493	0.201467	0.0494405	0.485402	0.508423	0.347755	0.258605	-0.343056	0.335459	0.249617	0.0806734	0.369462	No	No	No
413	9	F	9	GW468513X	1.08582	1.39496	1.6986	1.39313	0.30639	0.457457	2.63729	2.5883	1.89435	1.24463	-0.528451	-0.204261	-0.772306	-0.501672	0.284968	No	No	No
414	9	F	10	GW684374X	-0.0682099	-0.183675	0.428331	0.0588152	0.325176	-0.528583	-0.0623513	1.19035	0.199805	0.888947	-0.116263	-0.197441	-0.589864	-0.301189	0.253273	No	No	No
415	9	G	3	GW659008A	4.99609	5.64895	5.92261	5.52255	0.476017	6.47571	6.43244	4.05444	5.6542	1.3856	-1.42437	-0.663315	-1.33335	-1.14034	0.415619	Yes	No	Yes
416	9	G	4	SB-390766	0.155874	0.397926	0.229373	0.261058	0.124097	0.321452	0.1724	1.01987	0.504573	0.452438	0.249351	0.467369	0.131383	0.282701	0.170457	No	No	No
417	9	G	5	GW684088X	0.850535	1.2454	2.09651	1.39748	0.636758	-0.256572	-0.297103	1.56541	0.337244	1.06381	0.702713	1.38294	0.268111	0.784589	0.561909	No	No	No
418	9	G	6	GSK581271A	6.32939	7.27744	7.72853	7.11179	0.714127	14.228	10.3841	11.351	11.9877	1.99949	-2.2537	-2.02898	-2.22103	-2.16791	0.121414	Yes	No	Yes
419	9	G	7	GSK2603346A	5.45546	7.17773	5.90731	6.18017	0.892968	4.36762	4.67181	3.5089	4.18277	0.603089	-2.10925	-0.82718	-1.36597	-1.43413	0.643749	Yes	No	Yes
420	9	G	8	SKF-97293	0.14467	-0.316613	-0.489934	-0.220625	0.32801	-0.358576	-0.375353	0.576616	-0.052438	0.544841	-0.608323	0.320456	0.132215	-0.0518842	0.490996	No	No	No
421	9	G	9	SKF-105942	-0.729258	-0.383081	0.0763294	-0.345337	0.404118	-0.868598	0.91578	1.80408	0.617088	1.36115	-0.460953	0.179583	-0.563474	-0.281615	0.402685	No	No	No
422	9	G	10	SB-405367	1.78048	1.66083	1.45373	1.63168	0.165318	0.593463	0.250651	1.46312	0.769078	0.62502	-0.5532	-0.352148	-0.819682	-0.57501	0.234529	No	No	No
423	10	B	3	GW787226A	2.6155	3.23719	3.58365	3.14545	0.490555	-1.0574	-1.72399	-1.46012	-1.41384	0.335694	-1.40924	-2.93428	-2.83065	-2.39139	0.852146	Yes	No	Yes
424	10	B	4	SB-710903	0.879933	0.983542	1.40856	1.09068	0.280128	0.307708	0.244494	-0.0411731	0.170343	0.185885	-0.449756	-1.4017	-1.5088	-1.12008	0.582985	No	No	No
425	10	B	5	SB-710397-B	-0.366643	-0.376033	-0.407337	-0.383338	0.0213079	-0.473929	-0.824484	-0.781052	-0.693155	0.191093	0.0340998	-0.107658	-0.909266	-0.327608	0.508693	No	No	No
426	10	B	6	GSK1379714A	0.928143	0.510646	1.54825	0.99568	0.522088	-1.58584	-2.46706	-1.38917	-1.81402	0.574032	0.802392	-0.564127	-1.07731	-0.279681	0.971596	No	No	No
427	10	B	7	GSK2258759A	1.29316	0.458923	0.836522	0.862869	0.417743	-1.03539	-1.7631	-1.38917	-1.39589	0.363903	-0.938313	-0.234929	-0.547025	-0.573422	0.352434	No	No	No
428	10	B	8	GSK1379742A	-1.77162	-1.57305	-1.63789	-1.66086	0.101259	-3.09407	-3.83587	-3.49732	-3.47575	0.371374	0.164956	0.257091	0.299948	0.240665	0.0689787	Yes	No	Yes
429	10	B	9	GW775610X	1.08655	0.392422	0.530546	0.669839	0.36743	0.0324837	-0.563758	-0.629022	-0.386766	0.364544	-1.25683	-0.746502	-0.765539	-0.922959	0.289302	No	No	No
430	10	B	10	GSK1379738A	-3.03197	-3.39074	-3.30746	-3.24339	0.187769	-3.20416	-4.31251	-3.80746	-3.77471	0.554902	-0.662887	0.957437	0.506767	0.267106	0.836326	Yes	No	Yes
431	10	C	3	GSK562689A	15.3636	27.0002	22.2083	21.524	5.84838	-3.19467	-4.28432	-3.80746	-3.76215	0.54624	-2.24649	-4.47647	-3.25352	-3.32549	1.11673	Yes	Yes	No
432	10	C	4	SB-711239	0.866159	0.791428	0.90969	0.855759	0.0598129	0.538897	0.283602	0.0905862	0.304362	0.224875	0.380438	0.110978	0.523387	0.338268	0.209414	No	No	No
433	10	C	5	GW557777X	-2.82536	-3.39813	-3.42054	-3.21468	0.337344	-3.20416	-4.29084	-3.83179	-3.77559	0.545518	-0.188826	-0.538175	-0.434383	-0.387128	0.179404	Yes	No	Yes
434	10	C	6	SB-341528	0.928143	1.41949	0.876432	1.07469	0.299726	-0.595028	-0.355177	-0.983758	-0.644654	0.317216	-1.60592	-0.867729	-0.828939	-1.10086	0.437819	No	No	No
435	10	C	7	GSK357952A	0.755964	1.05743	0.22457	0.679322	0.421688	0.891184	1.27436	0.0905862	0.752044	0.604029	-0.0634549	-0.193335	-0.410069	-0.222286	0.175111	No	No	No
436	10	C	8	GW813244A	1.80281	1.81111	1.46178	1.6919	0.199335	-2.42252	-3.31442	-3.09191	-2.94295	0.464235	-0.582963	-0.764988	-0.421764	-0.589905	0.171717	Yes	No	Yes
437	10	C	9	GW560116X	-2.75649	-3.40552	-3.44049	-3.20083	0.385211	-3.20416	-4.30127	-3.83179	-3.77907	0.550454	-3.6001	-1.83364	-2.2896	-2.57445	0.917036	Yes	No	Yes
438	10	C	10	GW591947A	0.397832	0.303755	-0.207788	0.1646	0.325909	0.648986	0.531292	-0.284421	0.298619	0.508345	-0.329477	0.819145	0.536005	0.341891	0.598409	No	No	No
439	10	D	3	GW284543A	-2.34326	-3.17646	-2.8884	-2.80271	0.423161	-3.15021	-4.30388	-3.80138	-3.75182	0.578428	-1.21726	-0.85102	-1.72546	-1.26458	0.439138	Yes	No	Yes
440	10	D	4	GSK336735A	5.92822	5.94156	5.44612	5.77197	0.282271	2.97188	2.1478	2.06697	2.39555	0.500749	-3.37522	-4.13269	-2.65615	-3.38802	0.738355	Yes	Yes	No
441	10	D	5	SB-693162	0.652657	0.636259	0.0715817	0.453499	0.330852	0.803112	0.270566	-0.385774	0.229301	0.595516	0.481519	0.389694	0.769292	0.546835	0.198049	No	No	No
442	10	D	6	GSK327238A	4.41305	4.38987	3.71669	4.1732	0.395522	5.52596	5.91529	4.13458	5.19195	0.936166	-3.50686	-4.3236	-3.06055	-3.63034	0.640513	Yes	Yes	No
443	10	D	7	GSK846226A	1.23118	0.399811	0.364254	0.665081	0.490577	1.80493	0.622547	0.262887	0.896787	0.806771	-0.175506	0.68903	0.803454	0.438993	0.535238	No	No	No
444	10	D	8	GW493036X	5.79048	5.27655	4.1823	5.08311	0.821353	3.35719	3.38625	2.15819	2.96721	0.700781	-3.95115	-3.95672	-3.08825	-3.66537	0.499807	Yes	Yes	No
445	10	D	9	SB-245391	-1.9989	-2.44495	-2.4627	-2.30218	0.262801	-3.10507	-4.30518	-3.60881	-3.67302	0.602625	-6.35475	-3.72599	-5.28324	-5.12133	1.32184	Yes	Yes	No
446	10	D	10	GW810578X	12.7465	9.85772	9.23756	10.6139	1.87272	7.91491	6.98427	6.08056	6.99325	0.917206	-4.87458	-4.45834	-3.77673	-4.36988	0.554248	Yes	Yes	No
447	10	E	3	GW779439X	4.89515	6.16323	4.44837	5.16892	0.889604	-0.782181	-1.37201	-0.781052	-0.978414	0.340864	-3.53233	-4.09537	-3.14334	-3.59034	0.478656	Yes	Yes	No	X
448	10	E	4	SB-731284	1.76149	2.21012	2.37971	2.1171	0.319431	1.24347	1.31347	1.07371	1.21022	0.12329	-1.16476	-1.54319	-0.869564	-1.19251	0.337669	Yes	No	Yes
449	10	E	5	GW872411X	6.27258	5.94156	4.31534	5.50982	1.04761	4.49112	4.3379	2.41158	3.74686	1.15893	-2.77344	-3.65987	-2.62753	-3.02028	0.558687	Yes	Yes	No
450	10	E	6	GSK993273A	0.735303	0.325922	0.670231	0.577152	0.219991	0.726049	0.0359124	0.161533	0.307832	0.367593	-0.381193	0.479993	0.347652	0.148817	0.463748	No	No	No
451	10	E	7	SB-404321	1.96122	1.45644	1.59481	1.67082	0.260833	1.85997	0.961491	0.729112	1.18353	0.597232	-1.0484	-0.765699	-0.510401	-0.774835	0.269118	No	No	No
452	10	E	8	AH2635	0.514914	0.547591	0.550501	0.537669	0.01976	0.924211	0.700765	0.658164	0.761047	0.142901	-0.287165	-0.362911	0.668652	0.00619223	0.574956	No	No	No
453	10	E	9	SB-601273	15.157	6.68046	12.1643	11.3339	4.29886	0.693022	-0.13356	-0.527669	0.0105979	0.622983	-3.4861	-3.0484	-1.95444	-2.82965	0.788911	Yes	No	Yes
454	10	E	10	GW440137A	2.25048	2.04017	2.39966	2.2301	0.18061	-1.38767	-2.23241	-2.15946	-1.92651	0.468071	-4.70533	-4.60658	-3.81828	-4.37673	0.48615	Yes	Yes	No
455	10	F	3	GSK2250882A	0.32896	0.0746957	0.18466	0.196105	0.127518	0.142573	-0.0814144	-0.122256	-0.0203656	0.142579	-0.972398	-0.752901	-0.134618	-0.619972	0.434421	No	No	No
456	10	F	4	SB-733894	2.71192	2.11406	2.45953	2.4285	0.300135	0.659995	-0.38125	-0.183068	0.0318926	0.552905	0.249582	-0.55204	-0.0576765	-0.120045	0.404434	Yes	No	Yes
457	10	F	5	GSK2225749A	0.225653	0.303755	0.630321	0.386576	0.214671	-0.099624	-0.472504	-0.314827	-0.295652	0.187178	-0.757307	-0.0646419	0.572937	-0.0830041	0.665312	No	No	No
458	10	F	6	GW560106X	-2.12976	-2.57056	-2.64229	-2.44754	0.277534	-3.18324	-4.31822	-3.77705	-3.7595	0.567693	-0.622141	-1.10236	-0.698446	-0.80765	0.258065	Yes	No	Yes
459	10	F	7	GSK1379735A	1.20363	2.49829	0.570456	1.42412	0.982647	-2.70875	0.531292	-3.4061	-1.86119	2.10108	-2.87373	-2.10916	-1.66329	-2.21539	0.612173	No	No	No
460	10	F	8	GSK190937A	1.65818	0.990931	1.56155	1.40356	0.360594	-1.80602	-3.17102	-2.60541	-2.52748	0.685832	-0.884638	0.0583631	-0.387602	-0.404626	0.471731	Yes	No	Yes
461	10	F	9	SB-747651-A	1.69262	0.591925	0.969555	1.0847	0.559308	0.858157	-0.250887	-0.39591	0.0704536	0.686014	-0.76005	0.677298	0.500612	0.139287	0.783843	No	No	No
462	10	F	10	GSK1693850A	0.914369	-0.3982	0.503939	0.340036	0.671459	0.439816	-1.46326	-0.223609	-0.415686	0.96597	-2.21788	-2.21794	-2.1468	-2.19421	0.0410594	No	No	No
463	10	G	3	GSK204919A	0.976354	0.931819	0.916342	0.941505	0.0311563	0.979256	0.844164	0.343969	0.722463	0.334672	-0.186476	-0.992156	-0.694445	-0.624359	0.407387	No	No	No
464	10	G	4	GSK1398477A	6.27258	4.46376	3.98275	4.90636	1.20737	2.85078	-0.107487	0.222345	0.988547	1.62115	-4.71278	-5.09398	-3.69979	-4.50218	0.720561	Yes	Yes	No
465	10	G	5	GSK2645446A	1.77526	0.887485	0.98951	1.21742	0.485793	-0.418884	-0.993957	-1.00403	-0.805623	0.334964	-0.900701	-1.0789	-0.413147	-0.797582	0.344647	No	No	No
466	10	G	6	GSK1379760A	-3.08018	-3.58286	-3.50036	-3.3878	0.269577	-3.19715	-4.31822	-3.82612	-3.7805	0.561923	-0.629585	-0.55524	-0.321432	-0.502086	0.160806	Yes	No	Yes
467	10	G	7	GSK1379751A	1.1141	0.813595	0.956252	0.961315	0.150315	-1.24456	-2.28455	-1.90607	-1.81173	0.526377	-1.19376	-1.03766	-0.623659	-0.951692	0.294611	No	No	No
468	10	G	8	GW567148X	-2.54987	-3.06563	-3.37397	-2.99649	0.416378	-3.15461	-4.31822	-3.80847	-3.76044	0.583287	-4.17211	-4.15509	-3.17104	-3.83275	0.573117	Yes	Yes	No
469	10	G	9	GSK1581427A	-1.79917	-2.93263	-2.24985	-2.32721	0.570673	-1.77299	-4.03142	-3.7203	-3.1749	1.22402	-6.49031	-6.83489	-5.28017	-6.20179	0.816533	Yes	Yes	No
470	10	G	10	SB-693578	0.542462	-0.198697	-0.640145	-0.0987933	0.5976	0.913202	-0.120523	-0.801323	-0.00288143	0.863295	-1.13577	-0.0617979	0.0398855	-0.385895	0.6514	No	No	No
471	11	B	3	SB-217146-A	0.326398	0.680945	0.268609	0.425317	0.223258	-0.316875	0.283422	0.0442072	0.00358466	0.302203	-1.09129	-0.177651	-0.297057	-0.522	0.496623	No	No	No
472	11	B	4	SKF-31736	-0.0987447	0.0806621	0.0707007	0.0175394	0.100828	0.203978	-0.244639	0.125704	0.0283476	0.239631	-0.656426	-0.453099	0.0998688	-0.336552	0.391386	No	No	No
473	11	B	5	GSK1379715A	2.67769	2.19103	3.01001	2.62625	0.411907	3.73672	2.17964	4.64877	3.52171	1.24853	-3.41517	-3.08226	-4.28575	-3.5944	0.621441	Yes	Yes	No
474	11	B	6	GSK1917008A	0.630071	1.12178	0.715737	0.822529	0.262674	0.0681034	0.451441	-0.220657	0.0996291	0.337156	-1.37878	-0.229762	-1.23105	-0.946531	0.625119	No	No	No
475	11	B	7	GSK323521A	-0.931676	4.02002	4.09485	2.3944	2.88071	-0.339521	7.82029	9.53858	5.67312	5.2775	-4.82286	-4.10093	-5.09905	-4.67428	0.515382	Yes	Yes	No
476	11	B	8	GW578342X	-2.18975	-2.66751	-2.07698	-2.31141	0.313502	-2.79885	-3.41301	-3.07304	-3.09497	0.307663	-5.8327	-5.77719	-6.40242	-6.0041	0.346067	Yes	Yes	No
477	11	B	9	GSK1398474A	1.62785	3.13836	2.34299	2.36973	0.755606	-1.94737	-0.676689	-0.444773	-1.02294	0.808931	-5.82835	-5.44218	-6.28091	-5.85048	0.419802	Yes	Yes	No
478	11	B	10	GW873004X	0.951096	0.662187	1.18485	0.932712	0.261818	1.60802	0.739474	2.06125	1.46958	0.671675	-2.1251	-0.410913	-2.67699	-1.73767	1.18167	No	No	No
479	11	C	3	GW577382X	2.27858	2.31297	2.41629	2.33594	0.0716707	-0.45275	-0.796703	-0.241031	-0.496828	0.280446	-1.79985	-2.30183	-2.76934	-2.29034	0.484843	Yes	No	Yes
480	11	C	4	GW680903X	6.68618	4.32954	6.52106	5.84559	1.31553	5.00488	3.06774	5.8916	4.65474	1.44412	-4.92087	-4.74612	-5.41497	-5.02732	0.346898	Yes	Yes	No
481	11	C	5	GSK2634140A	4.71664	5.3519	4.34406	4.8042	0.509591	-0.996248	-2.21287	-1.19862	-1.46924	0.651897	-2.26085	-0.927068	-2.05568	-1.74787	0.718198	Yes	No	Yes
482	11	C	6	GI230329A	1.77535	2.53807	1.62465	1.97936	0.489692	-0.226292	0.379433	-0.0169154	0.0454086	0.307634	-2.58392	-1.90603	-2.11481	-2.20159	0.347177	No	No	No
483	11	C	7	GSK1024306A	0.447867	0.60591	0.341909	0.465229	0.132854	-0.45275	-0.412659	-0.872631	-0.579346	0.254782	-0.701438	-0.892327	-1.44652	-1.01343	0.387023	No	No	No
484	11	C	8	GW548057X	1.12462	1.3844	1.64664	1.38522	0.26101	-0.520687	-0.124625	0.34982	-0.0984975	0.435841	-1.07169	-0.448136	-1.85074	-1.12352	0.702736	No	No	No
485	11	C	9	GW424170A	1.62785	1.26247	1.22883	1.37305	0.221304	-1.42652	-2.5009	-1.78947	-1.90563	0.546529	0.550888	0.723139	-0.117225	0.385601	0.443895	No	No	No
486	11	C	10	SB-731254-M	4.23076	3.78554	4.4027	4.13967	0.318509	2.7856	2.80371	2.52986	2.70639	0.153149	-3.34693	-2.83039	-4.35461	-3.51064	0.775185	Yes	Yes	No
487	11	D	3	GSK1379717A	-0.00330457	2.0222	2.50425	1.50771	1.33059	-1.74356	-1.51679	-0.994876	-1.41841	0.383915	-3.0863	0.883197	-0.0491808	-0.750762	2.07567	No	No	No
488	11	D	4	GSK2276055A	0.777569	1.46882	1.58067	1.27569	0.434992	1.20039	1.02751	2.16312	1.46367	0.611877	-0.707245	-1.23354	-1.81752	-1.25277	0.55539	No	No	No
489	11	D	5	SB-742352-AC	1.96623	4.57341	-0.295797	2.08128	2.43664	3.19322	6.26011	-1.89134	2.52066	4.11713	-1.61981	-2.94578	-4.47855	-3.01471	1.43061	Yes	Yes	No
490	11	D	6	GW824645A	0.699482	1.35626	1.55868	1.20481	0.449177	-0.248938	1.36355	1.20554	0.773382	0.888872	-0.241889	-0.202466	-1.12736	-0.523905	0.522979	No	No	No	X
491	11	D	7	GSK346294A	4.38694	7.3591	6.00796	5.918	1.48812	4.16699	7.60427	6.38058	6.05061	1.74223	-5.20545	-5.37394	-6.18776	-5.58905	0.525294	Yes	Yes	No
492	11	D	8	GW412617A	-2.47607	-2.6797	-2.42515	-2.52697	0.134695	-2.98228	-3.41301	-3.07304	-3.15611	0.227058	-0.922863	-0.480395	-0.735295	-0.712851	0.222086	Yes	No	Yes
493	11	D	9	GSK1379879A	2.97269	3.3447	2.28435	2.86725	0.537985	3.60085	2.82772	1.59265	2.67374	1.01292	-2.47284	-1.55365	-2.00303	-2.00984	0.459634	Yes	No	Yes
494	11	D	10	GW684941X	1.32418	0.202595	0.957625	0.828133	0.571896	2.26474	-0.220637	1.83714	1.29375	1.32881	-1.09202	-2.08966	-0.887585	-1.35642	0.643177	No	No	No
495	11	E	3	GSK2286775B	4.73399	6.70254	5.71477	5.7171	0.984274	2.08358	4.4599	3.40595	3.31648	1.19069	-4.02427	-4.13691	-4.47612	-4.21243	0.235199	Yes	Yes	No
496	11	E	4	GSK580432A	9.0288	9.32878	7.69385	8.68381	0.870348	8.46969	7.38824	7.48078	7.77957	0.599447	-5.73034	-5.5067	-6.17075	-5.8026	0.337866	Yes	Yes	No
497	11	E	5	GSK2608899A	3.77959	4.85479	4.02888	4.22109	0.56278	-0.815082	-0.0526171	-0.424399	-0.430699	0.381272	-2.48664	-1.71867	-2.25495	-2.15342	0.393922	Yes	No	Yes
498	11	E	6	SB-390770	-0.142127	0.240112	0.701077	0.266354	0.422214	-0.633916	-0.484667	0.553562	-0.18834	0.646825	-0.813965	0.0295559	-0.00705811	-0.263823	0.476789	No	No	No
499	11	E	7	GW869641X	1.62785	2.04096	1.94717	1.87199	0.216571	1.24568	1.96362	1.65377	1.62102	0.360084	-1.86156	-1.71123	-1.90744	-1.82674	0.102637	No	No	No
500	11	E	8	GW856795X	1.09859	-2.02033	-1.0068	-0.642846	1.591	-1.40387	-3.3578	-2.56369	-2.44179	0.982651	-1.18567	-1.43206	-2.09294	-1.57022	0.469152	Yes	No	Yes
501	11	E	9	GW684083X	1.01183	-0.0131322	0.855006	0.617902	0.552088	0.543665	-0.604681	0.492439	0.143808	0.648716	-1.04773	-0.19254	-1.62392	-0.954732	0.720209	No	No	No
502	11	E	10	SKF-97623	0.109488	0.380804	0.686417	0.392236	0.288634	-0.226292	-0.100623	0.370194	0.0144266	0.314446	0.563956	0.163558	-0.327839	0.133225	0.44667	No	No	No
503	11	F	3	GSK2635225A	4.06591	3.84181	3.15661	3.68811	0.473735	-1.44916	-1.85283	-1.48386	-1.59528	0.223712	-1.00853	-1.35141	-1.20837	-1.18943	0.172221	Yes	No	Yes
504	11	F	4	GW595885X	1.64521	2.42552	1.77858	1.94977	0.417374	-1.40387	-1.30076	-1.36161	-1.35542	0.0518341	-0.500339	-0.22604	-0.18365	-0.303343	0.171916	No	No	No
505	11	F	5	SB-589132	0.05743	0.258871	-0.185848	0.0434845	0.222687	-0.475395	0.187411	-0.668889	-0.318958	0.449073	0.63365	0.177206	0.495174	0.435344	0.23403	No	No	No
506	11	F	6	GSK301329A	2.09638	2.98828	1.85188	2.31218	0.598149	-1.69827	-2.14086	-1.58573	-1.80828	0.293463	0.412951	0.218151	0.11607	0.249057	0.150834	Yes	No	Yes
507	11	F	7	SB-742609	-0.619327	0.634048	0.18065	0.0651238	0.634624	-0.88302	-0.196634	-0.241031	-0.440228	0.384111	-0.991832	-0.361283	0.286181	-0.355645	0.639025	No	No	No
508	11	F	8	GSK2192730A	0.24831	0.240112	-0.200508	0.0959716	0.256791	-0.113063	-0.388656	-0.831883	-0.444534	0.362653	0.624938	0.44521	-0.0167787	0.351123	0.331043	No	No	No
509	11	F	9	GW272142A	0.604041	1.71268	1.49271	1.26981	0.586971	-1.31329	-1.97284	-1.03562	-1.44058	0.4814	0.837652	-0.237207	0.265119	0.288522	0.537812	No	No	No
510	11	F	10	SKF-97620	0.118165	0.0900415	0.503168	0.237125	0.230829	-0.0677713	-0.220637	0.288697	9.65178e-05	0.261361	0.148692	0.251651	0.169533	0.189959	0.0544341	No	No	No
511	11	G	3	SB-428218-A	0.274339	-0.116306	0.444528	0.200854	0.287548	0.430436	-0.676689	0.757304	0.17035	0.751543	-0.637551	-0.19378	-0.842222	-0.557851	0.331486	No	No	No
512	11	G	4	GSK2269905A	-0.124774	-0.256997	-0.559675	-0.313816	0.222949	0.792768	0.259419	-0.0576637	0.331508	0.429775	-1.40274	-1.35389	-0.758787	-1.1718	0.358517	No	No	No
513	11	G	6	GW855857X	0.682129	2.17227	1.41941	1.42461	0.745086	1.24568	3.21176	2.93734	2.46493	1.06477	-2.82422	-2.76463	-2.86411	-2.81765	0.0500653	Yes	No	Yes
514	11	G	7	SB-386023-B	0.855656	1.37502	1.08956	1.10675	0.260109	0.158687	-0.50867	-0.179909	-0.176631	0.33369	-0.749353	-1.64299	-1.4854	-1.29258	0.477001	No	No	No
515	11	G	8	GSK2286295A	-0.853589	-0.360171	-0.977483	-0.730414	0.326569	0.113395	0.307424	-0.424399	-0.00119319	0.37913	-0.533009	0.589137	-0.925657	-0.289843	0.786129	No	No	No
516	11	G	9	GSK2576924A	2.72108	3.50415	3.04666	3.09063	0.393386	-2.53616	-2.71693	-2.52294	-2.59201	0.108382	-2.17083	-1.7956	-2.34649	-2.10431	0.281406	Yes	No	Yes
517	11	G	10	GSK1379825A	0.0227245	0.27763	0.019391	0.106582	0.148141	-0.45275	-0.100623	-0.302154	-0.285175	0.176676	-0.687644	-0.207429	0.0164334	-0.29288	0.359733	No	No	No
518	12	B	3	GSK1398472A	5.82703	4.37195	3.92166	4.70688	0.995864	4.05222	1.30561	2.56512	2.64099	1.37488	-5.80391	-6.89497	-4.77941	-5.8261	1.05795	Yes	Yes	No
519	12	B	4	GSK2306394A	-0.0218976	0.413046	-0.687488	-0.09878	0.554281	-0.120268	0.444361	-0.423423	-0.0331098	0.440409	-0.901807	-1.04178	-1.3138	-1.08579	0.209492	No	No	No
520	12	B	5	SB-731579	1.32376	0.31066	0.468758	0.701058	0.545035	-0.678087	-1.63524	-1.2361	-1.18314	0.480768	-1.11191	-0.941146	-1.22339	-1.09215	0.142158	No	No	No
521	12	B	6	GW876019X	2.20309	2.35837	2.10017	2.22055	0.129981	3.27128	1.93579	3.14186	2.78298	0.736531	-2.0673	-2.35305	-1.05471	-1.82502	0.682238	Yes	No	Yes
522	12	B	7	GW497681X	0.93738	2.85323	2.44863	2.07975	1.00979	-0.678087	0.276313	2.3554	0.651209	1.5511	-5.06826	-5.07376	-4.31174	-4.81792	0.438371	Yes	Yes	No
523	12	B	8	GW440132A	1.93663	1.84644	4.4285	2.73719	1.46541	1.19619	0.927501	4.37398	2.16589	1.91698	-5.98117	-5.18797	-4.44558	-5.20491	0.767938	Yes	Yes	No
524	12	B	9	GSK2288359A	0.89741	0.686074	0.500436	0.69464	0.198626	0.281362	-0.542924	-0.397208	-0.21959	0.439912	-0.484425	-0.412685	0.172046	-0.241688	0.360095	No	No	No
525	12	B	10	GSK1379710A	1.25714	1.64167	1.11816	1.33899	0.271186	-0.7004	-0.647954	-1.00016	-0.782838	0.190024	-0.86896	-0.999795	-0.461785	-0.776847	0.280584	No	No	No
526	12	C	3	GSK1398460A	3.77524	5.82241	2.9238	4.17382	1.48985	4.63236	3.95237	3.3778	3.98751	0.628017	-4.07039	-4.5953	-3.39054	-4.01875	0.604039	Yes	Yes	No
527	12	C	4	GW579362A	5.867	8.16022	3.90582	5.97768	2.12936	4.63236	4.33048	0.808697	3.25718	2.12581	-5.67649	-6.6647	-4.53245	-5.62454	1.06707	Yes	Yes	No
528	12	C	5	SB-282975-A	0.164629	0.532496	-0.19648	0.166882	0.364493	0.147486	0.297319	-0.318562	0.0420809	0.321185	0.379786	0.548545	0.89123	0.60652	0.260604	No	No	No
529	12	C	6	GSK1379860A	-2.67323	-3.83595	-2.0338	-2.84766	0.91365	-3.54974	-3.77576	-2.88766	-3.40439	0.461546	0.625005	0.622628	0.16447	0.470701	0.265206	Yes	No	Yes
530	12	C	7	GSK312879A	-0.0485442	-0.0306248	-0.0856068	-0.0549253	0.028041	-0.767339	-0.500912	-0.554499	-0.607583	0.140923	-1.73997	-0.509611	-0.141082	-0.796887	0.83726	No	No	No
531	12	C	8	GSK189015A	0.404448	1.04442	0.326207	0.591693	0.394023	0.415239	0.927501	0.467898	0.603546	0.281786	-0.261293	-0.0360953	-0.575925	-0.291105	0.271147	No	No	No
532	12	C	9	GSK2286096A	1.39037	1.30039	1.3399	1.34355	0.0451036	-0.0310167	-0.66896	0.0484528	-0.217175	0.39327	-0.623175	-1.18747	-0.682995	-0.831214	0.309975	No	No	No
533	12	C	10	GW281179X	2.1498	2.61433	1.83091	2.19835	0.393962	-1.9276	-2.39146	-2.57308	-2.29738	0.332863	-0.533129	0.38124	0.428609	0.09224	0.542103	Yes	No	Yes
534	12	D	3	GSK1379762A	1.05729	1.33452	0.722181	1.038	0.306623	0.839182	0.339331	0.389252	0.522588	0.275312	-0.0834674	-0.898548	-0.989052	-0.657022	0.49877	No	No	No
535	12	D	4	GW582868A	1.56358	2.11947	0.500436	1.39449	0.822655	0.861495	1.24259	-0.344777	0.586436	0.82866	-1.16345	-1.95238	-1.9653	-1.69371	0.459267	No	No	No
536	12	D	5	GW781483X	0.311185	0.720202	0.072783	0.368057	0.327435	0.10286	0.171282	-0.318562	-0.0148064	0.265275	-0.722282	-0.92386	-3.08297	-1.57637	1.30864	No	No	No
537	12	D	6	GSK1321565A	4.52135	6.07838	5.96489	5.52154	0.868046	1.06231	-1.4882	1.09707	0.223726	1.48267	-5.2206	-6.03437	-4.45063	-5.2352	0.791971	Yes	Yes	No
538	12	D	7	GSK2193613A	0.297862	0.00350375	1.11816	0.473174	0.577636	0.25905	-0.731978	0.179529	-0.0977998	0.550652	-0.208059	-0.884966	-5.58193	-2.22498	2.92683	No	No	No
539	12	D	8	GSK2227430A	0.97735	0.259468	1.11816	0.784991	0.46053	0.593741	-0.122802	0.808697	0.426545	0.487738	-0.538793	-1.26464	-0.843094	-0.882176	0.3645	No	No	No
540	12	D	9	GW466413A	2.58947	1.77819	2.44863	2.2721	0.433496	1.04	0.171282	0.939773	0.717018	0.47527	-0.757394	-1.30971	-1.64713	-1.23808	0.44917	Yes	No	Yes
541	12	D	10	GSK2376236A	3.49545	4.50847	4.23844	4.08079	0.524585	-2.66393	-2.81158	-2.57308	-2.68286	0.120372	-4.01716	-3.72174	-2.53196	-3.42362	0.786198	Yes	Yes	No
542	12	E	3	GSK1379720A	1.4037	1.11268	0.848893	1.12176	0.277513	0.392926	0.108264	-0.423423	0.0259225	0.414357	-0.265258	0.36272	-0.11987	-0.00746933	0.328731	No	No	No
543	12	E	4	GSK2283293A	0.391125	0.00350375	-0.529098	-0.0448233	0.462011	-0.633462	-0.963045	-1.10502	-0.900509	0.241919	-0.477063	-0.592337	-0.652692	-0.574031	0.0892342	No	No	No
544	12	E	5	SB-660566	0.89741	0.361853	0.674664	0.644643	0.269038	0.90612	-0.395881	0.756266	0.422168	0.712403	-0.456109	-0.892374	-0.5734	-0.640628	0.225769	No	No	No
545	12	E	6	GSK1379765A	1.87001	1.62461	1.14983	1.54815	0.366126	-1.7491	-2.34945	-2.62551	-2.24135	0.448091	-0.663384	-1.03128	-0.745621	-0.813428	0.193094	Yes	No	Yes
546	12	E	7	GSK1440913A	2.62944	1.33452	2.33776	2.10057	0.679264	-0.544211	-1.53021	-0.685576	-0.919999	0.533164	-2.56397	-3.74396	-2.26833	-2.85875	0.780734	Yes	No	Yes
547	12	E	8	AH5015X	1.44367	0.225339	0.262851	0.643952	0.692826	1.84326	-0.0807904	0.0484528	0.60364	1.07548	-1.39111	-1.81471	-1.62036	-1.60873	0.212039	No	No	No
548	12	E	9	GW777257X	1.76342	2.05121	2.29024	2.03496	0.263784	1.64244	1.07454	1.90974	1.54224	0.426519	-0.362099	-1.3128	-0.541582	-0.738826	0.505109	Yes	No	Yes
549	12	E	10	GSK1379716A	-3.07293	-3.5288	-3.42763	-3.34312	0.239394	-3.64792	-3.65182	-3.94209	-3.74728	0.168727	-2.24683	0.0355186	-0.3431	-0.85147	1.22315	Yes	No	Yes
550	12	F	3	GSK1379746A	-3.05961	-3.80183	-3.39595	-3.41913	0.37165	-3.6323	-3.76105	-3.94262	-3.77866	0.155907	0.450577	-0.432441	-0.169869	-0.0505777	0.453435	Yes	No	Yes
551	12	F	4	SB-734909	0.577651	-0.150075	0.864732	0.43077	0.523105	0.125173	-0.858015	0.389252	-0.11453	0.657276	-0.508211	-0.760877	-0.152193	-0.47376	0.305801	No	No	No
552	12	F	5	GW809893X	7.94544	9.32059	9.33859	8.8682	0.799191	3.89603	2.79704	4.32155	3.67154	0.786657	-5.21833	-5.88065	-4.07791	-5.05896	0.911876	Yes	Yes	No
553	12	F	6	GW639905A	4.22824	5.17397	5.48972	4.96397	0.656436	2.0887	0.990519	2.43405	1.83775	0.753772	-5.39276	-4.47245	-3.41983	-4.42835	0.987204	Yes	Yes	No
554	12	F	7	GSK1520489A	8.71819	7.93838	7.37455	8.01037	0.674703	6.70744	3.7003	4.34776	4.9185	1.58273	-6.55373	-6.91411	-4.88497	-6.1176	1.08259	Yes	Yes	No
555	12	F	8	GW680061X	0.311185	0.600753	0.579631	0.497189	0.16143	0.392926	0.171282	0.179529	0.247913	0.125653	-0.0511869	-0.44664	0.125077	-0.12425	0.292778	No	No	No
556	12	F	9	SB-625086-M	1.73678	0.703138	1.92594	1.45529	0.658211	0.25905	-0.605942	0.100883	-0.082003	0.460585	-1.91723	-1.27082	-0.992587	-1.39354	0.47438	No	No	No
557	12	F	10	GW345098X	0.297862	-0.201267	0.056944	0.0511794	0.249614	0.281362	-0.185821	0.0484528	0.0479981	0.233592	-0.550119	0.352842	0.243762	0.015495	0.492863	No	No	No
558	12	G	3	GSK1379730A	0.124659	0.140018	0.310368	0.191681	0.103072	-1.79373	-1.97134	-1.36717	-1.71075	0.310511	-0.810628	0.255299	-0.447644	-0.334325	0.541924	No	No	No
559	12	G	4	GSK2342769A	1.27046	1.16387	0.658825	1.03105	0.326735	2.51264	1.70473	1.12328	1.78022	0.69775	-2.48695	-2.91732	-2.52035	-2.64154	0.239414	No	No	No
560	12	G	5	GSK2606590A	0.551004	-0.13301	0.357885	0.258626	0.352645	-0.499585	-1.00506	-0.266131	-0.590258	0.377716	0.106818	-0.886201	-0.719358	-0.49958	0.531741	No	No	No
561	12	G	6	GW839464X	0.311185	1.4369	1.16567	0.971253	0.587502	-1.21359	-1.29914	-0.973944	-1.16223	0.168574	-0.482726	-0.441701	-1.54208	-0.822168	0.623796	No	No	No
562	12	G	7	SB-707548-A	4.65458	6.79508	4.2226	5.22409	1.37756	-0.990466	-0.437893	-1.20988	-0.879414	0.397795	-5.46072	-6.18377	-4.62437	-5.42295	0.780389	Yes	Yes	No
563	12	G	8	GSK1122999D	-0.581476	-0.0135605	0.817215	0.0740595	0.70345	-3.15481	-3.18969	-2.28471	-2.8764	0.512717	-0.996383	-0.728156	-1.10976	-0.944766	0.195967	Yes	No	Yes
564	12	G	9	GSK1581428A	-2.54	-3.40935	-2.84159	-2.93031	0.441412	-3.42256	-3.67283	-3.64791	-3.5811	0.137862	-6.84709	-7.10796	-5.59102	-6.51536	0.811055	Yes	Yes	No
565	12	G	10	SB-219952	-0.368303	-0.286589	0.484597	-0.0567651	0.47061	-0.410334	-0.56393	0.336821	-0.212481	0.481869	-0.525767	-0.242911	-1.21834	-0.66234	0.501852	No	No	No
566	13	B	3	GW494610A	7.84179	8.07988	7.61771	7.84646	0.231123	0.100205	0.308362	-0.756017	-0.115817	0.564114	-5.09833	-5.008	-4.29475	-4.80036	0.440196	Yes	Yes	No
567	13	B	4	SB-326892	-0.187115	0.860688	-0.487475	0.0620328	0.707773	-0.692422	0.0581611	-1.4909	-0.708388	0.774655	-1.00653	-0.521259	-0.450462	-0.659417	0.302686	No	No	No
568	13	B	5	AH20685XX	-0.147693	0.0615154	-0.511175	-0.199117	0.289788	-0.129913	-0.31714	-0.511056	-0.319369	0.190582	0.0544119	-0.35015	0.314205	0.00615593	0.334796	No	No	No
569	13	B	6	GSK1379737A	3.6368	3.76435	3.73101	3.71072	0.0661516	1.65989	1.58021	1.6936	1.64457	0.0582233	-3.16231	-3.90889	-2.81988	-3.29703	0.55686	Yes	Yes	No
570	13	B	7	SB-404290	-0.108271	-0.564503	-0.0134879	-0.228754	0.294604	-0.104344	-0.963491	-0.241599	-0.436478	0.461537	0.3188	-1.24527	0.219931	-0.235512	0.87587	No	No	No
571	13	B	8	GSK907232A	8.11775	10.0645	8.36424	8.84883	1.05999	8.64013	8.69008	7.76863	8.36628	0.518178	-6.02482	-6.35179	-5.42813	-5.93491	0.468346	Yes	Yes	No
572	13	B	9	GW582764A	3.37399	3.47132	4.66714	3.83748	0.720149	1.76217	2.45592	4.41267	2.87692	1.37449	-2.61602	-2.76463	-2.38151	-2.58739	0.193158	Yes	No	Yes
573	13	B	10	SKF-97184	0.220244	0.0881545	0.294604	0.201001	0.104561	0.253617	-0.23374	0.346308	0.122062	0.311599	-0.871512	-0.8501	-0.15088	-0.624164	0.410016	No	No	No
574	13	C	3	SKF-97263	0.00999431	0.168072	0.42495	0.201005	0.209429	0.483735	0.204111	1.49763	0.728491	0.680606	-0.609948	0.827549	0.141893	0.119832	0.719003	No	No	No
575	13	C	4	SB-341556	0.377931	0.381185	0.756742	0.505286	0.217773	0.253617	-1.06774	-0.0211337	-0.278419	0.69724	-1.2116	-1.07304	-0.136215	-0.806953	0.584993	No	No	No
576	13	C	5	SKF-18355	0.430494	0.141433	0.128708	0.233545	0.170681	0.458166	-0.0252391	0.199331	0.210753	0.241905	-0.235398	0.432939	0.799717	0.332419	0.524828	No	No	No
577	13	C	6	GSK1229496A	2.36216	1.92625	2.4631	2.2505	0.285309	0.790558	-0.0669392	1.27716	0.666927	0.680525	-0.59752	-0.52516	-0.273436	-0.465372	0.170113	Yes	No	Yes
578	13	C	7	GW440146A	2.09935	3.67111	2.4157	2.72872	0.831323	-2.07313	-1.60984	-0.584545	-1.42251	0.761769	-0.743272	-7.15104	1.32399	-2.19011	4.41888	Yes	No	Yes
579	13	C	8	GSK1669917A	0.509337	3.37808	2.98448	2.29063	1.55515	-0.0787753	0.683662	0.909719	0.504869	0.517934	-0.284547	-0.663385	-0.128883	-0.358938	0.274907	Yes	No	Yes
580	13	C	9	GW810437X	1.16637	0.580978	0.578996	0.775447	0.338548	0.790558	-0.0877892	0.321812	0.341527	0.439505	-0.0280682	-1.15442	0.741581	-0.146968	0.953576	No	No	No
581	13	C	10	SB-601436	0.0494161	0.154752	0.294604	0.166257	0.122998	0.355891	0.0998611	0.664758	0.373503	0.28286	-0.0969899	0.496478	0.522656	0.307381	0.35044	No	No	No
582	13	D	3	GSK1379874A	1.31091	0.80741	0.851539	0.989954	0.278833	1.27636	0.704512	1.6446	1.20849	0.473706	-0.546676	-1.5206	0.00519613	-0.687361	0.772567	No	No	No
583	13	D	4	SB-342409	1.5343	1.23364	1.94171	1.56988	0.355375	2.04342	1.03811	2.25701	1.77951	0.650892	-2.2121	-1.2553	-1.64093	-1.70278	0.481386	No	No	No
584	13	D	5	SB-735216	0.167682	0.00823718	0.259055	0.144991	0.126939	0.407029	0.016461	0.444293	0.289261	0.236985	0.264567	0.930661	0.601741	0.59899	0.333056	No	No	No
585	13	D	6	GSK2188764A	-3.57739	-2.06961	-3.08256	-2.90985	0.768582	-4.47658	-2.77744	-3.45059	-3.56821	0.855651	-6.80669	-1.96315	-5.83194	-4.86726	2.56182	Yes	Yes	No
586	13	D	7	GSK448459A	9.40552	11.3965	7.22667	9.34288	2.0856	7.77079	5.87532	5.78445	6.47685	1.1215	-6.07284	-6.24199	-5.05941	-5.79142	0.639547	Yes	Yes	No
587	13	D	8	GW830707A	6.19922	4.48361	5.46107	5.3813	0.860583	-2.20097	-1.29709	-1.44191	-1.64666	0.48548	-3.47811	-2.1454	-2.70518	-2.77623	0.669188	Yes	No	Yes
588	13	D	9	SKF-106164-A2	1.03496	1.0072	1.26628	1.10281	0.142243	0.176911	0.537712	0.787238	0.500621	0.30685	-1.5065	-0.361854	-0.532166	-0.800172	0.617593	No	No	No
589	13	D	10	GSK1379763A	0.850993	-2.38928	-3.05886	-1.53238	2.09104	-3.12144	-3.71987	-4.15608	-3.6658	0.519434	-1.20369	-1.52395	-1.44296	-1.3902	0.166519	Yes	No	Yes
590	13	E	3	GSK1379896A	0.430494	1.40679	2.2498	1.36236	0.910467	0.176911	0.641962	-0.192607	0.208756	0.418195	-0.623507	-0.543553	-0.75371	-0.640257	0.106075	No	No	No
591	13	E	4	GW407034X	3.05861	-0.298112	2.01281	1.5911	1.71764	0.816127	-0.42139	-0.217103	0.0592114	0.663418	-0.123542	0.113016	0.708585	0.232686	0.428777	No	No	No
592	13	E	5	GW789449X	8.51196	7.82681	8.00875	8.11584	0.354908	8.84468	8.02288	7.54817	8.13857	0.655951	-5.51469	-5.40539	-4.36493	-5.095	0.63462	Yes	Yes	No
593	13	E	6	GSK1379901A	2.07307	2.13937	4.45384	2.88876	1.35581	2.19683	0.767062	5.98042	2.98144	2.69378	-2.58834	-1.79984	-2.1144	-2.16753	0.396926	Yes	No	Yes
594	13	E	7	GW551191X	3.16374	2.71211	3.79026	3.22204	0.541436	-0.385599	-0.62989	-0.756017	-0.590502	0.188324	-2.09854	-1.2514	-1.8342	-1.72805	0.433434	Yes	No	Yes
595	13	E	8	GSK2344444A	1.78398	1.10044	1.78766	1.55736	0.395708	1.83887	0.954713	2.35499	1.71619	0.708154	-2.53354	-1.65102	-2.00808	-2.06422	0.443929	No	No	No
596	13	E	9	GW567145X	0.850993	5.52253	0.650094	2.34121	2.75694	-4.29504	-3.7991	-4.12668	-4.07361	0.252197	0.578104	0.271863	0.819095	0.556354	0.274264	Yes	No	Yes
597	13	E	10	GW775604X	-2.25019	-2.28273	-2.78631	-2.43974	0.30058	-3.17258	-2.75659	-3.69555	-3.20824	0.470494	-0.34217	0.398383	0.144512	0.0669083	0.376327	Yes	No	Yes
598	13	F	3	GSK1379882A	1.62629	1.19368	1.64547	1.48848	0.255485	0.407029	-0.0669392	0.00336244	0.114484	0.255778	-0.213931	0.223373	0.522132	0.177191	0.370198	No	No	No
599	13	F	4	GW828205X	0.259666	-4.05423	0.460499	-1.11135	2.55058	0.253617	-3.7991	0.468789	-1.02556	2.40436	-0.34443	-6.95151	-0.216872	-2.50427	3.85195	No	No	No
600	13	F	5	SB-217780	-0.29224	-3.46817	0.0220611	-1.24611	1.93076	-0.513442	-3.72195	0.3953	-1.28003	2.16303	0.260047	-4.43559	0.647831	-1.1759	2.82962	No	No	No
601	13	F	6	GSK1379880A	3.82077	3.53792	3.25702	3.53857	0.281872	5.77644	2.91462	4.36367	4.35158	1.43095	-2.56179	-1.78646	-2.17306	-2.17377	0.387663	Yes	No	Yes
602	13	F	7	GW663929X	-2.59184	-3.5614	-3.46175	-3.205	0.533339	-4.16976	-3.74906	-4.23447	-4.05109	0.263565	-4.54583	-2.83764	-2.92044	-3.43464	0.963211	Yes	Yes	No
603	13	F	8	SB-477794-AAA	0.0625567	0.0615154	0.543447	0.222506	0.277943	-0.0787753	-0.129489	1.32615	0.37263	0.826165	-0.490748	-0.218056	-0.186494	-0.298433	0.167296	No	No	No
604	13	F	9	SKF-18267	-0.0688493	-0.0317215	-0.084586	-0.0617189	0.027144	0.0234993	-0.0669392	-0.0701259	-0.0378553	0.0531585	0.0109121	-0.0976661	-0.115265	-0.0673397	0.068337	No	No	No
605	13	F	10	GSK1660450B	0.364791	-0.0849997	0.507898	0.262563	0.309386	-1.6896	-1.58899	-1.29493	-1.52451	0.205083	-0.485098	0.0812461	-0.105314	-0.169722	0.288614	No	No	No
606	13	G	3	GSK1379883A	1.4686	1.46007	2.2261	1.71826	0.439828	-0.615716	-0.754991	-0.0701259	-0.480278	0.361964	-0.617857	-1.34559	-1.22613	-1.06319	0.39027	No	No	No
607	13	G	4	GW828206X	-0.502489	-0.524545	-0.463776	-0.496937	0.0307626	-0.845834	-1.13029	-0.682529	-0.886218	0.226596	-0.421826	-0.192417	-0.352521	-0.322255	0.117661	No	No	No
608	13	G	5	SB-317658	3.13746	0.847369	-2.13458	0.616748	2.64357	5.18836	1.37171	-2.27478	1.42843	3.73189	-4.40347	-3.2172	-4.43354	-4.01807	0.693734	No	Yes	No
609	13	G	6	GSK2228768A	0.837852	1.08712	1.18333	1.0361	0.1783	-0.692422	-1.13029	-0.364079	-0.728931	0.384408	-0.697513	-0.417033	-0.437892	-0.517479	0.156262	No	No	No
610	13	G	7	GW552771X	0.588181	0.993884	0.578996	0.720354	0.236929	-0.308893	-0.65074	0.0278586	-0.310592	0.339303	0.334053	-0.107699	0.095804	0.107386	0.221104	No	No	No
611	13	G	8	SB-222517	0.1414	-0.431308	-0.167534	-0.15248	0.286651	0.20248	-0.65074	0.174835	-0.0911418	0.484824	-0.562494	-0.673975	-0.411705	-0.549391	0.131625	No	No	No
612	13	G	9	GSK1379748A	2.04679	-2.21613	1.49142	0.440694	2.31757	-3.42827	-3.5072	-3.89152	-3.60899	0.247838	-0.518994	-5.15848	-0.523262	-2.06691	2.67738	Yes	No	Yes
613	13	G	10	GSK1379723A	0.942977	1.57994	1.50327	1.34206	0.347739	-1.7663	-1.19284	-1.12346	-1.36087	0.352828	-0.912187	-1.21573	-1.12557	-1.08449	0.155883	No	No	No
614	14	B	3	GSK1627798A	-0.627692	0.369649	-0.256414	-0.171486	0.504065	0.821086	2.50087	1.57759	1.63318	0.84127	-1.6056	-1.54107	-1.4003	-1.51566	0.104983	No	No	No
615	14	B	4	GW514784X	-0.424325	0.194725	0.782693	0.184364	0.603576	-0.138522	0.266441	1.28368	0.470533	0.732737	-3.39497	-0.681356	-0.902036	-1.65946	1.50705	No	No	No
616	14	B	5	GSK350559A	2.05675	1.83152	2.15243	2.01356	0.164755	2.07596	1.19394	1.98172	1.75054	0.484326	-2.84626	-3.01424	-2.13704	-2.66585	0.465595	Yes	No	Yes
617	14	B	6	GW813349X	-0.709039	-0.342544	0.0899554	-0.320542	0.399951	-0.064706	0.435077	1.43063	0.600335	0.761245	-0.424317	-0.602014	0.691646	-0.111562	0.701249	No	No	No
618	14	B	7	GSK2297542A	-1.12933	-1.1422	-0.634271	-0.9686	0.289609	0.19365	-0.57674	1.09999	0.238965	0.83928	0.271661	-0.307999	0.0479689	0.00387664	0.292335	No	No	No
619	14	B	8	SB-733416	-0.695481	-0.517468	-0.146205	-0.453052	0.280246	0.156742	-0.11299	0.475425	0.173059	0.294547	-0.307888	-0.422033	0.266221	-0.154567	0.368855	No	No	No
620	14	B	9	GSK1649598A	-0.329421	-0.367533	-0.051741	-0.249565	0.172377	0.488914	0.561554	1.3939	0.814788	0.502835	-0.327197	-0.266783	-0.48769	-0.360556	0.114169	No	No	No
621	14	B	10	SB-334860	-1.00731	-0.892307	-0.00450885	-0.634709	0.54879	-0.91359	-0.956171	0.989769	-0.293331	1.1114	-0.832105	-0.670709	0.168451	-0.444788	0.537176	No	No	No
622	14	C	3	GW320571X	0.551836	1.59412	1.6801	1.27535	0.628058	-1.31958	-1.50424	-0.847172	-1.22366	0.338871	0.460136	1.1631	0.966676	0.863305	0.362704	No	No	No
623	14	C	4	SB-236560	-0.559903	-0.442501	-0.303646	-0.43535	0.128278	-0.433786	0.350759	-0.29609	-0.126372	0.418904	0.30192	0.165995	0.411076	0.292997	0.122784	No	No	No
624	14	C	5	GSK2298859A	1.10771	0.432122	1.97924	1.17302	0.775625	-0.212338	0.266441	0.365209	0.139771	0.308908	-0.934988	0.698381	-0.636423	-0.29101	0.869745	No	No	No
625	14	C	6	GSK1379721A	-0.532788	-0.0676623	-0.728735	-0.443062	0.339547	-1.24576	-0.914012	-1.2513	-1.13702	0.193154	-0.0698439	0.469283	0.749809	0.383083	0.41657	No	No	No
626	14	C	7	GW515532X	-0.695481	-0.842328	-0.886175	-0.807995	0.0998758	-0.35997	-0.871853	-0.259351	-0.497058	0.328458	-0.118548	0.260107	-0.229001	-0.029147	0.256517	No	No	No
627	14	C	8	SB-373598	-1.34625	-0.704887	-0.39811	-0.816417	0.483812	-1.35649	-0.492422	0.291731	-0.519059	0.824431	-0.480226	-0.135232	-0.102702	-0.239387	0.209206	No	No	No
628	14	C	9	GSK977617A	-0.424325	-0.667404	0.152932	-0.312932	0.421359	-0.655234	-0.787535	-0.0756567	-0.506142	0.378634	0.579735	0.968008	0.412184	0.653309	0.285123	No	No	No
629	14	C	10	SB-334865	-1.03443	-0.79235	-0.775967	-0.867581	0.144724	-0.987406	-0.57674	-0.479784	-0.68131	0.269483	-0.350828	0.255299	-0.231216	-0.108915	0.321038	No	No	No
630	14	D	3	GSK483724A	2.61262	4.04306	0.751205	2.46896	1.65062	2.70339	1.10962	-1.28804	0.841659	2.00916	-4.07423	-4.41286	-4.0678	-4.18497	0.197392	Yes	Yes	No
631	14	D	4	SB-737856	-0.668365	-0.754866	-0.492574	-0.638602	0.133655	0.00910999	-0.703217	-0.0389179	-0.244342	0.398122	0.0722335	-0.193622	-0.181916	-0.101102	0.150227	No	No	No
632	14	D	5	SB-317661	-0.261632	-0.479984	-0.24067	-0.327429	0.132532	-0.212338	-0.365945	0.438687	-0.046532	0.427173	-0.711642	-0.118745	0.0659719	-0.254805	0.406269	No	No	No
633	14	D	6	GW709199X	0.714529	0.99438	1.6801	1.12967	0.496801	-0.249246	0.0134866	0.548903	0.104381	0.406764	-0.583109	0.057114	0.458992	-0.0223345	0.525573	No	No	No
634	14	D	7	GW514786X	-0.844617	-0.667404	-0.0202529	-0.510758	0.433932	-0.581418	-0.0286724	0.732597	0.0408356	0.659759	-0.518555	0.861875	-0.052571	0.0969164	0.702251	No	No	No
635	14	D	8	GW856805X	0.497605	0.50709	0.782693	0.595796	0.161927	-0.286154	-0.534581	0.181515	-0.213073	0.363598	-0.0635037	-0.615753	-0.631991	-0.437082	0.323631	No	No	No
636	14	D	9	GW621581X	-1.02087	-0.704887	-0.224925	-0.650227	0.400777	-0.802866	-0.492422	0.291731	-0.334519	0.564124	0.13967	0.128213	0.125797	0.131227	0.007411	No	No	No
637	14	D	10	GSK2334006A	-0.858174	-0.517468	-0.650015	-0.675219	0.171746	1.22707	1.69985	1.65107	1.526	0.260021	1.07542	-0.12321	-0.119598	0.277538	0.690989	No	No	No
638	14	E	3	GSK479719A	4.75475	6.52949	6.02546	5.7699	0.914554	8.01814	15.7388	9.40296	11.0533	4.11641	-4.73188	-5.71326	-4.47882	-4.97465	0.652045	Yes	Yes	No
639	14	E	4	GSK1379899A	-0.153169	1.00687	2.05796	0.970555	1.10601	0.119834	1.82632	2.60628	1.51748	1.27167	-0.316822	-1.93813	-1.19285	-1.14927	0.811532	No	No	No
640	14	E	5	GW630813X	-0.64125	-0.754866	-0.634271	-0.676795	0.067701	-0.027798	-0.408104	0.32847	-0.0358105	0.368352	-0.201835	0.183856	0.237693	0.0732381	0.239736	No	No	No
641	14	E	6	GSK1653537A	2.44993	1.46917	2.68772	2.20227	0.645921	4.1059	4.65098	4.22278	4.32655	0.286975	-2.59726	-2.00133	-1.5158	-2.03813	0.54167	Yes	No	Yes
642	14	E	7	GW659009A	0.4027	1.20679	1.75882	1.12277	0.681955	-0.54451	-1.37776	-1.0676	-0.996625	0.421136	-0.400685	-0.108097	0.0141786	-0.164868	0.213179	No	No	No
643	14	E	8	GSK1323434A	-0.248074	-0.417511	-0.602783	-0.422789	0.177413	0.267466	-0.281626	-0.443045	-0.152402	0.372466	0.631321	0.980374	1.28547	0.965721	0.32732	No	No	No
644	14	E	9	GW275568A	1.59579	1.60662	1.91626	1.70622	0.181983	1.22707	1.27826	0.879552	1.12829	0.216932	0.182322	-0.0294416	0.67115	0.274677	0.359311	No	No	No
645	14	E	10	SB-222903	-0.0582648	-0.14263	0.278884	0.0259964	0.223032	0.19365	0.182123	0.144776	0.173516	0.0255483	0.796165	0.587095	0.541528	0.641596	0.135786	No	No	No
646	14	F	3	GW784041A	2.05675	2.88107	3.97873	2.97218	0.964227	3.62609	7.51779	6.83124	5.99171	2.07724	-3.44281	-3.12312	-2.51178	-3.0259	0.473066	Yes	Yes	No
647	14	F	4	GW475620X	-0.790386	-0.417511	-0.964896	-0.724264	0.279618	-0.396878	0.435077	-0.185873	-0.0492247	0.432483	0.816627	-0.410355	0.933717	0.446663	0.744505	No	No	No
648	14	F	5	SB-331032	-0.749712	-0.604931	-0.55555	-0.636731	0.100912	-0.396878	-0.492422	-0.149134	-0.346145	0.177178	-0.319704	-0.721199	-0.0029935	-0.347966	0.359936	No	No	No
649	14	F	6	GSK1645895A	0.728087	0.682014	2.18391	1.198	0.854133	-0.581418	-1.63072	-0.920649	-1.04426	0.535459	-2.26066	-2.55501	-2.61648	-2.47738	0.190187	No	No	No
650	14	F	7	GSK1398463A	3.43965	2.49373	5.22251	3.71863	1.38562	2.07596	1.44689	5.54538	3.02274	2.20719	-4.52756	-5.20457	-4.44281	-4.72498	0.417494	Yes	Yes	No
651	14	F	8	GSK1804250A	-0.0853804	0.544574	1.16055	0.539915	0.622979	0.968718	1.86848	2.60628	1.81449	0.820113	0.625845	0.263886	0.849241	0.579657	0.295399	No	No	No
652	14	F	9	GSK1535721A	-1.17	-0.442501	-0.681503	-0.764669	0.370813	-0.692142	0.772349	0.585642	0.22195	0.797112	1.342	0.997547	1.51009	1.28321	0.261279	No	No	No
653	14	F	10	SB-333613	-0.478556	-0.692393	-0.287902	-0.486284	0.202356	-0.064706	-1.29344	0.181515	-0.392211	0.790139	-0.607317	-1.16463	-0.651102	-0.807681	0.309897	No	No	No
654	14	G	3	GSK1653539A	2.44993	3.05599	4.24638	3.25077	0.91393	2.29741	2.24791	3.26757	2.6043	0.574947	-2.61513	-4.38436	-2.81063	-3.27004	0.969963	Yes	Yes	No
655	14	G	4	GSK2592465A	1.66357	2.05642	4.01022	2.57674	1.25688	-1.09813	-1.5464	-0.88391	-1.17615	0.338064	0.182898	0.0121188	0.43351	0.209509	0.211952	Yes	No	Yes
656	14	G	5	GSK1576028A	3.65657	4.83023	6.08844	4.85841	1.21618	2.99866	5.70495	2.64301	3.78221	1.67461	-4.22381	-5.24373	-3.95895	-4.47549	0.678363	Yes	Yes	No
657	14	G	6	GSK326180A	-1.03443	-1.20467	-0.901919	-1.04701	0.151768	-0.396878	-1.3356	-0.149134	-0.627205	0.625871	-0.189442	-0.492102	-0.22263	-0.301392	0.165992	No	No	No
658	14	G	7	GW693542X	-0.776828	-0.492479	-0.665759	-0.645022	0.143304	-0.507602	-0.0708314	-0.0756567	-0.21803	0.250788	-0.0554344	-0.166488	-0.18247	-0.134797	0.0691933	No	No	No
659	14	G	8	GSK1723980B	1.32463	-0.454995	2.51454	1.12806	1.49449	-1.02431	-2.93764	-1.10434	-1.68877	1.0823	-1.24998	-5.4371	-1.12694	-2.60467	2.45373	No	No	No
660	14	G	9	GSK198271A	-0.0311493	0.082273	0.467813	0.172979	0.261556	0.415098	-0.155149	0.879552	0.379834	0.518251	-1.29926	-1.22748	-1.03914	-1.18863	0.134344	No	No	No
661	14	G	10	SB-376715	-0.207401	-0.529963	-0.47683	-0.404731	0.172946	0.821086	-0.197308	-0.149134	0.158214	0.574569	-0.433539	-1.5002	-1.4737	-1.13581	0.608332	No	No	No
662	15	B	3	GW810083X	-0.914075	-1.2272	-1.77483	-1.30537	0.435671	-0.345984	-0.265881	-2.4477	-1.01986	1.2372	0.56003	-2.52746	-1.22183	-1.06309	1.54985	No	No	No
663	15	B	4	GSK1379706A	-0.554613	-0.247871	1.22857	0.14203	0.953392	-2.19574	-0.883482	-0.391955	-1.15706	0.932491	0.905801	0.271249	0.036361	0.40447	0.449769	No	No	No
664	15	B	5	GW701424A	2.12637	1.53998	3.37756	2.34797	0.938621	8.02928	14.8653	9.21277	10.7025	3.65339	-1.97307	-4.84346	-4.58236	-3.79963	1.58723	Yes	Yes	No
665	15	B	6	GSK986310C	0.853279	-0.555336	1.02144	0.439795	0.865901	1.04133	0.892119	0.821273	0.918241	0.11233	0.110598	0.470241	0.255807	0.278882	0.180928	No	No	No
666	15	B	7	GSK1033723A	0.928167	-0.236483	0.827256	0.506313	0.645257	-0.140456	-0.574682	-0.762664	-0.492601	0.319122	0.572205	0.00369638	-0.231218	0.114894	0.413093	No	No	No
667	15	B	8	GW630823A	-0.854165	-1.69409	-0.337859	-0.962039	0.684522	-0.50013	-1.73268	0.551667	-0.560382	1.14337	0.559682	-0.243232	-0.604898	-0.0961491	0.596059	No	No	No
668	15	B	9	GSK2181306A	-0.929053	-1.19304	-0.622665	-0.914919	0.28545	-0.602894	0.120119	-0.122349	-0.201708	0.367982	0.622645	0.461322	0.0249746	0.369647	0.309202	No	No	No
669	15	B	10	GSK2347225A	-1.39336	-1.76242	-1.49003	-1.5486	0.191376	-0.448748	-0.497482	-0.863766	-0.603332	0.226855	1.48046	1.5555	0.791483	1.27581	0.421118	No	No	No
670	15	C	3	GW681251X	-0.105286	-0.919738	0.387102	-0.212641	0.660001	0.733038	1.27812	1.15828	1.05648	0.286446	0.53081	-0.662955	-0.149961	-0.0940352	0.598844	No	No	No
671	15	C	4	SB-708999	2.06646	1.19835	3.37756	2.21413	1.09708	9.15969	14.7881	9.92049	11.2894	3.05374	-2.08995	-5.06809	-4.55286	-3.90363	1.59168	Yes	Yes	No
672	15	C	5	GW622475X	-0.105286	-1.18165	-0.247239	-0.511392	0.584786	0.476128	1.43252	0.416864	0.77517	0.570052	0.60386	-0.195853	-0.412882	-0.00162506	0.535476	No	No	No
673	15	C	6	SB-743341	-0.225106	-1.15888	0.102296	-0.427229	0.654431	1.19548	1.27812	2.47261	1.64874	0.714693	-0.504413	-0.305661	-0.849187	-0.553087	0.275013	No	No	No
674	15	C	8	GW680338X	-0.374882	-1.10194	-0.18251	-0.553111	0.484935	0.116454	0.0429187	0.517966	0.225779	0.255698	0.716914	-0.906539	-0.052142	-0.080589	0.8121	No	No	No
675	15	C	9	GW567143X	2.1114	-0.236483	2.54904	1.47465	1.49795	-1.06533	-2.27308	-0.762664	-1.36703	0.799128	1.01433	-6.91978	-1.00601	-2.30382	4.1232	No	No	No
676	15	C	10	GW829351X	-0.629501	-1.34108	-0.441425	-0.804001	0.474534	0.681656	-0.0342814	0.450564	0.36598	0.365387	0.81327	0.256199	-0.60024	0.15641	0.712019	No	No	No
677	15	D	3	GW693028X	-0.479725	-0.896963	-0.00127011	-0.459319	0.448195	-0.602894	0.583319	0.753872	0.244765	0.739031	-0.22578	-1.0353	-0.358538	-0.539872	0.434156	No	No	No
678	15	D	4	GW679662X	0.793369	-0.555336	1.1509	0.462978	0.899821	-0.345984	0.0429187	-1.03227	-0.445112	0.544406	-1.03107	-0.568754	-0.217244	-0.605689	0.408168	No	No	No
679	15	D	5	SB-708998	0.0145349	-0.680599	-0.0401073	-0.23539	0.386529	0.578892	2.28172	0.180958	1.01386	1.11588	0.284875	-0.711449	-0.252438	-0.226337	0.498674	No	No	No
680	15	D	6	GSK977620A	0.179288	-0.805862	1.50043	0.291287	1.15722	0.78442	0.0429187	2.23671	1.02135	1.11592	-1.49685	-0.929392	-2.24919	-1.55848	0.662054	No	No	No
681	15	D	7	GSK1383281A	-2.41183	-2.36596	-2.65514	-2.47765	0.155419	-3.78858	-5.36108	-4.26755	-4.4724	0.806019	-1.96855	-5.71858	-4.46901	-4.05205	1.90947	Yes	Yes	No
682	15	D	8	GW830899A	-0.854165	-0.976676	-0.570882	-0.800574	0.208137	-0.602894	0.969319	-0.358255	0.00272334	0.845986	0.626471	-0.589935	0.0632742	0.03327	0.608758	No	No	No
683	15	D	9	GSK1379767A	0.41893	-0.304809	-0.415533	-0.100471	0.453208	-0.602894	0.0429187	-3.15542	-1.23847	1.69124	0.119295	-0.348023	0.32309	0.0314538	0.344072	No	No	No
684	15	D	10	GSK1379757A	-0.734344	-0.851413	-0.881579	-0.822445	0.0777745	-3.12061	-3.73988	-3.08802	-3.31617	0.367306	-1.74766	0.903898	0.476806	-0.122317	1.42369	Yes	No	Yes
685	15	E	3	GSK2008607A	1.49732	0.435384	2.1995	1.3774	0.888152	4.89498	7.60852	5.13497	5.87949	1.50218	-0.695387	-1.88645	-2.79574	-1.79252	1.05332	Yes	No	Yes
686	15	E	4	SB-317651	-0.629501	-1.32969	-0.169565	-0.709586	0.584195	-0.859805	-0.497482	0.484265	-0.291007	0.695417	-1.13891	-0.193066	-0.314028	-0.548667	0.514727	No	No	No
687	15	E	5	GSK1229782A	0.868257	-0.600886	0.348264	0.205212	0.744945	-1.47639	-1.80988	-1.23448	-1.50692	0.288916	0.592033	0.478602	0.704015	0.59155	0.112708	No	No	No
688	15	E	6	GW494601A	2.35104	0.412608	2.12183	1.62849	1.0592	-1.11671	-0.497482	-0.728963	-0.781053	0.312886	-0.394143	1.27959	0.48871	0.458051	0.837286	No	No	No
689	15	E	7	GSK1383280A	-1.33345	0.423996	-2.66809	-1.19251	1.55085	-3.41349	-0.111481	-4.26755	-2.59751	2.1949	-2.29762	-5.7994	-7.13808	-5.07837	2.49949	Yes	Yes	No
690	15	E	8	GSK955403A	-0.509681	-1.62577	-1.03693	-1.05746	0.558327	0.219218	-1.11508	-1.03227	-0.642712	0.7476	0.412191	-0.150704	-0.790702	-0.176405	0.601858	No	No	No
691	15	E	9	GSK1379729A	-0.779277	-1.39802	-0.739176	-0.972157	0.36935	-0.911187	0.0429187	-0.526759	-0.465009	0.480041	0.290093	-0.161294	-0.554694	-0.141965	0.422725	No	No	No
692	15	E	10	GSK1379725A	0.838302	-0.225096	0.840202	0.484469	0.614502	-1.27086	-0.651882	-1.77369	-1.23214	0.561904	0.811879	0.562212	0.0570634	0.477051	0.384546	No	No	No
693	15	F	3	SB-738481	0.04449	-0.81725	0.607179	-0.0551937	0.717427	1.55515	2.20452	1.8997	1.88646	0.324887	-0.266131	0.033796	-1.33725	-0.523194	0.720764	No	No	No
694	15	F	4	GSK1322949A	4.25319	2.00687	4.85338	3.70448	1.50049	9.36522	16.7953	8.84206	11.6675	4.44849	-2.68791	-5.10098	-5.01245	-4.26711	1.36834	Yes	Yes	No
695	15	F	5	GSK292658A	-0.404837	-1.42079	-0.480262	-0.76863	0.566046	1.14409	-0.265881	0.24836	0.375524	0.713538	0.943369	-0.116702	0.716954	0.51454	0.558271	No	No	No
696	15	F	6	GW835314X	-0.0453755	-1.18165	0.736636	-0.163464	0.964581	0.52751	-0.0342814	1.63009	0.707774	0.846703	-0.24039	0.534899	2.22513	0.839879	1.26074	No	No	No
697	15	F	7	SKF-97359	-0.629501	-1.30692	-0.0918902	-0.676102	0.608852	0.219218	-0.188681	0.450564	0.160367	0.323661	0.551682	0.719399	0.598433	0.623171	0.086552	No	No	No
698	15	F	8	GSK1379724A	-0.0154203	-1.09055	1.03439	-0.0238615	1.06249	-0.140456	0.120119	1.9671	0.648921	1.14899	1.3768	0.494209	1.06165	0.977553	0.447265	No	No	No
699	15	F	9	GSK2606414A	1.45238	-0.0315071	2.08299	1.16796	1.08556	0.0650717	-0.497482	0.046155	-0.128752	0.31947	0.682476	0.232788	-0.317134	0.199377	0.500642	No	No	No
700	15	F	10	GSK1487252A	-2.39686	-2.58232	-2.59041	-2.5232	0.109491	-3.35183	-5.11404	-4.16307	-4.20965	0.882028	-3.79027	-5.0614	-6.57393	-5.14187	1.39357	Yes	Yes	No
701	15	G	3	SB-217360	-0.509681	-1.32969	-0.648556	-0.829309	0.438871	0.219218	0.0429187	-0.796365	-0.178076	0.542661	0.153733	0.701005	-0.039203	0.271845	0.383979	No	No	No
702	15	G	4	SB-642057	-0.32995	-1.01084	-0.104836	-0.481875	0.471722	1.09271	1.20092	1.15828	1.15064	0.054507	-1.37336	-1.02527	-0.367337	-0.921988	0.510902	No	No	No
703	15	G	5	GSK1326180A	-0.94403	-1.45495	-0.829796	-1.07626	0.332895	-0.50013	-0.883482	-0.728963	-0.704192	0.192872	0.484197	0.303021	0.125899	0.304372	0.179153	No	No	No
704	15	G	6	SB-684387-B	144.279	108.743	123.333	125.451	17.8625	411.378	721.091	300.725	477.731	217.897	-0.193777	-0.850799	-0.0329923	-0.359189	0.43327	Yes	No	Yes
705	15	G	7	GSK1398470A	2.33606	2.06381	3.75299	2.71762	0.906931	4.02149	9.07532	5.30348	6.13343	2.62715	-1.97515	-4.80054	-4.06169	-3.61246	1.46528	Yes	Yes	No
706	15	G	8	GW560109X	1.5722	0.663135	2.58787	1.60774	0.962862	5.46018	8.30332	5.26978	6.34443	1.69912	-0.413623	-1.1596	-1.91536	-1.16286	0.750876	Yes	No	Yes
707	15	G	9	GW664114X	1.39247	-0.0201195	1.2933	0.888552	0.788493	0.835802	0.660519	-0.122349	0.457991	0.510173	0.324183	0.355974	-0.802089	-0.040644	0.659622	No	No	No
708	15	G	10	GSK2358994A	-1.40834	-1.69409	-0.855688	-1.31937	0.426224	-0.191838	0.583319	1.09088	0.49412	0.645994	2.10869	3.11288	1.49019	2.23725	0.818947	No	No	No
709	16	B	3	GW681170A	3.72867	4.38014	6.74433	4.95105	1.58682	-1.86723	-1.57661	-0.976759	-1.47353	0.454095	-2.89237	-2.12841	-2.22325	-2.41467	0.416402	Yes	No	Yes
710	16	B	4	GSK1660437A	2.14884	3.33293	1.90741	2.46306	0.762939	-0.755878	-0.404887	-1.70028	-0.953681	0.669966	-1.67944	-1.5627	-0.642123	-1.29475	0.568201	Yes	No	Yes
711	16	B	5	GW560459X	-3.09618	0.993402	0.86415	-0.412875	2.32471	-3.80001	-0.0894229	-0.687351	-1.52559	1.99226	-6.6669	-0.709006	0.15339	-2.4075	3.71386	No	No	No
712	16	B	6	GSK1379812A	-2.19041	-2.34878	-2.23401	-2.25773	0.0818047	-3.76879	-3.78035	-3.63449	-3.72788	0.081083	-1.61548	-1.0388	-0.641769	-1.09868	0.48961	Yes	No	Yes
713	16	B	7	GSK1398473A	3.39164	4.06821	5.95398	4.47128	1.32788	2.28825	2.93002	3.46083	2.89303	0.587164	-3.45624	-3.48724	-3.16231	-3.3686	0.179323	Yes	Yes	No
714	16	C	3	SB-738004	1.13775	1.06025	1.36997	1.18932	0.161175	-0.127725	-0.0894229	0.422046	0.0682994	0.306952	-0.308573	-0.330334	-0.520498	-0.386468	0.116582	No	No	No
715	16	C	4	GSK1379708A	0.969239	0.904277	1.59127	1.15493	0.379276	-1.23907	-1.53154	-0.590882	-1.1205	0.48141	0.249759	-0.0249875	0.551146	0.258639	0.288169	No	No	No
716	16	C	5	GSK1398468A	7.35173	6.6751	9.71603	7.91429	1.59661	1.99833	1.3527	2.06202	1.80435	0.392438	-4.30467	-4.67887	-4.71373	-4.56576	0.226777	Yes	Yes	No
717	16	C	6	GSK1287544A	2.73864	2.86502	5.9856	3.86309	1.83923	1.1769	0.992168	3.26789	1.81232	1.26394	-1.86642	-1.41995	-2.56479	-1.95038	0.577021	Yes	No	Yes
718	16	C	7	GSK2593067A	5.45594	7.23213	9.36828	7.35212	1.95893	-2.25378	-1.89207	-1.84498	-1.99695	0.223669	-3.08294	-3.16524	-2.96042	-3.06953	0.103065	Yes	Yes	No
719	16	D	3	GW569716A	1.55904	0.837433	1.52804	1.30817	0.407966	-0.659239	-0.990749	-0.253239	-0.634409	0.369381	0.367234	-0.819172	-0.373416	-0.275118	0.59928	No	No	No
720	16	D	4	SB-710363	8.42601	9.46025	11.9606	9.94896	1.81727	10.0194	9.73503	8.91135	9.55525	0.575472	-3.68075	-3.95836	-3.53178	-3.72363	0.216501	Yes	Yes	No
721	16	D	5	GSK1379713A	2.16991	3.02099	4.02554	3.07214	0.928873	2.14329	1.84843	1.29027	1.76066	0.43323	-1.32408	-2.47839	-1.66533	-1.8226	0.593008	Yes	No	Yes
722	16	D	6	SKF-104365	1.24307	1.21621	1.52804	1.32911	0.172802	1.22522	0.451373	-0.301474	0.458373	0.763371	-3.04019	-3.21519	-2.89996	-3.05178	0.157931	No	Yes	No
723	16	D	7	GSK1379788A	2.44374	2.70905	2.38162	2.51147	0.173908	0.645387	0.451373	-0.108535	0.329408	0.391479	0.423034	-0.589277	0.191574	0.00844399	0.53042	Yes	No	Yes
724	16	E	3	GW818933X	2.46481	-0.454876	-3.68825	-0.559439	3.07786	-2.7853	-3.28913	-3.69719	-3.25721	0.456786	0.720637	0.0267302	-0.221385	0.175327	0.488275	Yes	No	Yes
725	16	E	4	GW525701A	7.62557	8.32391	11.0754	9.0083	1.82392	12.0005	9.32943	8.62194	9.98394	1.78183	-4.38495	-4.85527	-4.92057	-4.72026	0.29222	Yes	Yes	No
726	16	E	5	GW697465A	2.61226	7.49951	9.81088	6.64088	3.67532	2.09497	2.25402	1.72438	2.02446	0.27177	-1.32701	-3.74866	-3.90691	-2.99419	1.44599	Yes	No	Yes
727	16	E	6	GW768504A	0.210923	0.458653	0.484784	0.384787	0.151136	-0.272683	0.045776	-0.205005	-0.143971	0.167773	0.324486	0.367146	-0.18214	0.169831	0.305561	No	No	No
728	16	F	3	GW694077X	-2.35893	-2.72756	-3.71986	-2.93545	0.703882	-3.77256	-3.70825	-3.8226	-3.7678	0.0573275	-0.926294	-2.78834	-1.38	-1.69821	0.970951	Yes	No	Yes
729	16	F	4	GW583340C	2.48587	2.15202	5.06879	3.23556	1.59638	-1.62563	-1.98221	-1.1697	-1.59251	0.407266	1.1256	0.560555	0.457099	0.714418	0.359831	Yes	No	Yes
730	16	F	5	GW707818B	19.6533	10.2624	16.3233	15.413	4.76119	2.62649	3.87641	2.54437	3.01576	0.746479	-1.77015	-3.81242	-3.56042	-3.04766	1.11351	Yes	Yes	No
731	16	F	6	GSK1379732A	0.526888	2.26343	2.50807	1.76613	1.08016	-0.176044	-0.85555	0.518515	-0.171026	0.687046	0.466108	-0.504615	-0.0113697	-0.0166256	0.485383	No	No	No
732	16	G	3	GSK682037B	27.8684	13.7605	29.0637	23.5642	8.51125	-3.74202	-3.96512	-3.8226	-3.84325	0.112974	-3.90591	-5.65442	-4.74697	-4.7691	0.874463	Yes	Yes	No
733	16	G	4	GW440135A	0.126665	0.748309	0.769309	0.548094	0.365119	-1.38403	-1.21608	-1.70028	-1.43346	0.245855	-0.526227	-1.71183	-0.438118	-0.892059	0.71131	No	No	No
734	16	G	5	GW654607A	6.29851	7.54407	8.23018	7.35759	0.979243	0.258831	0.541505	-0.349709	0.150209	0.455428	-3.53521	-4.57827	-3.74886	-3.95411	0.550986	Yes	Yes	No
735	16	G	6	GW554060X	-0.126107	0.258122	0.231873	0.121296	0.214659	-0.369322	0.451373	-0.397943	-0.105298	0.482303	-0.0367491	-0.718216	-0.278662	-0.344542	0.345477	No	No	No
736	17	B	3	GSK1379753A	0.597861	1.44837	0.327568	0.791265	0.584894	0.060759	-0.430862	-1.46207	-0.610725	0.777185	-0.732076	-1.09581	-0.598078	-0.808654	0.257549	No	No	No
737	17	B	4	SB-226605	-0.254749	0.0506839	0.627943	0.141292	0.448267	-0.521106	-0.626379	-0.325877	-0.491121	0.152479	0.198783	-6.262	-0.077813	-2.04701	3.65291	No	No	No
738	17	B	5	GW810445X	-0.169488	-3.37999	-0.543517	-1.36433	1.7556	0.118945	-4.03327	-0.812818	-1.57571	2.1787	-0.866776	-3.60793	-0.260132	-1.57828	1.78371	No	No	No
739	17	B	6	GW823670X	0.853644	-0.635451	0.958354	0.392183	0.891495	0.758997	-0.724138	0.485691	0.173517	0.789311	-0.615719	-6.28856	-0.517595	-2.47396	3.30391	No	No	No
740	17	B	7	SB-711880	0.967326	1.16883	1.73933	1.29183	0.400429	0.060759	0.106811	-0.217668	-0.0166994	0.175561	0.46589	0.575583	0.468322	0.503265	0.0626413	No	No	No
741	17	B	8	GW635815X	0.853644	0.508107	1.70929	1.02368	0.61838	-0.870226	-1.06629	-0.00125013	-0.645923	0.566845	0.132294	-1.45848	-0.754938	-0.693707	0.79715	No	No	No
742	17	B	9	GSK2297430A	-0.766316	-1.52488	-1.1743	-1.15517	0.379646	-0.579293	-1.60397	-1.46207	-1.21511	0.555186	-0.557827	-1.295	-0.874841	-0.909223	0.369787	No	No	No
743	17	B	10	GSK223810A	0.54102	1.42295	1.5591	1.17436	0.552696	-2.32489	-1.65285	-1.67849	-1.88541	0.380817	-5.15538	-1.44382	-1.16064	-2.58661	2.22912	No	No	No
744	17	C	3	GSK1379731A	-2.13049	-2.59221	-2.91647	-2.54639	0.394988	-4.22759	-4.35099	-4.07532	-4.21797	0.138085	1.32223	0.153844	0.712235	0.729438	0.584386	Yes	No	Yes
745	17	C	4	SB-213663	0.853644	1.09259	1.0785	1.00825	0.134075	-0.346547	-0.137586	-0.379982	-0.288038	0.131364	-0.314794	-0.243169	0.607525	0.0165206	0.513076	No	No	No
746	17	C	5	GSK2297099A	-2.04523	-0.9404	-0.663667	-1.21643	0.730976	-1.68484	-0.186465	-0.217668	-0.696323	0.85622	-0.0832257	0.942373	0.834191	0.564446	0.563503	No	No	No
747	17	C	6	SB-732932	2.55887	1.9312	3.33131	2.60713	0.701301	1.92273	1.23104	2.16293	1.77223	0.483832	0.354691	-0.0348174	-0.397281	-0.0258026	0.376067	Yes	No	Yes
748	17	C	7	SB-736398	-0.823156	0.838468	-0.573554	-0.186081	0.896019	-0.579293	0.302329	-1.67849	-0.651818	0.992399	-5.69819	0.484458	-1.05962	-2.09112	3.2178	No	No	No
749	17	C	8	GW567142A	3.09885	1.37213	1.46899	1.97999	0.970172	-2.79038	-3.16811	-2.92289	-2.96046	0.191644	2.80737	1.93513	2.46438	2.4023	0.43942	Yes	No	Yes
750	17	C	9	GW689066X	0.654702	0.787643	0.327568	0.589971	0.23677	1.22449	1.03552	0.485691	0.915233	0.383807	-0.316514	0.250006	0.790254	0.241249	0.553436	No	No	No
751	17	C	10	GSK1307810A	7.98715	9.3008	8.97835	8.75543	0.684605	4.25019	5.09251	0.918527	3.42041	2.20725	-5.32619	-5.51927	-4.35286	-5.0661	0.625188	Yes	Yes	No
752	17	D	3	SKF-97416	0.342078	0.203158	0.65798	0.401072	0.233079	0.293505	-0.039827	-0.163564	0.0300381	0.236408	0.00103313	0.552688	-0.299963	0.084586	0.432422	No	No	No
753	17	D	4	GSK2291363A	0.029454	0.304808	-0.0328808	0.10046	0.179694	-0.46292	0.253449	-0.217668	-0.14238	0.364071	-0.0602981	1.51522	0.288467	0.581131	0.827531	No	No	No
754	17	D	5	SB-548492	0.285237	1.118	0.507793	0.637012	0.431159	0.642624	1.96423	-0.109459	0.832464	1.0498	-0.128508	-0.225768	0.333636	-0.00687989	0.298878	No	No	No
755	17	D	6	GW692089A	3.01359	2.99852	2.12981	2.71398	0.505955	-0.579293	-0.186465	0.485691	-0.0933558	0.538562	-0.0969823	0.531166	0.353757	0.262647	0.323834	Yes	No	Yes
756	17	D	7	GI262866A	5.82721	4.52327	4.23243	4.86097	0.849327	0.293505	0.106811	0.864422	0.421579	0.39471	-0.285562	0.54124	0.527863	0.26118	0.47354	Yes	No	Yes
757	17	D	8	SB-737447	1.70625	2.99852	0.597905	1.76756	1.20148	0.933557	2.5019	-0.0553547	1.1267	1.28952	1.17149	1.02846	1.63943	1.27979	0.319561	No	No	No
758	17	D	9	SB-610250	-0.396851	0.152333	1.0785	0.277995	0.745662	-0.812039	0.0090524	0.864422	0.0204785	0.838289	-0.00469877	-0.0306962	0.343902	0.102836	0.209174	No	No	No
759	17	D	10	SB-733887	1.19469	0.711406	0.327568	0.744554	0.434509	0.584438	0.20457	-0.0553547	0.244551	0.321765	0.437803	0.784851	1.57414	0.932265	0.582336	No	No	No
760	17	E	3	GSK1034945A	0.398919	0.43187	0.898279	0.576356	0.27928	0.526251	0.0579318	0.0528544	0.212346	0.271862	-0.828945	-0.637892	-0.948344	-0.80506	0.156598	No	No	No
761	17	E	4	SKF-105561	0.48418	0.0252715	0.868242	0.459231	0.422039	0.177132	0.253449	0.215168	0.21525	0.0381587	-0.899447	-0.00780042	-0.0696004	-0.325616	0.497912	No	No	No
762	17	E	5	SB-284852-BT	0.0862947	-0.101791	-0.39333	-0.136275	0.241665	-2.79038	-3.31474	-3.51804	-3.20772	0.375451	0.842475	1.28581	1.05306	1.06045	0.22176	Yes	No	Yes
763	17	E	6	GSK2206003A	-0.169488	0.685994	1.0785	0.53167	0.638148	-0.0556141	0.742243	0.648004	0.444878	0.435992	-0.705709	0.572836	0.188274	0.0184667	0.655969	No	No	No
764	17	E	7	GW696155X	1.08101	0.762231	1.70929	1.18418	0.481885	0.351692	0.840002	0.702109	0.631267	0.251745	-0.925241	-0.419466	-0.517185	-0.620631	0.268287	No	No	No
765	17	E	8	GW829058X	-2.49996	0.253983	0.507793	-0.579394	1.66809	-3.89593	0.253449	0.5939	-1.01619	2.49972	-1.11955	0.225278	0.0240227	-0.290084	0.725355	No	No	No
766	17	E	9	GW819776X	0.256817	0.381045	0.988392	0.542085	0.391473	-0.113801	-0.235344	0.5939	0.0815848	0.44782	-0.964791	0.533455	-0.573441	-0.334926	0.777079	No	No	No
767	17	E	10	SB-219980	1.50731	1.39754	1.97963	1.62816	0.309288	0.177132	0.0579318	0.918527	0.38453	0.466279	-0.0551394	0.762871	-0.285591	0.140714	0.550987	No	No	No
768	17	F	3	SB-517389	0.48418	0.838468	0.207419	0.510022	0.316317	0.060759	0.497846	-0.325877	0.0775759	0.412119	-0.855312	-1.10634	-0.33774	-0.766464	0.391926	No	No	No
769	17	F	4	SB-735464	4.66197	4.31997	4.14232	4.37475	0.264121	8.61418	8.17191	6.27487	7.68699	1.24276	-4.63148	-4.075	-3.30042	-4.0023	0.668504	Yes	Yes	No
770	17	F	5	GSK2336394A	-0.993679	-0.101791	-0.27318	-0.456216	0.473279	-1.33572	-0.284224	-0.866922	-0.828955	0.526774	-0.431152	-0.462052	-0.0170401	-0.303415	0.248488	No	No	No
771	17	F	6	GW811603A	4.40619	5.03151	5.61416	5.01729	0.604109	-0.753852	-0.919656	-0.704609	-0.792706	0.112665	0.260115	-1.15625	-0.496243	-0.464126	0.708729	Yes	No	Yes
772	17	F	7	GSK299495A	0.313658	-0.711688	-0.423367	-0.273799	0.528783	-0.521106	-1.31069	-0.921027	-0.917608	0.394803	-0.716027	-0.586605	-0.718392	-0.673675	0.0754138	No	No	No
773	17	F	8	GW876731X	2.87149	3.151	3.2412	3.08789	0.192763	3.49376	3.18621	2.37935	3.01977	0.575549	-1.66981	-1.54227	-0.690059	-1.30072	0.532675	Yes	No	Yes
774	17	F	9	GW457859A	0.285237	0.940118	1.01843	0.747928	0.402611	-0.579293	0.0090524	-0.217668	-0.262636	0.296739	0.479646	-0.243627	0.582066	0.272695	0.450071	No	No	No
775	17	F	10	GW829350X	-0.226329	0.33022	-0.483442	-0.126517	0.415913	-0.0556141	-0.186465	-1.24565	-0.495911	0.652584	0.0273998	-0.29125	0.704433	0.146861	0.508477	No	No	No
776	17	G	3	GSK2373693A	0.938905	-0.30509	1.52907	0.72096	0.936299	2.38822	0.155691	2.92039	1.82143	1.46691	-1.73688	-1.6595	-2.0016	-1.79933	0.179398	No	No	No
777	17	G	4	SB-222516	-0.510533	-0.584626	0.237456	-0.285901	0.454752	-0.346547	-1.01741	-0.0553547	-0.473105	0.493358	0.0124969	-0.196461	-0.0453734	-0.076446	0.107889	No	No	No
778	17	G	5	GW461487A	-0.28317	0.126921	0.447718	0.0971564	0.366352	-0.28836	0.155691	-0.109459	-0.0807096	0.223417	0.0721086	0.195056	-0.125856	0.0471027	0.161911	No	No	No
779	17	G	6	GSK306886A	0.0862947	2.15991	3.81191	2.01937	1.86678	-2.67401	-1.45733	-0.5964	-1.57591	1.04387	-6.34647	0.511933	-1.13888	-2.32447	3.57961	Yes	No	Yes
780	17	G	7	GSK2296823A	-1.27788	-1.347	-0.603592	-1.07616	0.41071	-1.33572	-1.06629	-0.109459	-0.837157	0.644442	-0.545216	-0.408476	-0.0675473	-0.340413	0.246001	No	No	No
781	17	G	8	GW867253X	0.342078	0.152333	0.928317	0.474243	0.404522	0.235319	0.106811	1.13494	0.492358	0.560193	0.869415	1.00282	0.711414	0.861216	0.145875	No	No	No
782	17	G	9	GSK2373723A	0.0578744	0.457282	1.85948	0.791545	0.946172	0.700811	0.93776	2.16293	1.26717	0.784749	-3.19908	-1.83763	-2.43769	-2.49147	0.682319	No	No	No
783	17	G	10	GSK1398475A	8.55556	7.21698	5.91453	7.22902	1.32056	5.18117	1.86647	1.13494	2.72753	2.15617	-7.21141	-6.74053	-6.42078	-6.7909	0.397715	Yes	Yes	No
784	18	B	3	GW792479X	2.6656	2.20923	2.38932	2.42138	0.22987	-1.83851	-2.47975	-1.85254	-2.05693	0.366238	-1.16206	-0.903134	-0.674394	-0.913195	0.243987	Yes	No	Yes
785	18	B	4	SB-238039-R	-3.43309	-2.18432	-2.11279	-2.57673	0.74249	-3.78775	-4.31866	-4.13627	-4.0809	0.269753	-6.81496	0.000758032	-0.610305	-2.47484	3.77106	Yes	No	Yes
786	18	B	5	GSK2297543A	0.273536	-0.578983	-0.444596	-0.250014	0.45836	-0.0221629	-0.928383	-1.19377	-0.714772	0.614319	-0.236455	-0.519421	-0.763435	-0.506437	0.26373	No	No	No
787	18	B	6	SB-742034-AC	-0.179017	-0.135403	-0.203411	-0.172611	0.0344536	-0.996786	-0.928383	-1.06202	-0.995728	0.0668224	-0.666077	-1.06796	-0.219895	-0.651312	0.424227	No	No	No
788	18	B	7	SB-742251	0.144235	-0.70572	-0.665681	-0.409055	0.479582	-0.110765	-1.84095	-1.45728	-1.13633	0.908648	0.131655	-0.521562	0.0154267	-0.124827	0.348463	No	No	No
789	18	B	8	GSK323543A	6.09208	5.54664	4.49968	5.37947	0.809254	2.10429	1.90058	0.51903	1.50797	0.862478	-3.53879	-4.11412	-3.46157	-3.70482	0.356557	Yes	Yes	No
790	18	B	9	GSK2299009A	-0.825522	-0.600106	-0.705878	-0.710502	0.112779	-1.08539	-0.791498	-1.19377	-1.02355	0.208143	-0.102773	-0.169959	-0.210111	-0.160948	0.0542333	No	No	No
791	18	B	10	GW682569X	5.61797	2.86404	3.93692	4.13964	1.38812	-1.7499	-2.75352	-2.15996	-2.22113	0.504595	-1.89489	-1.88141	-2.44494	-2.07374	0.321531	Yes	No	Yes
792	18	C	3	GSK257997A	0.898491	0.688387	1.50498	1.03062	0.424026	0.332246	0.349212	1.04605	0.575834	0.407303	0.325397	-0.54725	0.0716887	-0.0500549	0.448881	No	No	No
793	18	C	4	GW868318X	0.165785	1.00523	-0.303905	0.289037	0.663213	-0.420872	0.851125	-1.0181	-0.195948	0.954694	-0.132319	-0.240066	0.865228	0.164281	0.609423	No	No	No
794	18	C	5	GSK364507A	1.13554	0.519404	0.23876	0.631236	0.458731	0.376547	-0.1527	-0.403246	-0.0598	0.398111	0.669773	-0.64679	-0.164612	-0.0472098	0.666087	No	No	No
795	18	C	6	GSK1014915A	0.230436	-0.219895	-0.665681	-0.21838	0.44806	0.50945	0.440469	-0.710672	0.079749	0.685393	-0.53627	-1.2237	-0.410697	-0.723555	0.437663	No	No	No
796	18	C	7	GW767488X	5.42402	6.20145	6.73064	6.1187	0.657225	3.92063	0.12107	0.73862	1.59344	2.03892	-2.99776	-3.71917	-3.02321	-3.24671	0.409355	Yes	Yes	No
797	18	C	8	SB-223132	0.0364845	-0.135403	-0.444596	-0.181171	0.243784	0.0664393	0.349212	-0.578918	-0.0544222	0.475723	1.00834	0.159702	0.793799	0.653946	0.441265	No	No	No
798	18	C	9	GSK1325775A	1.24329	0.308176	1.02261	0.858026	0.488801	1.70558	0.0754417	0.914292	0.898437	0.815184	0.547231	-0.0891495	-1.29377	-0.278561	0.935	No	No	No
799	18	C	10	GSK2224810A	0.273536	-0.431123	-0.68578	-0.281122	0.496938	0.50945	-0.882755	-1.06202	-0.47844	0.86022	0.880467	0.390357	0.392627	0.554484	0.282312	No	No	No
800	18	D	3	GW869640X	1.86825	0.456036	0.580438	0.96824	0.781907	1.43977	0.668611	0.255523	0.787969	0.601079	0.432439	-1.56513	-0.268819	-0.467171	1.01345	No	No	No
801	18	D	4	GSK2593074A	8.09624	7.04636	6.67034	7.27098	0.739013	1.26257	0.349212	-0.31541	0.432123	0.79225	-1.99951	-2.76818	-2.61568	-2.46112	0.406978	Yes	No	Yes
802	18	D	5	SB-627772-A	1.11399	0.751756	1.36429	1.07668	0.307966	0.642353	-0.107072	0.0359331	0.190405	0.397876	1.7959	0.601747	0.858378	1.08534	0.628596	No	No	No
803	18	D	6	GSK902056A	0.295086	-0.219895	-0.123017	-0.0159416	0.273679	0.332246	0.0298133	-0.97418	-0.20404	0.683888	-0.269391	-0.227222	-0.46647	-0.321027	0.127709	No	No	No
804	18	D	7	GSK2373690A	0.575238	0.434913	0.0980691	0.369407	0.245236	0.775256	0.531726	-0.622836	0.228049	0.74688	-1.05162	-1.30397	-1.20424	-1.18661	0.127094	No	No	No
805	18	D	8	GW829116X	1.26484	1.55442	0.821622	1.21363	0.369075	0.199342	0.166698	-0.31541	0.0168768	0.288232	-1.02547	-1.3318	-0.823611	-1.06029	0.255878	No	No	No
806	18	D	9	GW461484A	0.726089	0.920738	0.439747	0.695525	0.241948	-0.110765	0.257955	-0.710672	-0.187827	0.48889	0.749207	0.401596	0.44155	0.530784	0.190211	No	No	No
807	18	D	10	GW482059X	1.50189	2.23035	1.00251	1.57825	0.617473	0.155041	1.26178	-1.06202	0.118269	1.16233	-0.376918	0.136155	-0.389171	-0.209978	0.299822	No	No	No
808	18	E	3	GSK429286A	0.920041	0.836247	1.1834	0.979895	0.18115	0.420848	-0.380842	0.870374	0.30346	0.633814	0.626665	0.649912	0.721882	0.666153	0.0496425	No	No	No
809	18	E	4	GSK2375584A	4.58357	4.17365	3.89672	4.21798	0.345562	-1.83851	-2.11472	-2.86265	-2.27196	0.529869	-1.22212	-1.41475	-1.31872	-1.31853	0.0963172	Yes	No	Yes
810	18	E	5	SB-390534	0.445937	0.223685	-0.22351	0.148704	0.340964	-0.0664639	-0.563356	-1.0181	-0.549306	0.475972	-0.320248	-0.0302815	-0.111285	-0.153938	0.149615	No	No	No
811	18	E	6	GW702865X	2.7518	1.59667	2.18833	2.17894	0.577625	-1.04109	-1.33904	-2.29172	-1.55728	0.653255	0.0328464	-0.174241	0.656814	0.171806	0.432603	Yes	No	Yes
812	18	E	7	SB-711805	0.0364845	0.477159	0.640734	0.384792	0.312535	-0.33227	0.303584	0.475112	0.148809	0.425362	-0.190441	0.776211	0.0110236	0.198931	0.509986	No	No	No
813	18	E	8	GSK1379878A	4.49737	3.11751	3.07267	3.56252	0.809913	4.71805	3.58883	2.84668	3.71785	0.942333	-1.80576	-2.18111	-1.8877	-1.95819	0.19735	Yes	No	Yes
814	18	E	9	GW271431X	0.445937	-0.283263	0.0779704	0.0802149	0.364606	0.332246	-0.517728	-0.666754	-0.284079	0.538928	0.274055	0.335236	0.470415	0.359902	0.100477	No	No	No
815	18	E	10	GSK175726A	-0.351418	-0.367755	-0.143115	-0.287429	0.125246	-0.686679	-0.426471	-0.00798484	-0.373711	0.342409	-0.30039	0.139901	-0.00414269	-0.0548772	0.224487	No	No	No
816	18	F	3	SB-733371	0.510588	1.2587	2.04764	1.27231	0.768617	-0.110765	-0.0158151	0.51903	0.130817	0.339538	-0.221924	0.23516	0.108381	0.040539	0.235973	No	No	No
817	18	F	4	GSK1024304A	0.208886	-0.219895	-0.163214	-0.0580743	0.232925	-0.553776	-0.700241	-0.710672	-0.654896	0.0877282	-0.731465	-0.61254	0.135778	-0.402742	0.470148	No	No	No
818	18	F	5	GW800172X	0.359737	-0.135403	0.359352	0.194562	0.285758	0.0664393	-0.380842	0.51903	0.0682091	0.449939	0.494921	-0.382955	0.0584794	0.0568152	0.43894	No	No	No
819	18	F	6	SKF-96418	-0.179017	-0.452246	0.218661	-0.137534	0.337372	-0.199367	-1.24778	-0.0519028	-0.499684	0.652054	-0.63411	-0.968424	0.208185	-0.464783	0.606305	No	No	No
820	18	F	7	SB-282852	-0.502269	-0.70572	0.0980691	-0.369973	0.417906	-0.287969	-0.654613	0.606866	-0.111905	0.648908	0.251775	-0.619497	0.183723	-0.061333	0.48458	No	No	No
821	18	F	8	GW608005X	-0.135917	-0.600106	-0.263707	-0.333243	0.23978	-0.553776	-0.928383	-0.666754	-0.716304	0.192157	-0.0165578	-0.067743	0.105935	0.00721145	0.0892455	No	No	No
822	18	F	9	GW827654A	3.18281	2.90628	2.95208	3.01372	0.148209	-2.10431	-2.75352	-2.55523	-2.47102	0.332694	-0.227736	-0.561164	-0.237508	-0.342136	0.189747	Yes	No	Yes
823	18	F	10	GSK2197149A	-0.308318	-0.874703	-0.565188	-0.582736	0.2836	-0.33227	-1.61281	-1.14985	-1.03164	0.648402	-0.0214014	0.0976227	-0.202283	-0.0420205	0.151012	No	No	No
824	18	G	3	GW709213X	1.88685	2.8811	1.74453	2.17083	0.501237	1.88685	-1.5727	-2.34286	-2.18621	0.552109	-2.64306	0.609228	0.638674	0.583046	0.0723625	Yes	No	Yes
825	18	G	4	GW683134A	4.70067	5.55332	4.55387	4.93595	-4.35735	4.70067	2.6359	2.76752	2.07662	1.08468	0.826456	-4.21107	-5.16732	-4.57858	0.515083	Yes	Yes	No	X
826	18	G	5	GW857175X	2.00744	2.98886	1.82902	2.27511	-2.4513	2.00744	1.97138	1.17052	1.73269	0.488691	2.05616	-2.11478	-2.26887	-2.27832	0.168455	Yes	No	Yes
827	18	G	6	GSK2137462A	-2.27358	-2.22628	-2.26881	-2.25622	1.79428	-2.27358	-3.78775	-4.30032	-4.05721	0.257299	-4.08357	1.15316	2.01726	1.6549	0.448595	Yes	No	Yes
828	18	G	7	GSK2328680A	-0.806372	-0.847072	-1.00144	-0.884961	-0.0462169	-0.806372	-0.952485	-1.24778	-1.13135	0.157234	-1.19377	0.19123	-0.233109	-0.0293651	0.212671	No	No	No
829	18	G	8	GSK204559A	-0.344102	0.424387	-0.114281	-0.0113318	-1.03985	-0.344102	-0.598077	-1.06527	-1.20124	0.681401	-1.94037	-0.31153	-0.445034	-0.598805	0.387747	No	No	No
830	18	G	9	GW867587X	0.500043	1.69585	0.794001	0.99663	-0.531538	0.500043	1.66128	1.48992	1.22341	0.615998	0.51903	-0.298937	0.612451	-0.0726747	0.604626	No	No	No
831	18	G	10	GSK2189892A	-0.143115	-0.0712663	-0.135403	-0.116595	-0.974295	-0.143115	-0.376571	-1.20215	-0.953443	0.501163	-1.28161	-0.0848518	0.354501	-0.234882	0.676984	No	No	No
832				DMSO				-0.214906	0.627457				-0.314801	0.67873				-0.145944	0.745635	No	No	No
833				H-89				-0.361258	0.922151				-3.56948	0.556481				-0.146183	1.0905	Yes	No	Yes

## Sheet: Primary screen Mtb raw data
nr	plate	row	column	condition	%DsRed+			cell count			double appearance
					rep 1	rep 2	rep 3	rep 1	rep 2	rep 3
1	1	B	2	DMSO	48.3	54	56.4	7513	7398	6210
2	1	B	3	GW771127A	62.7	23.1	60.7	5213	4549	5906
3	1	B	4	GW827105X	53.5	52.8	56.8	5172	6273	6587
4	1	B	5	SB-210313	53.3	53.6	53.6	4323	8156	7095
5	1	B	6	SB-698596-AC	51	48.1	49.9	5850	6679	5965
6	1	B	7	SB-686709-A	52	50.9	31.1	4592	5950	5782
7	1	B	8	GW775608X	56.9	60.1	55.1	4577	7063	6573
8	1	B	9	SB-390523	58.2	53.1	59.1	4343	7127	5467
9	1	B	10	GW305178X	19.5	9.2	10.9	2380	2490	2606
10	1	B	11	H89	55.5	57.1	49.6	3815	5237	5024
11	1	C	2	H89	54.8	58	54.3	5435	4578	4891
12	1	C	3	GR105659X	58.8	56.8	58.1	6244	6606	6641
13	1	C	4	GW829055X	52.2	57.4	62.4	6924	7221	7899
14	1	C	5	SB-751148	54.3	57.3	58.9	7404	6718	6536
15	1	C	6	SB-264866	56	52.3	60.2	6682	7005	6891
16	1	C	7	GW427984X	55.6	57.1	57.7	7371	6658	6456
17	1	C	8	GW305074X	48.8	51.8	55.1	7034	6427	7062
18	1	C	9	SB-431533	53.7	54.7	57.8	7119	6861	4136
19	1	C	10	SB-220025-A	57.7	63	62.6	5754	5512	5509
20	1	C	11	DMSO	55.6	55.9	59.5	6104	6927	6239
21	1	D	2	DMSO	50.5	56.6	56.5	9106	7890	7373
22	1	D	3	GW627834A	60.4	60.4	57.7	6714	6756	6569
23	1	D	4	SKF-62604	53.3	56.5	56.9	8150	8445	7449
24	1	D	5	GW817396X	51.9	56.8	55.3	7956	8197	7521
25	1	D	6	GW282536X	56.7	56.4	61.7	7553	7342	6746
26	1	D	7	GW778894X	65.6	66.3	69.4	2919	2700	2917
27	1	D	8	GW577921A	56.2	54.1	60	8169	7373	7249
28	1	D	9	SB-633825	55.3	55.1	63.2	8469	7820	5836
29	1	D	10	GW459057A	55.5	59.9	60.7	6229	6962	6772
30	1	D	11	H89	49.6	56.5	51.2	3972	4772	5335
31	1	E	2	H89	51.3	59.2	54.8	5346	5083	4589
32	1	E	3	GW770220A	58.7	61.5	60.5	5899	5331	5096
33	1	E	4	SB-590885-AAD	53.6	58.5	56.9	6801	6337	6209
34	1	E	5	GSK1819799A	50.6	55.4	56	4988	7241	6221
35	1	E	6	GW589933X	53.6	58.1	63	1906	6042	5470
36	1	E	7	SB-678557-A	50.2	51.1	48.8	7599	7776	6497
37	1	E	8	GW632046X	54.7	56.2	60	7002	7268	6162
38	1	E	9	GW827106X	58	56.8	63.8	5981	5746	3792
39	1	E	10	SB-738561	50.7	55.7	55	4698	6608	6081
40	1	E	11	DMSO	54.7	56.2	60.3	6821	7038	6094
41	1	F	2	DMSO	47.2	53.6	56.6	8359	7758	6740
42	1	F	3	GW780159X	49.6	53.4	54.8	7231	6605	6072
43	1	F	4	GW435821X	41.7	48.5	47.4	7035	6257	5594
44	1	F	5	SB-347804	48.2	52.2	50.4	8373	8279	6892
45	1	F	6	GW284408X	53.2	57.9	58.3	6982	7171	5340
46	1	F	7	GSK619487A	50.4	52.6	56.2	6371	6645	6475
47	1	F	8	GW581744X	47.1	51.5	52.6	6991	8142	6097
48	1	F	9	GW827102X	51.1	54.9	56.6	5513	4557	3286
49	1	F	10	GSK943949A	47.6	54.3	54.1	5918	5162	4903
50	1	F	11	H89	50.3	54.7	51.5	4386	5205	4544
51	1	G	2	H89	47	53.1	53.3	5872	5035	4754
52	1	G	3	GW461104A	46.9	52.3	50.6	8707	7972	6845
53	1	G	4	GW817394X	45.4	52.6	50.2	8436	8148	7072
54	1	G	5	SB-735465	50.1	57.2	53.3	3732	3825	3760
55	1	G	6	GW301789X	49.2	52.3	52.4	7454	7418	6167
56	1	G	7	GW853606X	49	51.7	49.7	5715	5742	5273
57	1	G	8	GW693481X	49.7	51	53.6	8018	8261	6575
58	1	G	9	GW679410X	52.8	52.4	55.5	7040	6015	5068
59	1	G	10	GW759710A	48.3	51.9	48.7	7674	8765	6732
60	1	G	11	DMSO	46.7	51	54	7068	8005	5970
61	2	B	2	DMSO	37.5	34.6	31.7	7381	8382	8562
62	2	B	3	GSK1023156A	39.4	39.2	42.8	7980	7774	8277
63	2	B	4	GW837331X	25.3	24.8	23.1	6857	6614	6428
64	2	B	5	SB-242718	40	35.1	36.5	8661	8996	9269
65	2	B	6	GW694234A	28.3	36.9	39.1	3230	3911	4070
66	2	B	7	GW683768X	34.3	34.1	37	8507	8413	9683
67	2	B	8	GW445012X	38.5	35	36.4	7324	7302	8962
68	2	B	9	GW580509X	27.7	27.1	29.4	6781	8335	8418
69	2	B	10	-	39.7	31.6	40.3	7344	1273	8515
70	2	B	11	H89	25.8	-	25.4	7357	-	7067
71	2	C	2	H89	26.2	-	26.9	7994	-	6692
72	2	C	3	GW549390X	36.1	-	36.5	8323	-	8629
73	2	C	4	SB-476429-A	43.5	-	43	9195	-	8740
74	2	C	5	GW786460X	40.8	-	42.8	5342	-	5235
75	2	C	6	GW694590A	44	47.6	48.5	4472	4352	4654
76	2	C	7	GSK1030061A	26.3	25.5	26.2	6542	6940	8174
77	2	C	8	SB-253228	24.7	25.5	27	7699	7872	8719
78	2	C	9	SB-242717	18.4	35.1	34.8	15128	7037	10178
79	2	C	10	-	37.3	37.1	36.2	8300	8477	9657
80	2	C	11	DMSO	39.7	36.3	37.3	6046	8245	8546
81	2	D	2	DMSO	40.8	35.5	36.9	7215	9394	9649
82	2	D	3	GSK1030062A	22.5	24.8	26	7845	6531	7303
83	2	D	4	SB-814597	36.6	37.6	40.9	3545	2997	3288
84	2	D	5	GSK312948A	41.9	45.4	45.3	1960	1792	2182
85	2	D	6	GSK237701A	38.1	34.6	32.7	3255	3007	3764
86	2	D	7	GW819077X	32.2	28.3	29.7	8000	8131	8817
87	2	D	8	GW779439X	39.9	41.3	39.8	1946	2492	3348	X
88	2	D	9	-	39.7	39	22.3	8101	7724	6367
89	2	D	10	-	44.5	37.7	38.7	7089	8633	8745
90	2	D	11	H89	29.4	27.1	26	6169	7249	7262
91	2	E	2	H89	27.5	29	29	6804	6166	7722
92	2	E	3	SKF-86055	38.4	38.7	39.8	9594	8283	9040
93	2	E	4	SB-741905	13.1	31.8	30.7	4165	7404	8973
94	2	E	5	GW805758X	44.5	42.1	44	3404	3243	4033
95	2	E	6	GW680908A	30.6	29.9	28.6	8310	7958	9904
96	2	E	7	GW568326X	39.8	37	38.5	7181	8143	8657
97	2	E	8	GSK326090A	12.4	12.5	18.4	177	136	136
98	2	E	9	-	39.3	37.9	38	6374	7516	9493
99	2	E	10	-	38.5	37.1	38.3	7334	8625	9635
100	2	E	11	DMSO	41.5	38	37.7	6815	8130	9402
101	2	F	2	DMSO	38.2	26.4	37.1	8392	9510	9803
102	2	F	3	GW300653X	28.4	26.6	30.1	8761	8805	8827
103	2	F	4	GW781673X	32.7	34.6	30.8	4204	3743	5488
104	2	F	5	GW575533A	23.6	29.8	32.8	10824	8636	9257
105	2	F	6	GW450241X	22.5	24.2	24.9	10332	9082	10089
106	2	F	7	SB-254169	34.2	30.4	32.9	7413	8889	9907
107	2	F	8	GW795486X	14.5	16.4	15.9	3152	4116	5084
108	2	F	9	-	9.89	38.4	35.9	34950	8279	8553
109	2	F	10	-	41	33.9	39.3	5513	9032	9426
110	2	F	11	H89	28.4	25.1	27.8	5563	6894	6126
111	2	G	2	H89	28.3	28	30.2	5512	7127	7962
112	2	G	3	GSK238063A	81.3	85.4	80.5	7510	7440	8074
113	2	G	4	GW683134A	22.3	22.7	26.2	5807	5291	5782	X
114	2	G	5	GW445017X	33.2	33.9	36.6	8640	9278	8581
115	2	G	6	GW621970X	37.7	38.3	15.8	8391	8122	5692
116	2	G	7	GW703087X	53.7	50.5	53.4	2020	2392	2149
117	2	G	8	GW819230X	36.4	32.7	34.2	7730	9653	9619
118	2	G	9	-	38.9	36.3	34.7	8203	8388	9131
119	2	G	10	-	42.6	36.7	37.4	6669	8940	9719
120	2	G	11	DMSO	42	35.3	38.1	6521	7577	7895
121	3	B	2	DMSO	37.1	38	34.7	4214	5228	4999
122	3	B	3	GW300660X	39.5	36.2	36.4	5014	5526	5215
123	3	B	4	SB-431542-A	37.3	36.7	35.8	5019	5590	5545
124	3	B	5	GW275944X	47.3	43	45.5	3906	4106	4866
125	3	B	6	GW824645A	33.6	34.2	34.7	5599	5417	5319	X
126	3	B	7	GW572401X	36.9	29.1	32.8	5082	5045	4981
127	3	B	8	GW806742X	38.2	34.4	37.1	1617	1277	1739
128	3	B	9	SB-610251-B	38.7	38.1	39.4	5634	4891	5924
129	3	B	10	GW853609X	33.6	32.1	32.4	4961	3558	5511
130	3	B	11	H89	29.7	32.2	27	3835	3180	4370
131	3	C	2	H89	28.8	28.9	27.7	3853	3930	4903
132	3	C	3	GW768505A	25.2	22.6	25.9	3932	4145	4068
133	3	C	4	GSK1751853A	38.8	25.7	36.6	338	428	399
134	3	C	5	GW829115X	39.8	34.5	39.4	6489	6465	6033
135	3	C	6	GW561436X	28	24.2	27.4	5032	5328	6305
136	3	C	7	GW442130X	0.27	0.5	0.4	4831	4610	5234
137	3	C	8	GW406731X	26	24.6	28.3	5530	6132	5800
138	3	C	9	GW876790X	52	49.7	54.7	4373	3962	4037
139	3	C	10	GSK711701A	27.7	28.4	31.7	7550	5231	6749
140	3	C	11	DMSO	36.2	34.7	36.2	5861	5704	6291
141	3	D	2	DMSO	38.6	37.8	36	6108	6561	7643
142	3	D	3	GW607117X	39.2	37.4	35.8	6119	6406	7027
143	3	D	4	GSK953913A	13.6	31.4	33.2	4057	5820	6950
144	3	D	5	SB-736290	42.2	38	38	6459	6180	6547
145	3	D	6	GW809885X	36.7	32.3	34.5	5858	5830	6126
146	3	D	7	GW632580X	32.2	31.2	33.5	5887	5953	7243
147	3	D	8	GW549034X	40.8	35.9	37.1	6211	6084	7264
148	3	D	9	SB-750140	52.6	23.4	48.9	2553	1016	2714
149	3	D	10	GW828525X	39.1	38.4	37.7	6337	6123	5924
150	3	D	11	H89	29.9	31.1	29.4	4017	3417	4459
151	3	E	2	H89	29.2	29.2	29.4	3980	4417	5445
152	3	E	3	GW301784X	42.3	36.7	40.2	5034	5189	5627
153	3	E	4	GSK1030058A	30.3	24.8	20.2	5245	5462	4177
154	3	E	5	GW575808A	35.9	31.7	33.4	4973	5241	5718
155	3	E	6	GSK319347A	33.8	28.1	33.9	5396	5706	5751
156	3	E	7	SB-751399	34.4	36.6	40.6	6189	6567	6228
157	3	E	8	SKF-86002-A2	18	37.1	40	5180	5976	6309
158	3	E	9	SB-725317	41.5	33.1	45.4	2385	1924	2267
159	3	E	10	GW607049C	34.2	32	38.9	3246	4343	3243
160	3	E	11	DMSO	36.6	35.7	38.3	5656	7082	6140
161	3	F	2	DMSO	38.3	28.1	35	6391	5138	7618
162	3	F	3	GW416469X	27.7	25.5	26.1	5758	6357	7345
163	3	F	4	SB-226879	40.3	23.3	37.3	5693	5275	7428
164	3	F	5	GSK466314A	41.4	41	44.5	4917	5157	5588
165	3	F	6	GW708336X	33.2	33.4	36.8	5768	6041	6707
166	3	F	7	GW627512B	27.4	22.7	29.6	5352	5290	5802
167	3	F	8	GW569293E	24	13	21.2	5046	4948	6802
168	3	F	9	SB-739452	30.2	26.4	28.9	6032	7661	6503
169	3	F	10	GW856804X	31.1	26.6	30.8	4329	4955	5424
170	3	F	11	H89	27.3	27	27.7	3750	4076	4151
171	3	G	2	H89	21.4	32.3	28.5	4360	3170	4539
172	3	G	3	GSK317315A	40.3	41.8	39.9	1925	1789	2235
173	3	G	4	GW804482X	37.6	35.2	19.3	4892	5195	2788
174	3	G	5	GW770249X	27	24.6	25.6	6213	6506	7067
175	3	G	6	GW458787A	31.6	27.1	29.3	4899	5920	6853
176	3	G	7	SB-630812	40.2	40.6	42.1	6440	6698	7910
177	3	G	8	SB-242721	32.6	31.4	33.9	5473	6033	6976
178	3	G	9	SB-264865	32.8	32.6	35.7	5695	5391	6017
179	3	G	10	GW513184X	26.8	24.5	25.5	3180	3469	3743
180	3	G	11	DMSO	34.2	36.4	33.5	5655	5949	6073
181	4	B	2	DMSO	30.9	9.56	4.51	9457	4476	3017
182	4	B	3	GW445014X	35.6	30.2	1.46	8747	8027	1230
183	4	B	4	GSK586581A	36.2	26.4	5.3	8413	8695	1114
184	4	B	5	GW678313X	29.9	26.2	12.1	8050	8302	2095
185	4	B	6	SB-682330-A	15.7	6.39	0.203	2536	2834	985
186	4	B	7	GSK270822A	39	32.3	2.1	5786	4332	3237
187	4	B	8	SB-223133	39.4	30.7	19	8104	7491	3737
188	4	B	9	GW680191X	34.8	24.9	20.5	8063	8313	5657
189	4	B	10	SB-285234-W	36	26.5	3.02	9009	7594	2581
190	4	B	11	H89	27.9	20.8	5.49	5494	5243	364
191	4	C	2	H89	19.5	29	0.344	6417	6937	291
192	4	C	3	GSK1007102B	4	3.7	9.07	425	243	386
193	4	C	4	GW785804X	28.8	26.9	32.6	7563	6231	7735
194	4	C	5	GW589961A	38.2	41.7	40.2	5828	5585	6565
195	4	C	6	GW843682X	39.4	34.1	44.5	3865	3477	4206
196	4	C	7	GW296115X	51.1	75.4	39.5	6753	5116	7700
197	4	C	8	GW734508X	35.7	29.1	35.8	9001	6879	10357
198	4	C	9	SB-251527	36.3	32.8	37.7	8508	6170	8284
199	4	C	10	GSK182497A	26.7	28.1	34.7	7944	7340	9048
200	4	C	11	DMSO	34.8	29.6	38.2	8407	8176	9722
201	4	D	2	DMSO	35.8	31.5	35.5	9676	8747	8920
202	4	D	3	GSK1713088A	4.25	3.4	7.12	447	471	2570
203	4	D	4	GSK718429A	31.8	32.6	32.1	4980	5115	5034
204	4	D	5	SB-736302	41.9	36.9	42.5	6397	5913	7261
205	4	D	6	GW300657X	40.9	23.8	31.7	7986	7729	2774
206	4	D	7	SB-734117	33.5	30.2	34.2	6119	4119	6419
207	4	D	8	GW574783B	46.9	30.6	36.4	9146	7284	8377	X
208	4	D	9	GW445015X	28	25.8	26.6	7913	8173	7929
209	4	D	10	GSK614526A	26.5	24	25.2	6523	7219	7551
210	4	D	11	H89	30.3	30.8	25.2	6997	6152	6875
211	4	E	2	H89	27.8	26.3	34.5	6191	6618	5545
212	4	E	3	GSK2219385A	35.3	29.3	36.4	7840	7722	7024
213	4	E	4	SB-220455	10.7	24.8	33.7	8567	8783	8500
214	4	E	5	GW615311X	58	45.1	56.8	8667	9141	8905
215	4	E	6	GW282449A	25.9	0.671	25.8	7844	149	8499
216	4	E	7	SB-732881-H	43.2	1.52	38.8	4430	132	5057
217	4	E	8	SB-333612	42.1	0	45.5	8504	235	9204
218	4	E	9	GSK969786A	31.7	8.99	34.1	8814	434	8492
219	4	E	10	GSK1392956A	34.2	5.04	38.4	4145	357	4671
220	4	E	11	DMSO	34	0.685	31.8	9295	146	9808
221	4	F	2	DMSO	31.4	0.841	34.4	9256	2377	9407
222	4	F	3	GW813360X	30.7	0.607	38	8889	1977	8723
223	4	F	4	GW642138X	30.2	0.376	32.6	10352	1595	9566
224	4	F	5	GW806776X	29.2	14.7	34.5	8202	7072	9854
225	4	F	6	GSK980961A	27.5	2.04	32	6861	2207	7869
226	4	F	7	GW709042A	30.3	2.3	29.9	6541	740	6638
227	4	F	8	SB-360741	30	1.38	33.3	9245	872	9273
228	4	F	9	GW785974X	28.9	5.43	31.3	8190	516	8681
229	4	F	10	SB-376719	31.4	3.35	33.9	8220	179	8567
230	4	F	11	H89	23.3	0.285	24.9	7139	2104	6127
231	4	G	2	H89	21.8	0.722	28.4	7183	831	5479
232	4	G	3	GW830263A	30.9	0.947	35.7	5925	1690	6649
233	4	G	4	GSK938890A	13.7	1.83	20.8	7518	3657	7366
234	4	G	5	SB-772077-B	36.5	0.684	43.4	5647	1170	6081
235	4	G	6	GW782612X	27.4	2.2	33.3	7924	318	10078
236	4	G	7	GW673715X	28.2	2.11	30.8	8050	805	10737
237	4	G	8	SB-437013	31.4	2.05	31.3	8430	877	7282
238	4	G	9	GW407323A	7.59	0.279	29	290	1076	9633
239	4	G	10	GW352430A	22	13.4	28.5	3963	4763	6604
240	4	G	11	DMSO	28.5	4.35	30	8899	345	8508
241	5	B	2	DMSO	17.2	20.1	24.3	9114	8221	2663
242	5	B	3	GSK554170A	14.2	14.9	2.25	8686	5969	4317
243	5	B	4	GW416981X	18.6	28.3	31.2	2961	2981	2354
244	5	B	5	GW651576X	16.2	18.8	24.3	6650	7338	5578
245	5	B	6	SB-278539	15.1	20.1	25.2	8235	7595	8422
246	5	B	7	GW810576X	24.2	30	31.9	3586	2913	3508
247	5	B	8	SB-732881	23.2	27.4	32.6	4171	3435	3634
248	5	B	9	SB-358518	16	17.9	21.9	7427	7133	6944
249	5	B	10	GW827396X	23.2	25.6	25.8	8190	7120	8153
250	5	B	11	H89	15.5	16.2	16.9	5811	4016	5768
251	5	C	2	H89	17.1	17.6	20.4	6507	5318	5713
252	5	C	3	SB-759335-B	22.9	25.9	28.7	8976	7312	8403
253	5	C	4	GW616030X	15.4	12.1	14.9	7840	7824	7775
254	5	C	5	GW829874X	24.1	19.7	22.9	8755	7660	8909
255	5	C	6	SB-739245-AC	17.1	13.7	16	5705	5720	5821
256	5	C	7	GSK579289A	24.7	17.6	20.8	2694	2834	3035
257	5	C	8	GW429374A	6.78	6.05	7.41	7143	6435	6939
258	5	C	9	GW782907X	21.7	22.1	23.4	8995	7539	5877
259	5	C	10	GW832467X	27.4	24.1	25	7972	6802	6702
260	5	C	11	DMSO	22.8	21.7	21.9	8478	6371	7230
261	5	D	2	DMSO	18.1	19.9	26.9	8752	9345	7403
262	5	D	3	GSK180736A	21.2	25.5	25.3	7354	7062	7431
263	5	D	4	GW580496A	16.5	31.9	26.7	7494	7661	8070
264	5	D	5	GW809897X	29.3	35.3	36.8	2603	2408	2403
265	5	D	6	GW831090X	25.4	23.5	25.2	7176	6704	7049
266	5	D	7	GSK300014A	5.11	5.25	5.73	6535	5926	6495
267	5	D	8	SB-253226	14	14.7	16.2	8386	6149	7382
268	5	D	9	GW796921X	20.5	23.9	23.2	9545	6914	6957
269	5	D	10	GW829877X	19.1	25.3	23.9	9479	6778	8643
270	5	D	11	H89	13.6	16.1	17.4	5971	4460	5878
271	5	E	2	H89	15.1	15.7	17.1	6361	5613	5196
272	5	E	3	GW618013A	16.3	14.4	16.8	8516	7287	7825
273	5	E	4	GSK192082A	1.09	0.87	1.41	6447	5504	6102
274	5	E	5	GW572399X	22.6	22.5	26.4	5066	4687	5518
275	5	E	6	GW810372X	15.1	18.8	23.2	3706	3023	3686
276	5	E	7	SB-220025-R	26.5	31.3	26.9	8514	5840	7655
277	5	E	8	GW693881A	8.78	9.33	10.1	9564	7190	8829
278	5	E	9	GW831091X	18	20.4	20.6	7889	5818	7809
279	5	E	10	GW830365A	21.2	24.6	24.5	8766	6935	8987
280	5	E	11	DMSO	22.2	20.5	20.4	9194	7183	8078
281	5	F	2	DMSO	15.4	20.8	22	8156	7984	9390
282	5	F	3	GW811761X	12.1	14.9	15.7	8442	7378	8436
283	5	F	4	GW278681X	20.1	19	20.6	7929	6496	7535
284	5	F	5	GW297361X	26.9	29.7	31.2	3116	3339	3593
285	5	F	6	GW680975X	18.2	21.8	22.5	9158	8087	9165
286	5	F	7	GW576609A	12.8	17.3	15.1	9244	7433	8571
287	5	F	8	GW642125X	24.3	24.6	24.7	9343	7469	8637
288	5	F	9	GW631581B	19.3	14.5	22	8656	6691	8024
289	5	F	10	GW654652C	21	21.9	24.5	7063	6869	5804
290	5	F	11	H89	14.9	18.3	17.5	6565	5041	4881
291	5	G	2	H89	12.6	14.9	17.6	6459	5448	6473
292	5	G	3	GW784684X	1.35	3.95	5.75	223	1291	365
293	5	G	4	GSK200398A	5.29	5.41	5.44	5027	5103	6469
294	5	G	5	SB-675259-M	18.3	20.3	20.8	3147	3354	3686
295	5	G	6	SB-409514	16.1	16.9	20.9	7343	7868	8308
296	5	G	7	GW811168X	7.22	17	20.4	7246	6480	7966
297	5	G	8	GSK1030059A	17	17.4	22.2	7533	6767	8531
298	5	G	9	GSK1220512A	13.9	15.3	19.3	5856	4485	5822
299	5	G	10	GW276655X	24	25.4	30.1	3099	2862	3726
300	5	G	11	DMSO	18	18.5	24.4	8858	8119	8813
301	6	B	2	DMSO	36.1	18.9	24.3	9581	9222	8226
302	6	B	3	GW784752X	35	20.5	22.6	8583	7679	7330
303	6	B	4	SB-614067-R	30.2	20	24.2	10111	9103	8648
304	6	B	5	GW578748X	23.1	15	17.1	9154	8230	7334
305	6	B	6	GSK620503A	36.6	19.7	25.3	10481	8993	7493
306	6	B	7	GW644007X	41.6	32	38.4	3847	2296	2610
307	6	B	8	GW279320X	41.1	24.2	31.4	9998	9911	8129
308	6	B	9	GW830900A	30.7	16.4	23.2	11393	10340	8669
309	6	B	10	GW621431X	30.5	19.4	23.7	9551	8857	6345
310	6	B	11	H89	35.8	23.1	27.2	4356	5175	4710
311	6	C	2	H89	35.2	29.8	22.1	3830	4231	5706
312	6	C	3	GW780056X	48.9	40.2	44.4	3994	3825	3104
313	6	C	4	GSK269962B	54.1	46.8	38.7	1281	1249	1501
314	6	C	5	SB-400868-A	43.6	41.9	36.1	4717	4348	4378
315	6	C	6	GSK605714A	25.2	22.9	23.9	10769	9533	8558
316	6	C	7	SB-735467	18.4	17.7	16.9	11871	10768	9744
317	6	C	8	GW441806A	25.7	22.3	23.2	10147	10576	10402
318	6	C	9	SB-221466	24.5	19.7	25.1	9681	10057	8634
319	6	C	10	GW784307A	29	29.5	28.9	5985	6786	6281
320	6	C	11	DMSO	24.6	24	26.5	10235	11357	9398
321	6	D	2	DMSO	26.4	26.9	23.4	10023	10773	9040
322	6	D	3	GW410563A	28.7	25.9	24.1	6685	7630	6510
323	6	D	4	GW807982X	25.4	25.6	22.7	9916	9748	7766
324	6	D	5	GR269666A	22.8	26.7	24	8649	9933	7967
325	6	D	6	GW796920X	23.6	27.2	23.3	8323	8921	8128
326	6	D	7	SB-738482	25.4	29.1	25.5	9824	8819	8167
327	6	D	8	GW684626B	29.2	32.1	28.5	7046	7578	7071
328	6	D	9	SB-239272	25.2	29.6	27.3	7937	6711	6981
329	6	D	10	GW574782A	27.7	34.5	29.5	8893	7331	7104
330	6	D	11	H89	28.7	35.5	27.7	4639	3889	6023
331	6	E	2	H89	29.5	27.4	21.9	3020	5496	7341
332	6	E	3	GW576924A	20	18.4	15.8	7123	8107	7011
333	6	E	4	SB-216385	26.9	17.8	24.8	9036	9804	8863
334	6	E	5	GW434756X	25	23	24.2	6381	8998	6732
335	6	E	6	GW708893X	28.1	26.3	25.1	7434	8367	7632
336	6	E	7	SB-742865	24.2	20	24.6	7944	5284	9798
337	6	E	8	GW641155A	25.9	23.3	25.6	8043	9409	9101
338	6	E	9	SB-711237	20.9	22.3	20.9	8231	9423	10254
339	6	E	10	GSK635416A	23.7	27.1	23.6	7689	7239	8191
340	6	E	11	DMSO	24.8	24.1	26.3	9552	10620	10064
341	6	F	2	DMSO	23	20.7	19.1	12193	12094	10422
342	6	F	3	GW282974X	14.2	16.9	14.6	8504	8744	8626
343	6	F	4	GSK1173862A	16.3	16.4	14.9	135	489	241
344	6	F	5	GW785404X	21.7	21.5	21.7	11272	10469	8618
345	6	F	6	GSK204925A	20.2	24.3	21.2	9869	10000	9231
346	6	F	7	SB-742864	29.9	37	33.1	4290	4375	3632
347	6	F	8	SB-245392	9.21	15.8	21.7	369	303	397
348	6	F	9	GW799251X	0.14	0	0	721	896	961
349	6	F	10	GW769076X	17.7	22.6	20.7	8511	8916	8195
350	6	F	11	H89	24.5	31.4	24.6	4358	3721	6207
351	6	G	2	H89	31.6	22.1	30.3	4601	6093	8140
352	6	G	3	SB-250715	25.3	21.2	24.9	6801	8790	9249
353	6	G	4	GSK625137A	26.1	21	28.2	8233	8833	7164
354	6	G	5	GSK299115A	30.2	25.6	29.3	4829	4672	6215
355	6	G	6	GW820759X	23.8	24.4	28.9	9049	9897	8405
356	6	G	7	GW280670X	41.4	43.7	45.4	6218	5799	5943
357	6	G	8	GW567808A	18.6	15.4	15.3	8211	10014	9695
358	6	G	9	GW874091X	26.6	21.1	21.9	8989	8166	7719
359	6	G	10	GW275616X	21.3	21.7	22.3	9044	9295	7545
360	6	G	11	DMSO	21.4	27.7	30.2	9834	10553	9576
361	7	B	2	DMSO	34	34.8	40.5	9020	8032	7469
362	7	B	3	SB-242719	35.9	35	39.6	8838	8560	8841
363	7	B	4	GW682841X	40.9	40.3	44.7	8168	6887	7436
364	7	B	5	SB-251505	37.3	41.5	44.4	8029	7460	7969
365	7	B	6	GW743024X	36.9	42.3	49	7538	6343	5950
366	7	B	7	GW869810X	37.1	40.3	42.5	7671	7622	7841
367	7	B	8	GW852849X	60	61.3	65.9	1756	1777	2279
368	7	B	9	GW801372X	59.4	59.3	63.2	2750	2837	2774
369	7	B	10	GW441756X	19.9	23.4	32.6	6331	6517	5767
370	7	B	11	H89	34.7	33.7	29.3	4767	4931	3569
371	7	C	2	H89	34.4	36.2	41.8	6898	5318	4814
372	7	C	3	GSK317354A	38.4	37.9	39.1	10747	8919	8568
373	7	C	4	GW458344A	41.2	41.2	40.5	9842	8017	8592
374	7	C	5	GSK949675A	51.7	56.8	56.6	6831	5338	5595
375	7	C	6	GW621823A	43.2	43.4	44.9	9049	8762	8052
376	7	C	7	SB-409513	40.5	39.7	43.1	9565	8638	8285
377	7	C	8	GW633459A	43.9	41.6	45.3	8293	8743	7965
378	7	C	9	SB-390527	39	38.6	42.9	7657	7598	6831
379	7	C	10	GW432441X	33.6	33.3	39.1	8377	8135	8327
380	7	C	11	DMSO	38.9	37.6	45.9	8478	8339	6920
381	7	D	2	DMSO	38.5	41.3	42.7	9258	8707	8573
382	7	D	3	SB-737198	42.2	42.6	42.1	9921	7865	8141
383	7	D	4	GW612286X	35.3	38.2	40.8	6576	6067	6451
384	7	D	5	GW406108X	32.9	31.5	31.6	8699	7605	7752
385	7	D	6	GW439255X	42.2	39.8	44	8969	8528	8031
386	7	D	7	GW622055X	41.8	37.9	40.3	9980	8822	8571
387	7	D	8	GW405841X	8.74	16	16.9	7402	7013	7228
388	7	D	9	GW700494A	32.6	33.3	37.7	6905	6907	7028
389	7	D	10	GI261520A	37.5	35.6	36.8	8015	7096	7342
390	7	D	11	H89	36.1	36.1	38.6	5142	5832	4918
391	7	E	2	H89	37.7	38.1	38.1	4552	5865	4950
392	7	E	3	GW284372X	37.1	40.2	35.2	6777	6697	6507
393	7	E	4	GW290597X	40.2	44.8	40.9	6846	6327	5613
394	7	E	5	GW846105X	55	58.6	57.7	4261	4063	3911
395	7	E	6	GW335962X	43.4	47.5	45.1	7906	7792	5666
396	7	E	7	GW695874X	39.2	41.9	39.9	8988	8959	8361
397	7	E	8	GSK561866B	36.6	34.8	34.8	7920	8384	8123
398	7	E	9	GSK466317A	44.2	49.7	48.8	3749	2962	2384
399	7	E	10	GW559768X	37.2	39.1	28.8	7609	7534	6639
400	7	E	11	DMSO	33.7	37.1	35.2	9420	8789	7991
401	7	F	2	DMSO	37.3	39.3	37.5	10797	8539	8786
402	7	F	3	SB-732941	28.9	31	29.9	10122	8157	8542
403	7	F	4	GW782912X	38.1	36.7	36.1	10043	7955	8084
404	7	F	5	GW794607X	41.8	40.7	39.7	9046	8005	7945
405	7	F	6	GW643971X	39.1	38.6	38.9	9818	8089	7248
406	7	F	7	GSK237700A	48.7	45.7	48.2	4661	4169	4046
407	7	F	8	GW301888X	26.7	26.2	27.7	7255	7096	6968
408	7	F	9	GSK571989A	52.3	53.7	54.7	1890	1872	1655
409	7	F	10	GW572738X	31.3	31.9	36.2	9609	7293	7076
410	7	F	11	H89	30.6	36.6	36.8	5841	4007	3923
411	7	G	2	H89	30.2	31	32.4	5531	4866	4273
412	7	G	3	GW806290X	49.8	48.1	55.7	3791	3927	3358
413	7	G	4	SB-743899	31.1	28.7	31.5	10166	9701	8195
414	7	G	5	SB-236687	33.1	36.9	36.7	8560	7769	7387
415	7	G	6	GW770249A	28	30.8	30.9	3218	2830	2302
416	7	G	7	SB-361058	36.1	36.6	39.6	10975	8883	7832
417	7	G	8	GW576484X	33.4	34.6	36.8	7603	6924	5723
418	7	G	9	GW583373A	30.5	31.9	30.7	9713	9522	8433
419	7	G	10	GSK1326255A	34.2	37.2	37.2	7314	6759	5028
420	7	G	11	DMSO	30.7	29.8	32.2	9779	8384	8385
421	8	B	2	DMSO	41.1	45.1	38.2	16187	16411	16198
422	8	B	3	GW854278X	25.4	47.5	38.1	14967	16179	15377
423	8	B	4	SB-340867	43.9	47	41.5	14997	15830	16159
424	8	B	5	SB-390530	44.8	49.1	44.3	15165	15007	16082
425	8	B	6	SKF-97510	40.7	44.9	41.2	16250	16742	17084
426	8	B	7	GSK683281A	43.6	46.4	40.6	15101	15845	16318
427	8	B	8	GSK2297428A	38	40.9	32.7	14670	14566	16142
428	8	B	9	GSK1558669A	57	63.2	55.3	6343	5297	6038
429	8	B	10	SB-381891	44.5	50.9	41.5	15382	13996	16303
430	8	B	11	H89	42.3	50.1	40	13092	10680	12163
431	8	C	2	H89	45.2	49	40.3	9722	10196	11989
432	8	C	3	SB-642124-AAA	45.1	48	39.8	14638	15015	15855
433	8	C	4	SB-408010	49.3	54.6	11.7	14861	16043	15989
434	8	C	5	GSK1292139B	43.4	47.3	41.1	16046	16096	18881
435	8	C	6	GSK2219329A	45.5	44.2	41	14928	17145	15644
436	8	C	7	SKF-104493-B2	44.9	48.3	39.4	15518	14646	17977
437	8	C	8	GSK1321561A	48.3	54.4	46.8	5127	4606	4631
438	8	C	9	GSK1229959A	45.5	51.6	47.6	277	349	429
439	8	C	10	GW599550X	42.7	47.9	36.3	15471	15518	17564
440	8	C	11	DMSO	42.4	48.8	41.1	16468	15104	17827
441	8	D	2	DMSO	45.7	47.6	42.6	15964	15511	17141
442	8	D	3	GSK205189A	49.8	53	45.3	12290	12757	13776
443	8	D	4	SB-360737	47.8	45.7	38.6	14776	16971	17197
444	8	D	5	SKF-12778	43.3	46.4	39.4	16758	14908	17843
445	8	D	6	GSK2221681A	49.2	48.6	45.5	15594	14822	16035
446	8	D	7	GW697999A	48.8	46.5	45.2	11955	12132	13456
447	8	D	8	GSK1379761A	45.2	45.9	40.3	12961	12991	14756
448	8	D	9	GSK2177277A	60.2	61.9	57.2	3970	3835	4353
449	8	D	10	GW812171X	45.5	46.9	38.7	15715	15046	16135
450	8	D	11	H89	47.2	53.1	39.9	11442	8545	13066
451	8	E	2	H89	42.7	46.3	26.2	12964	12382	11877
452	8	E	3	GSK204607A	46.2	48.3	43.6	15773	15712	16618
453	8	E	4	SB-342411	51.3	51.9	47.9	14555	15900	15557
454	8	E	5	SB-517081	44.5	47.2	43.6	17054	15888	16038
455	8	E	6	GSK1379859A	36.6	32.4	33.1	10454	8637	9337
456	8	E	7	GSK361065A	39.9	38.6	31.1	13574	13662	15777
457	8	E	8	SKF-97236	44.3	45.4	41.5	15260	15689	17137
458	8	E	9	GSK1389063A	49.5	44.4	35.7	780	675	322
459	8	E	10	GSK1269851A	39.7	41.8	32.5	6812	5614	9601
460	8	E	11	DMSO	44	48.2	38.7	16004	13778	19228
461	8	F	2	DMSO	44.4	44.7	41.4	15913	17105	15769
462	8	F	3	GSK2608885A	45.6	44.9	38.8	13234	16372	16014
463	8	F	4	GSK1379741A	45.4	45.5	29.2	15652	15820	9627
464	8	F	5	GSK361061A	42.5	40.9	38.4	15092	16320	15718
465	8	F	6	GSK1379722A	31	32.8	30.1	15780	14217	14955
466	8	F	7	GW574783B	46.8	46.2	41.5	16466	16412	17341	X
467	8	F	8	SB-735297	42.6	40.7	36.7	16204	16819	18685
468	8	F	9	GSK1379727A	48.6	46.2	41.9	13218	13326	11829
469	8	F	10	SB-390532	47	47.3	41.7	16217	14380	17816
470	8	F	11	H89	44.4	47.1	37.9	10737	10402	14823
471	8	G	2	H89	44.6	42	40.1	8362	12148	11682
472	8	G	3	GSK2634758A	36.6	41.1	38.3	14279	17979	17510
473	8	G	4	GSK1379766A	39.2	33.4	31.6	12684	15438	16725
474	8	G	5	GSK336313A	37.9	43.5	37.9	14056	16065	17393
475	8	G	6	GSK1379745A	32.7	37.6	34.9	15366	17832	18370
476	8	G	7	GSK2333389A	32.2	33.5	28.4	12181	13400	12803
477	8	G	8	GSK301362A	36.9	39.6	34.7	13912	14999	16527
478	8	G	9	GSK507358A	42.6	42.9	37.4	10056	10889	12525
479	8	G	10	SB-284851-BT	35.3	41.9	36.2	15744	14791	16654
480	8	G	11	DMSO	36.7	44.8	35.9	15629	14139	18089
481	9	B	2	DMSO	34.2	27.2	23.3	6339	5073	4877
482	9	B	3	GSK223675A	37.6	36.4	31.7	6269	5473	4983
483	9	B	4	SB-211742	33	32.8	25.2	6752	6392	5790
484	9	B	5	GW273749A	33.9	33.3	29.4	6119	5779	5295
485	9	B	6	SB-736715	33.9	33.4	28.8	6134	6291	6094
486	9	B	7	GW679395X	30.7	34.7	23.6	7019	6350	4976
487	9	B	8	SB-390771	31.5	30.8	23.4	6782	6517	5570
488	9	B	9	GSK2286062A	34.6	39.4	32.1	5685	6059	4671
489	9	B	10	SB-211743	33.3	29.2	25	6928	6609	4910
490	9	B	11	H89	30.4	26.5	23.8	4182	4457	3791
491	9	C	2	H89	28.5	31.1	27.4	4236	3252	1958
492	9	C	3	GW440138A	34	31.3	30.1	6105	5569	4495
493	9	C	4	SB-390769	45.6	49.9	43.1	2317	2142	1633
494	9	C	5	GW576604X	33.3	37.6	28.6	6978	6587	5965
495	9	C	6	GSK1379754A	28.7	30.9	27	6450	6509	5424
496	9	C	7	GW679396X	29.6	32.4	27.1	6997	5897	5813
497	9	C	8	SB-390767	30.3	31.1	28.5	6185	6519	5820
498	9	C	9	GSK1379800A	32.2	30	26.2	6235	5993	5227
499	9	C	10	SKF-97560	28.2	29	22.1	7613	6512	5754
500	9	C	11	DMSO	28.8	30.3	22.4	6942	6703	5934
501	9	D	2	DMSO	28.4	28.4	31.1	7402	6753	5936
502	9	D	3	GI261656A	3.51	5.82	5.09	228	275	275
503	9	D	4	SB-390526	29.2	27.6	29.1	7976	6441	5934
504	9	D	5	SB-229482	30.1	29.1	31.2	7237	6282	6140
505	9	D	6	SKF-97255	26.3	28.9	31.8	6323	6174	5897
506	9	D	7	GSK398099A	28.9	30.9	28.4	7351	6176	5522
507	9	D	8	SB-202620	28.8	29.6	31.6	6843	6862	5477
508	9	D	9	GSK1379944A	32.6	30.5	35.8	6648	6210	5981
509	9	D	10	GSK1398467A	13.1	13	12	5034	5124	4759
510	9	D	11	H89	29.6	25.1	30.4	3139	3409	3412
511	9	E	2	H89	27.3	31.9	28.2	3965	3349	3214
512	9	E	3	GSK2603358A	37.7	34.3	34.2	3805	3487	3212
513	9	E	4	SB-381904	38.7	34.7	33.8	5338	5520	4515
514	9	E	5	GW867588X	56.9	55.9	48.9	4016	4075	3305
515	9	E	6	GSK1669921A	27	24.9	22	1778	1545	1599
516	9	E	7	GSK2289044B	12.4	11.9	11.2	6480	5668	4789
517	9	E	8	SB-300079	32.5	31.8	26.5	3910	3985	3247
518	9	E	9	GSK1398471A	13.7	13.3	12.1	3783	3376	3097
519	9	E	10	GSK1379712A	36.9	34.1	32.5	4876	4531	4226
520	9	E	11	DMSO	28.6	27.8	25.6	6643	7345	5160
521	9	F	2	DMSO	25.4	26.2	25.2	7993	6763	6491
522	9	F	3	GW494702A	71.5	66.9	82.6	7082	6563	4923
523	9	F	4	SB-390765	25.2	28.7	27.7	6554	7218	4938
524	9	F	5	GW776245A	28.1	31.4	26.9	7080	6570	4771
525	9	F	6	GW869516X	9.47	8.35	7.57	3856	4109	2933
526	9	F	7	GW869979X	22.2	27	22.3	7166	5582	5691
527	9	F	8	SB-210486	27.6	32.7	25.4	7049	6730	5968
528	9	F	9	GW468513X	27.4	32.5	23.1	6743	6186	5415
529	9	F	10	GW684374X	26.9	29.3	23	7122	6316	5583
530	9	F	11	H89	29.1	27.7	26.3	3616	3967	3410
531	9	G	2	H89	23.7	24.2	20.7	4701	4214	3452
532	9	G	3	GW659008A	11.3	7.82	13.6	5746	5257	4629
533	9	G	4	SB-390766	22.5	25	22	6730	6885	5185
534	9	G	5	GW684088X	22.3	24.4	20.8	6462	6991	5600
535	9	G	6	GSK581271A	16.4	8.36	17.3	2015	2094	1711
536	9	G	7	GSK2603346A	20.6	22.3	21.7	6105	5260	5120
537	9	G	8	SKF-97293	21.9	24.5	23.4	6267	6134	4674
538	9	G	9	SKF-105942	21.5	23.4	22.4	6584	6418	5845
539	9	G	10	SB-405367	22	21.8	19.1	6179	5458	4747
540	9	G	11	DMSO	26.4	25.1	21.5	6065	6323	4795
541	10	B	2	DMSO	42.8	39.7	34.1	7000	7296	8429
542	10	B	3	GW787226A	37.4	34.2	31.3	6170	6309	6999
543	10	B	4	SB-710903	37.4	34.5	29.4	9269	7845	8346
544	10	B	5	SB-710397-B	46.4	44.5	40.8	8337	8416	7829
545	10	B	6	GSK1379714A	42.9	37.6	35.3	7503	8102	7499
546	10	B	7	GSK2258759A	43.4	40.4	37.9	9560	9023	8108
547	10	B	8	GSK1379742A	31.9	30.4	32.6	7953	8628	8196
548	10	B	9	GW775610X	38.2	33.3	35.6	9017	7891	6886
549	10	B	10	GSK1379738A	33	29	36	9171	7820	7594
550	10	B	11	H89	37.9	37.5	37.4	7587	6300	5280
551	10	C	2	H89	40.5	41.7	34.2	6196	6524	6774
552	10	C	3	GSK562689A	26	28.3	22.6	5127	4983	5155
553	10	C	4	SB-711239	41	41.2	33.1	8567	8719	9336
554	10	C	5	GW557777X	50.4	48.6	46.2	8988	8081	7666
555	10	C	6	SB-341528	45	41.3	36.3	8224	8015	8737
556	10	C	7	GSK357952A	42.7	35.6	36.2	7768	6718	7394
557	10	C	8	GW813244A	48.8	46.9	41	7687	7582	8581
558	10	C	9	GW560116X	24.9	19.4	16.9	6190	5589	3714
559	10	C	10	GW591947A	42.4	40.4	36.2	9849	9337	8327
560	10	C	11	DMSO	41.8	41.3	38.2	8997	9582	6925
561	10	D	2	DMSO	42.6	38.8	33.3	8711	8731	9208
562	10	D	3	GW284543A	19.8	20.2	29.6	4770	5603	6617
563	10	D	4	GSK336735A	39	35.6	33.7	3162	2935	3073
564	10	D	5	SB-693162	44.5	36	37.3	9516	8846	8103
565	10	D	6	GSK327238A	60.8	57	54.7	3183	3092	2862
566	10	D	7	GSK846226A	43.3	40.2	39.5	9060	8768	9216
567	10	D	8	GW493036X	62.7	60.5	54	3946	3984	3508
568	10	D	9	SB-245391	13.3	10.8	8.99	600	2416	267
569	10	D	10	GW810578X	50	52.7	48.6	4007	3435	2926
570	10	D	11	H89	40.8	38.8	37.5	7485	6937	4670
571	10	E	2	H89	45.1	39.5	34.6	6528	6603	6912
572	10	E	3	GW779439X	52.2	49.8	41.5	3585	4129	957	X
573	10	E	4	SB-731284	30.9	28	25	9729	10274	10170
574	10	E	5	GW872411X	62.3	58.9	56.9	4027	4020	3476
575	10	E	6	GSK993273A	36.2	45.2	39.8	7111	8262	8868
576	10	E	7	SB-404321	41.4	34.2	35.4	7025	7340	6915
577	10	E	8	AH2635	47.3	39	38.9	8554	9492	8265
578	10	E	9	SB-601273	44	42.6	39.2	2200	2674	1973
579	10	E	10	GW440137A	75.5	40.1	25.2	8037	1278	433
580	10	E	11	DMSO	43.6	40.3	35.4	9290	9000	7600
581	10	F	2	DMSO	45.8	43.5	37	8723	9161	10089
582	10	F	3	GSK2250882A	46.9	45	37.2	8964	8053	8934
583	10	F	4	SB-733894	34.9	33.7	31.4	8658	8042	8002
584	10	F	5	GSK2225749A	46.3	45.4	35.7	8644	8249	8632
585	10	F	6	GW560106X	37.9	34.4	31.7	6010	6801	6171
586	10	F	7	GSK1379735A	39.5	38.2	37.2	7954	8495	6598
587	10	F	8	GSK190937A	42.3	37.4	29.6	9214	8336	7541
588	10	F	9	SB-747651-A	48.5	51.4	40.8	6958	6179	6224
589	10	F	10	GSK1693850A	29.2	25.1	26.1	5438	5673	3966
590	10	F	11	H89	37.5	39.6	36.4	8973	6049	5673
591	10	G	2	H89	38.9	37.5	38.1	6704	6715	7575
592	10	G	3	GSK204919A	44.5	42.3	45.4	7715	7636	8259
593	10	G	4	GSK1398477A	32.9	29.9	29.5	5084	5419	6460
594	10	G	5	GSK2645446A	34.2	28.2	33.9	9200	9358	8787
595	10	G	6	GSK1379760A	18.7	16	18.4	7983	8728	7627
596	10	G	7	GSK1379751A	19.9	26.4	29.9	8431	8779	8549
597	10	G	8	GW567148X	16.7	12.1	18.1	666	719	767
598	10	G	9	GSK1581427A	11.5	21.7	10.4	182	212	250
599	10	G	10	SB-693578	39.8	34	38.4	9257	9453	8349
600	10	G	11	DMSO	40.6	35.4	37.8	9223	9664	7132
601	11	B	2	DMSO	28.7	30.5	28.8	5782	6616	5439
602	11	B	3	SB-217146-A	33.9	32.4	29.9	5792	7151	6462
603	11	B	4	SKF-31736	29.9	30.4	27.5	6955	6986	6470
604	11	B	5	GSK1379715A	32.3	29.9	29.2	5045	5138	4549
605	11	B	6	GSK1917008A	32.2	30.3	25.9	6158	6279	6455
606	11	B	7	GSK323521A	43	45.2	40.5	1720	1914	2204
607	11	B	8	GW578342X	25.1	18.4	28.9	231	310	1084
608	11	B	9	GSK1398474A	41.3	34.6	36.6	1604	1946	2412
609	11	B	10	GW873004X	30	27.3	29.4	5028	5694	5906
610	11	B	11	H89	25.9	26.9	25.9	3459	2494	3080
611	11	C	2	H89	28.8	27.8	26.9	3664	3236	3262
612	11	C	3	GW577382X	27.5	31.4	27.5	5735	6251	6484
613	11	C	4	GW680903X	29	28.8	26.1	1743	1818	2254
614	11	C	5	GSK2634140A	34.9	35.2	29.9	5728	4649	5638
615	11	C	6	GI230329A	30.2	31.4	29.8	5702	5805	6106
616	11	C	7	GSK1024306A	32.8	35.1	31.4	4961	4603	5237
617	11	C	8	GW548057X	32.1	32.6	30.4	6754	5932	6708
618	11	C	9	GW424170A	32.4	31.1	31.1	6211	6523	6092
619	11	C	10	SB-731254-M	45.3	44.7	42.5	1977	2303	2782
620	11	C	11	DMSO	32.2	32.7	29.7	5865	5569	6290
621	11	D	2	DMSO	35.3	30.1	29.8	6367	6132	6584
622	11	D	3	GSK1379717A	34.2	32.5	30.5	5923	6036	7039
623	11	D	4	GSK2276055A	35.1	37.1	33.4	4049	3787	4123
624	11	D	5	SB-742352-AC	26.8	23.8	30.3	826	985	5286
625	11	D	6	GW824645A	34.4	35.1	32.5	6340	5405	5520	X
626	11	D	7	GSK346294A	41.5	40.4	41.7	1598	1977	2034
627	11	D	8	GW412617A	23.8	23.6	24.3	4929	4726	5066
628	11	D	9	GSK1379879A	29.9	28.9	32.5	6029	5196	5804
629	11	D	10	GW684941X	33.3	29.7	29.8	5935	4293	5927
630	11	D	11	H89	31	28.6	30.6	4263	3372	3512
631	11	E	2	H89	31.3	33.2	27.6	4300	3941	2995
632	11	E	3	GSK2286775B	51.2	54.2	53	2213	1938	2182
633	11	E	4	GSK580432A	44.2	54.3	46.9	1862	1840	1995
634	11	E	5	GSK2608899A	34	31.2	34	5404	5174	4972
635	11	E	6	SB-390770	34.3	33.2	32.2	6364	5823	5834
636	11	E	7	GW869641X	37.3	39.3	39	6121	4626	4545
637	11	E	8	GW856795X	35.5	36.8	35.5	6552	5259	4428
638	11	E	9	GW684083X	30.8	33.8	31.6	6485	5803	6038
639	11	E	10	SKF-97623	30.7	34.5	33.6	6397	6270	5661
640	11	E	11	DMSO	31.2	37	31.5	6907	5420	5583
641	11	F	2	DMSO	32.9	35.1	29.4	7152	6646	7519
642	11	F	3	GSK2635225A	30.1	32.1	29.6	6864	6028	6643
643	11	F	4	GW595885X	29.3	34.6	29.6	6652	6465	6502
644	11	F	5	SB-589132	32.5	35	31.8	6959	6799	6757
645	11	F	6	GSK301329A	48	48.3	48.9	2653	2264	2183
646	11	F	7	SB-742609	31	33.8	30.4	7302	6260	6503
647	11	F	8	GSK2192730A	34.8	33.5	31.9	7346	7378	6228
648	11	F	9	GW272142A	32	29	34.5	7293	6961	6223
649	11	F	10	SKF-97620	32.1	33	32.7	7005	6665	6320
650	11	F	11	H89	30.1	29.2	27.4	5178	3987	3191
651	11	G	2	H89	26.5	30.1	24.4	4607	4234	2987
652	11	G	3	SB-428218-A	28.1	38.5	30.2	6086	6834	6108
653	11	G	4	GSK2269905A	24.2	26.6	25.1	6836	6809	5597
654	11	G	5	-	31	34.8	27.1	6749	6539	5978
655	11	G	6	GW855857X	34.8	37.6	30.6	5996	6441	5071
656	11	G	7	SB-386023-B	33.2	39.1	29	5725	5925	5015
657	11	G	8	GSK2286295A	23.5	27.5	21.9	6963	6350	4870
658	11	G	9	GSK2576924A	26.2	32.1	25.7	6362	6066	4395
659	11	G	10	GSK1379825A	29.8	34.4	27.6	6910	7048	5581
660	11	G	11	DMSO	30.4	34.5	31.2	6699	6721	5208
661	12	B	2	DMSO	10.1	10.3	10.2	8490	7398	8688
662	12	B	3	GSK1398472A	8.2	8.6	9.28	5972	4697	5454
663	12	B	4	GSK2306394A	7.91	8.28	7.11	8025	8099	8231
664	12	B	5	SB-731579	10.9	11.5	3.41	4567	4864	4845
665	12	B	6	GW876019X	16.1	14.2	14.6	6427	5342	5671
666	12	B	7	GW497681X	5.1	4.91	3.4	6199	6359	6974
667	12	B	8	GW440132A	6.33	4	4.04	316	425	322
668	12	B	9	GSK2288359A	16.4	14.2	12.4	7963	7755	8831
669	12	B	10	GSK1379710A	12.2	10.9	12.3	8203	7319	6820
670	12	B	11	H89	10.4	10.7	8.46	5745	4805	4987
671	12	C	2	H89	10.1	6.33	7.36	6677	4737	5309
672	12	C	3	GSK1398460A	8.74	7.67	7.55	7536	6222	7127
673	12	C	4	GW579362A	15.3	15.9	14.4	3496	3628	2023
674	12	C	5	SB-282975-A	11.6	9.78	10	9964	8631	9024
675	12	C	6	GSK1379860A	9.3	7.44	7.09	8905	7804	8500
676	12	C	7	GSK312879A	12.4	8.79	10.3	9129	6225	8552
677	12	C	8	GSK189015A	10	8.48	10.1	8531	6936	7692
678	12	C	9	GSK2286096A	12.1	9.55	11.5	8383	7026	8738
679	12	C	10	GW281179X	11.8	9.39	9.09	9319	8486	8516
680	12	C	11	DMSO	13.3	10.1	8.6	8829	7483	8821
681	12	D	2	DMSO	12	12.4	10.7	9230	8106	8833
682	12	D	3	GSK1379762A	10.6	12.1	11.5	9382	8191	8506
683	12	D	4	GW582868A	7.81	8.98	10	9666	8738	8616
684	12	D	5	GW781483X	13.1	9.63	7.25	9093	7873	3420
685	12	D	6	GSK1321565A	9.26	10.7	10.4	3487	6208	5786
686	12	D	7	GSK2193613A	12.4	11.1	10.4	8619	7044	7641
687	12	D	8	GSK2227430A	14.9	10.5	10.4	8218	7288	7771
688	12	D	9	GW466413A	14.2	10.2	7.94	8147	7815	7869
689	12	D	10	GSK2376236A	12.3	9.94	10	7564	7371	6921
690	12	D	11	H89	5.66	6.69	8.45	5975	4663	4318
691	12	E	2	H89	9.51	7.72	8.49	6969	6048	5197
692	12	E	3	GSK1379720A	12.2	9.16	9.79	9513	8367	9217
693	12	E	4	GSK2283293A	11.4	10.1	11.9	8730	8239	9356
694	12	E	5	SB-660566	13.4	9.96	9.15	8497	8452	7821
695	12	E	6	GSK1379765A	13.4	9.34	12.1	9102	7690	8463
696	12	E	7	GSK1440913A	9.83	8.67	7.74	6550	5319	6666
697	12	E	8	AH5015X	11.4	10.7	11.6	8678	7869	9334
698	12	E	9	GW777257X	7.82	11	9.65	5233	7285	8189
699	12	E	10	GSK1379716A	8.92	9.96	8.63	8465	8392	7957
700	12	E	11	DMSO	10.9	14.2	9.81	8454	8316	8545
701	12	F	2	DMSO	13.2	10.5	12.1	9218	8870	9010
702	12	F	3	GSK1379746A	9.28	9.75	9.01	9508	8869	9114
703	12	F	4	SB-734909	10.6	7.56	9.05	9162	8411	9341
704	12	F	5	GW809893X	12.1	9.88	8.96	3410	3351	3248
705	12	F	6	GW639905A	11.3	10.1	9.53	8224	8033	7220
706	12	F	7	GSK1520489A	12.6	10.3	10.5	2308	1916	2234
707	12	F	8	GW680061X	12.1	11.5	8.79	9136	8351	9162
708	12	F	9	SB-625086-M	12.7	10	9.78	9460	7989	8333
709	12	F	10	GW345098X	13.1	9.84	9.21	8891	8334	8220
710	12	F	11	H89	9.5	8.29	6.7	5487	5552	4954
711	12	G	2	H89	7.5	7.58	8.83	5376	5542	5355
712	12	G	3	GSK1379730A	8.4	8.35	8.66	9349	8207	9086
713	12	G	4	GSK2342769A	7.48	5.43	5.67	7715	6719	7107
714	12	G	5	GSK2606590A	9.87	12	9.18	9244	8173	7669
715	12	G	6	GW839464X	12.4	11.6	11.5	8543	7873	8294
716	12	G	7	SB-707548-A	8.6	6.68	7.62	3930	5972	4084
717	12	G	8	GSK1122999D	8.3	9.81	11.8	7901	7812	7962
718	12	G	9	GSK1581428A	7.26	6.36	7.47	441	550	509
719	12	G	10	SB-219952	12	9.28	15.7	8101	7821	8233
720	12	G	11	DMSO	12.6	11.4	14.8	8192	7493	8514
721	13	B	2	DMSO	7.46	8.55	8.56	9069	9338	10069
722	13	B	3	GW494610A	13	14.3	15.6	2530	2721	2917
723	13	B	4	SB-326892	6.66	10.4	9.22	8487	9324	9239
724	13	B	5	AH20685XX	8.26	11	9.27	9430	9938	9571
725	13	B	6	GSK1379737A	9.69	9.45	9.65	7543	9273	8964
726	13	B	7	SB-404290	8.28	11.4	11.5	9297	9579	9786
727	13	B	8	GSK907232A	18.4	24.4	20.8	832	1007	1004
728	13	B	9	GW582764A	8.04	10.8	8.21	9584	8813	9433
729	13	B	10	SKF-97184	8.04	12.9	9.95	8279	9307	9575
730	13	B	11	H89	5.4	10.6	7.71	5834	6368	6679
731	13	C	2	H89	7.46	8.92	8.4	6781	6984	6573
732	13	C	3	SKF-97263	10.1	11.6	11	9370	10072	8315
733	13	C	4	SB-341556	8.03	11.6	12	9918	9394	8901
734	13	C	5	SKF-18355	8.66	11.4	10.5	9685	9503	9603
735	13	C	6	GSK1229496A	9.06	13.3	10.1	8575	7983	8339
736	13	C	7	GW440146A	67.6	57.2	59.6	9071	9657	9131
737	13	C	8	GSK1669917A	6.23	7.88	7.51	9732	10015	10060
738	13	C	9	GW810437X	7.33	13.2	12.2	9620	9790	9553
739	13	C	10	SB-601436	7.48	12	10.9	9720	9289	9432
740	13	C	11	DMSO	7.96	12.6	11	9560	9404	9304
741	13	D	2	DMSO	9.31	9.43	10.4	9463	8788	9172
742	13	D	3	GSK1379874A	7.19	8.44	8.83	8138	9457	8734
743	13	D	4	SB-342409	8.61	10.2	9.58	8134	9919	8504
744	13	D	5	SB-735216	8.74	12.1	10.4	9332	10222	8962
745	13	D	6	GSK2188764A	6.56	11.1	3.12	6147	7712	32
746	13	D	7	GSK448459A	14.8	20.6	18.5	1775	2039	2062
747	13	D	8	GW830707A	6.39	8.33	8.28	3756	9315	4844
748	13	D	9	SKF-106164-A2	9.76	14.1	14.4	5705	8256	6120
749	13	D	10	GSK1379763A	4.6	10.9	7.6	8132	9142	8764
750	13	D	11	H89	7.19	9.69	8.87	5574	6565	5920
751	13	E	2	H89	7.48	7.5	7.08	6365	8121	6653
752	13	E	3	GSK1379896A	7.65	8.02	8.78	9638	10181	10490
753	13	E	4	GW407034X	9.71	10.7	9.5	8928	9796	8638
754	13	E	5	GW789449X	13	15.5	12.5	2960	2522	4575
755	13	E	6	GSK1379901A	8.68	11.3	9.91	8951	9187	9630
756	13	E	7	GW551191X	9.36	10.5	9.46	8590	9187	9897
757	13	E	8	GSK2344444A	5.47	8.8	8.46	8672	7513	9358
758	13	E	9	GW567145X	11.8	17	11.2	9702	10127	9564
759	13	E	10	GW775604X	8.61	8.95	8.56	9712	7739	9351
760	13	E	11	DMSO	10.9	11.9	9.92	9897	9272	10037
761	13	F	2	DMSO	8.93	13.1	9.26	10167	8888	8955
762	13	F	3	GSK1379882A	7.36	9.73	8.19	9478	10065	9305
763	13	F	4	GW828205X	8.5	14.2	9.79	9339	10076	9819
764	13	F	5	SB-217780	9.5	11.2	9.52	8255	8652	8872
765	13	F	6	GSK1379880A	7	10.4	9.87	8244	8300	8776
766	13	F	7	GW663929X	6.23	7.87	8.67	7610	4753	9335
767	13	F	8	SB-477794-AAA	8.7	14	10.9	8801	8758	9272
768	13	F	9	SKF-18267	7.69	13.8	13.3	8466	9292	9592
769	13	F	10	GSK1660450B	3.42	5	7.88	4767	4062	5606
770	13	F	11	H89	5.47	9.46	11.5	5537	5887	5571
771	13	G	2	H89	6.02	8.34	8.46	5895	6549	6480
772	13	G	3	GSK1379883A	7.64	10.6	10.1	8915	9697	9050
773	13	G	4	GW828206X	8.02	13.1	11.1	8804	9727	9403
774	13	G	5	SB-317658	16.4	21.7	13.7	3202	3008	5238
775	13	G	6	GSK2228768A	8.65	13.6	10.6	9676	9326	9756
776	13	G	7	GW552771X	8.82	13.5	11.7	9490	8954	9230
777	13	G	8	SB-222517	7.8	12.7	11	9143	9235	8924
778	13	G	9	GSK1379748A	5.97	11.2	9.94	8623	8868	9736
779	13	G	10	GSK1379723A	6.79	11.5	9.71	7161	7607	6728
780	13	G	11	DMSO	7.76	14.6	9.82	8595	8998	8287
781	14	B	2	DMSO	9.94	11.2	7.55	10273	10806	12136
782	14	B	3	GSK1627798A	4.95	13.2	8.75	2443	9737	9362
783	14	B	4	GW514784X	10.2	13.5	8.5	10956	11540	13694
784	14	B	5	GSK350559A	9.81	12.1	4.78	6266	6679	4963
785	14	B	6	GW813349X	10.3	14.7	8.69	11043	10055	13712
786	14	B	7	GSK2297542A	7.06	9.7	5.68	9997	11433	12404
787	14	B	8	SB-733416	10.3	15.4	8.54	9264	11665	13084
788	14	B	9	GSK1649598A	7.01	10.6	5.56	7563	8036	9728
789	14	B	10	SB-334860	11.7	15.8	8.32	11134	11569	13252
790	14	B	11	H89	7.72	10.8	7	8456	9655	11832
791	14	C	2	H89	6.79	11	5.43	8828	9354	11861
792	14	C	3	GW320571X	6.52	11.6	7.5	6253	2575	12771
793	14	C	4	SB-236560	9.17	12.7	10.8	10343	11136	14391
794	14	C	5	GSK2298859A	8.33	12.3	8.23	9546	10310	12937
795	14	C	6	GSK1379721A	8.03	14.3	7.83	11965	12008	15257
796	14	C	7	GW515532X	11.6	15.9	10.9	10436	12089	14619
797	14	C	8	SB-373598	12.8	15.5	10.3	11991	12031	14743
798	14	C	9	GSK977617A	8.31	9	9.54	3635	8458	11283
799	14	C	10	SB-334865	8.59	14.9	10.1	10101	11998	15525
800	14	C	11	DMSO	13.1	18.7	11.4	12638	13171	15457
801	14	D	2	DMSO	10.1	14.9	9.51	11609	2293	14695
802	14	D	3	GSK483724A	9.3	9.73	6.95	1924	2970	3523
803	14	D	4	SB-737856	9.78	12.6	9.14	11835	12223	15403
804	14	D	5	SB-317661	11	15.6	9.51	11766	11573	14718
805	14	D	6	GW709199X	5.61	11.2	6.74	5044	10842	13196
806	14	D	7	GW514786X	9.36	18	12	4092	11468	14721
807	14	D	8	GW856805X	11	17	9.61	7356	8237	12227
808	14	D	9	GW621581X	9.3	15.5	9.23	7480	11912	14338
809	14	D	10	GSK2334006A	5.69	7.25	5.16	8721	8198	11255
810	14	D	11	H89	8.63	11.4	7.48	8447	8968	9942
811	14	E	2	H89	8.02	11.9	5.39	8749	7315	11028
812	14	E	3	GSK479719A	15.3	21.9	13.2	3036	3356	3962
813	14	E	4	GSK1379899A	9.17	15.1	7.95	4592	10265	14014
814	14	E	5	GW630813X	10.9	15.4	9.54	12771	12740	15341
815	14	E	6	GSK1653537A	8.29	11.3	8.07	11000	9916	13399
816	14	E	7	GW659009A	8.63	11.4	7.25	12384	11830	14650
817	14	E	8	GSK1323434A	11.9	16.6	10.2	7415	6643	8949
818	14	E	9	GW275568A	12.2	15.1	10.1	10057	3652	11937
819	14	E	10	SB-222903	9.38	15.2	9.9	10999	11954	13501
820	14	E	11	DMSO	10	18.3	10.4	11877	13293	14531
821	14	F	2	DMSO	10.3	14.8	9.27	12127	12264	6804
822	14	F	3	GW784041A	9.19	13.5	8.28	9522	9359	9177
823	14	F	4	GW475620X	12.2	14.6	8.3	5622	12615	15156
824	14	F	5	SB-331032	10.9	14.2	7.08	11173	12204	13659
825	14	F	6	GSK1645895A	6.38	9.82	6.06	799	6913	7134
826	14	F	7	GSK1398463A	8.75	10.8	8.38	4754	7116	6001
827	14	F	8	GSK1804250A	4.71	6.15	3.28	6365	10707	11851
828	14	F	9	GSK1535721A	10.6	11.8	8.16	9079	10133	11602
829	14	F	10	SB-333613	10.8	15	9.03	11084	11384	13509
830	14	F	11	H89	8.85	10.4	6.59	9354	9838	11679
831	14	G	2	H89	6.1	8.44	6.2	9026	10160	11894
832	14	G	3	GSK1653539A	5.53	7.23	4.79	6890	9568	10063
833	14	G	4	GSK2592465A	10.6	13.5	8.63	10830	12422	14507
834	14	G	5	GSK1576028A	8.1	10.6	7.96	2531	3374	5089
835	14	G	6	GSK326180A	10.9	15.3	10.3	7331	9554	12629
836	14	G	7	GW693542X	11.2	15.4	10.1	11205	12740	15421
837	14	G	8	GSK1723980B	5.4	6.66	3.91	5886	7294	8310
838	14	G	9	GSK198271A	9.67	12.9	8.32	9400	10785	12961
839	14	G	10	SB-376715	12.2	12.2	10.5	9538	7135	13484
840	14	G	11	DMSO	12.8	13.3	9.3	11868	12532	13630
841	15	B	2	DMSO	6.94	7.66	8.52	12557	14065	13227
842	15	B	3	GW810083X	6.81	7.6	7.71	13122	14837	12787
843	15	B	4	GSK1379706A	5.25	7.06	7.44	12034	13194	12863
844	15	B	5	GW701424A	10	13.2	16.4	4936	6161	5281
845	15	B	6	GSK986310C	5.83	6.73	7.18	12154	13292	12626
846	15	B	7	GSK1033723A	7.98	7.23	6.76	12387	14014	13666
847	15	B	8	GW630823A	6.85	6.69	7.22	10549	12527	11800
848	15	B	9	GSK2181306A	7.72	9.67	8.84	12534	14160	12674
849	15	B	10	GSK2347225A	4.89	6.62	5.25	12094	13467	11392
850	15	B	11	H89	5.99	8.38	7.46	9806	12397	10698
851	15	C	2	H89	6.68	6.68	6.42	11136	11714	10124
852	15	C	3	GW681251X	7.75	6.81	8.04	12419	13645	12568
853	15	C	4	SB-708999	11.7	7.65	15	5758	5435	5426
854	15	C	5	GW622475X	6.47	5.01	7.2	14152	14393	13148
855	15	C	6	SB-743341	5.49	6.76	7.02	12735	13070	12698
856	15	C	7	-	5.68	8.87	8.63	13641	14739	13640
857	15	C	8	GW680338X	8.83	8.74	9.16	13404	15162	13535
858	15	C	9	GW567143X	8.65	7.7	9.45	13694	14634	13548
859	15	C	10	GW829351X	9.38	8.28	11.3	12681	12977	13205
860	15	C	11	DMSO	9.97	8.83	11.5	13477	14018	13585
861	15	D	2	DMSO	7.41	6.94	7.47	15138	13210	12250
862	15	D	3	GW693028X	9.1	7.63	8.65	12008	10419	10541
863	15	D	4	GW679662X	7.72	6.4	7.09	15100	13468	12914
864	15	D	5	SB-708998	5.26	3.77	4.94	13431	12811	12861
865	15	D	6	GSK977620A	8.92	7.28	9.63	12696	12209	11816
866	15	D	7	GSK1383281A	8.31	4.61	6.46	3442	2125	2321
867	15	D	8	GW830899A	10.3	9.44	10.8	13115	11894	12058
868	15	D	9	GSK1379767A	7.21	5.8	7.68	13604	12854	13404
869	15	D	10	GSK1379757A	8.56	8.76	8.9	13195	13074	12115
870	15	D	11	H89	7.07	8.21	6.4	10707	11597	10872
871	15	E	2	H89	6.08	6.08	7.13	11423	12555	11047
872	15	E	3	GSK2008607A	3.95	3.41	3.63	9579	10187	8345
873	15	E	4	SB-317651	6.52	8.33	7.83	14348	14232	13491
874	15	E	5	GSK1229782A	6.5	6.72	6.64	11802	12560	11080
875	15	E	6	GW494601A	8.49	7.53	8.21	12169	11870	12248
876	15	E	7	GSK1383280A	8	8.79	14	2511	1639	2767
877	15	E	8	GSK955403A	8.35	7.87	7.88	14819	13897	12590
878	15	E	9	GSK1379729A	7.06	8.02	7.48	13515	12474	12159
879	15	E	10	GSK1379725A	5.84	7.46	5.75	13124	12471	12904
880	15	E	11	DMSO	9.31	9.4	10.1	13992	13751	13359
881	15	F	2	DMSO	7.45	7.35	7.75	13508	15583	12735
882	15	F	3	SB-738481	7.04	6.24	9.86	8282	9774	7127
883	15	F	4	GSK1322949A	5.89	4.73	4.96	3106	3661	3143
884	15	F	5	GSK292658A	8.24	7.78	10.1	6093	7830	6132
885	15	F	6	GW835314X	7.06	6.86	8.66	12841	13907	14278
886	15	F	7	SKF-97359	6.45	7.18	8.79	12037	14606	13755
887	15	F	8	GSK1379724A	5.68	5.83	6.17	13060	13646	13267
888	15	F	9	GSK2606414A	6.11	6.72	7.13	12386	14009	11859
889	15	F	10	GSK1487252A	2.33	4.58	2.72	129	153	147
890	15	F	11	H89	7.35	8.15	7.43	11256	12070	11741
891	15	G	2	H89	6.85	5.61	5.76	11994	11099	10946
892	15	G	3	SB-217360	7.57	7.13	7.03	14185	13959	12318
893	15	G	4	SB-642057	7.6	8.07	7.95	11143	11530	9807
894	15	G	5	GSK1326180A	7.48	7.65	7.63	14334	16609	12649
895	15	G	6	SB-684387-B	0	0.00852	0	10608	11740	9889
896	15	G	7	GSK1398470A	8.05	7.74	9.74	11310	12161	8415
897	15	G	8	GW560109X	7.49	6.98	8.12	7234	11182	7500
898	15	G	9	GW664114X	8.47	9.19	8.64	14293	13282	13287
899	15	G	10	GSK2358994A	4.93	4.21	4.36	10801	12530	10037
900	15	G	11	DMSO	10.6	9.5	10.4	13784	13931	13022
901	16	B	2	DMSO	11.9	11.4	10.1	10647	10384	10797
902	16	B	3	GW681170A	7.81	6.58	5.93	10718	10114	10171
903	16	B	4	GSK1660437A	7.21	7.04	7.29	8665	9486	7828
904	16	B	5	GW560459X	11.8	12.5	11	11799	11178	10307
905	16	B	6	GSK1379812A	9.24	8.75	8.01	12981	9694	10178
906	16	B	7	GSK1398473A	11.2	11.4	9.92	7630	8275	7057
907	16	B	8	-	11.7	11.9	10.4	12397	10475	10131
908	16	B	9	-	12.8	10.8	10.3	11567	11256	9801
909	16	B	10	-	11.4	12	7.81	12164	9381	4702
910	16	B	11	H89	7.4	6.61	7.5	8742	6628	5758
911	16	C	2	H89	9.52	8.79	7.97	9979	8738	6738
912	16	C	3	SB-738004	13.8	14.5	11.7	7410	8220	6589
913	16	C	4	GSK1379708A	12.3	11.1	10.4	12474	12194	9905
914	16	C	5	GSK1398468A	14	13.6	11.1	10799	7057	10122
915	16	C	6	GSK1287544A	11.4	10.3	8.37	5059	2806	3215
916	16	C	7	GSK2593067A	12	11.3	9.4	11048	6054	8667
917	16	C	8	-	12.6	12.2	10.6	12418	11653	11252
918	16	C	9	-	12.4	11.3	10.6	13113	11246	10509
919	16	C	10	-	11.5	11.7	11	13561	10957	10725
920	16	C	11	DMSO	10.8	12.3	11.1	12805	8905	10730
921	16	D	2	DMSO	12.7	12.2	10.7	12868	11127	12703
922	16	D	3	GW569716A	11.5	9.83	9.28	12036	11654	11131
923	16	D	4	SB-710363	21.5	20.4	17.3	4877	3403	3753
924	16	D	5	GSK1379713A	9.57	11.4	7.35	13684	11370	12673
925	16	D	6	SKF-104365	12.7	15.6	12.7	8665	6468	5890
926	16	D	7	GSK1379788A	9.92	11.9	10.5	13075	10902	11140
927	16	D	8	-	12	11.8	10.7	13358	10926	10987
928	16	D	9	-	12	11.9	10.6	13298	11463	11771
929	16	D	10	-	10.7	11.7	10.6	13631	11316	11424
930	16	D	11	H89	6.95	7.73	7.49	9134	6187	7346
931	16	E	2	H89	9.92	6.88	7.05	9413	8537	9472
932	16	E	3	GW818933X	8.89	6.01	6.85	12527	10320	12156
933	16	E	4	GW525701A	12.1	8.7	10.8	4404	3654	4204
934	16	E	5	GW697465A	10.2	9.57	10	7011	5170	7690
935	16	E	6	GW768504A	9.4	5.15	9.47	12783	8880	11368
936	16	E	7	-	11.7	11.2	11.5	12797	11089	12590
937	16	E	8	-	12.6	11.3	11	12665	11723	12493
938	16	E	9	-	12.5	10.9	10.5	12880	11597	12780
939	16	E	10	-	12.7	10.5	9.93	13877	10838	12271
940	16	E	11	DMSO	11.2	10.3	11	12598	10580	12257
941	16	F	2	DMSO	12.1	10.7	10.4	13577	13232	11615
942	16	F	3	GW694077X	10.4	8.79	9.81	11622	12261	10292
943	16	F	4	GW583340C	12.1	11.8	10.2	13484	12668	12368
944	16	F	5	GW707818B	7.78	5.75	6.01	8465	8020	6587
945	16	F	6	GSK1379732A	10.1	9.59	7.12	13940	13494	12327
946	16	F	7	-	11.3	12.3	10.1	12937	12382	12583
947	16	F	8	-	10.9	11	10.3	13358	12529	12567
948	16	F	9	-	11.8	11	10.7	13016	12537	11442
949	16	F	10	-	11	10.9	11.6	12610	12699	10944
950	16	F	11	H89	7.9	5.62	6.12	9991	7509	8633
951	16	G	2	H89	8.2	6.7	5.94	10267	9338	9290
952	16	G	3	GSK682037B	1.72	1.62	1.83	3551	1173	4263
953	16	G	4	GW440135A	14.8	18	13.7	12038	8009	9894
954	16	G	5	GW654607A	7.54	7.22	6.35	11620	8939	9210
955	16	G	6	GW554060X	11.8	10.3	9.76	13864	12214	11744
956	16	G	7	-	10.6	10.6	11.1	14634	12918	13387
957	16	G	8	-	11.1	10.7	9.71	13437	13040	12313
958	16	G	9	-	11.1	12.2	9.47	12870	12982	12912
959	16	G	10	-	11.8	11.6	9.92	13215	11903	11623
960	16	G	11	DMSO	10.8	10.3	10.1	14175	12391	11873
961	17	B	2	DMSO	6.43	7.85	6.73	11420	9888	10051
962	17	B	3	GSK1379753A	2.87	4.22	3.1	11805	10397	12675
963	17	B	4	SB-226605	4.49	6.14	5.19	12331	9692	11744
964	17	B	5	GW810445X	5.45	6.91	4.36	13218	10528	2637
965	17	B	6	GW823670X	5.3	7.42	5.95	11479	10609	11484
966	17	B	7	SB-711880	4.72	6.09	3.59	13871	12422	6850
967	17	B	8	GW635815X	2.76	3.23	3.31	10698	9723	10756
968	17	B	9	GSK2297430A	3.85	5.21	3.83	13241	10377	12215
969	17	B	10	GSK223810A	3.36	3.8	3.96	13009	12067	12642
970	17	B	11	H89	2.55	3.21	2.19	6947	6626	8729
971	17	C	2	H89	2.28	3.05	3.21	6093	7172	6642
972	17	C	3	GSK1379731A	2.7	3.32	2.6	11440	10276	10908
973	17	C	4	SB-213663	6.49	5.44	6.12	10723	8118	3985
974	17	C	5	GSK2297099A	3.94	4.73	3.57	11793	10205	10805
975	17	C	6	SB-732932	4.97	6.72	4.73	13364	13011	13225
976	17	C	7	SB-736398	7.43	7.72	6.14	11672	11084	11012
977	17	C	8	GW567142A	3.86	3.09	3.54	10846	10650	11195
978	17	C	9	GW689066X	4.19	7.86	5.57	10749	9671	11046
979	17	C	10	GSK1307810A	0.25	2.34	1.32	1979	898	1745
980	17	C	11	DMSO	5.99	6.11	6.06	11646	10132	11887
981	17	D	2	DMSO	7.24	7.96	7.76	13949	11621	11447
982	17	D	3	SKF-97416	6.82	8.57	7.58	12276	10998	11525
983	17	D	4	GSK2291363A	6.85	6.79	8.16	8587	7649	9700
984	17	D	5	SB-548492	7.48	7.68	7.48	11765	10546	11241
985	17	D	6	GW692089A	3.12	2.47	5.61	11636	11678	11563
986	17	D	7	GI262866A	7.12	6.12	7.14	7898	7604	11141
987	17	D	8	SB-737447	5.38	5.98	6.16	11617	10420	12402
988	17	D	9	SB-610250	5.89	1.45	6.52	12854	9506	12137
989	17	D	10	SB-733887	5.87	7.63	6.18	12802	9935	12548
990	17	D	11	H89	2.69	3	2.25	8044	6756	7552
991	17	E	2	H89	2.84	3.57	3.35	7147	7511	6962
992	17	E	3	GSK1034945A	6.83	8.29	7.55	9427	9482	11574
993	17	E	4	SKF-105561	7.24	7.94	7.16	10040	11154	10524
994	17	E	5	SB-284852-BT	3.54	6.31	5.71	12139	12198	10801
995	17	E	6	GSK2206003A	7.13	7.88	7.32	11437	12868	12274
996	17	E	7	GW696155X	7.41	7.75	7.07	10389	10961	8648
997	17	E	8	GW829058X	7.27	7.22	6.55	11865	11621	11649
998	17	E	9	GW819776X	7.44	7.5	7.56	11015	11088	11020
999	17	E	10	SB-219980	6.42	6.77	5.59	11487	11572	11686
1000	17	E	11	DMSO	6.29	7.44	5.72	12510	11983	12060
1001	17	F	2	DMSO	6.56	7.61	6.83	12020	11866	11654
1002	17	F	3	SB-517389	6.23	8.53	6.98	7398	11214	11813
1003	17	F	4	SB-735464	6.54	3.85	6.18	9359	5745	11610
1004	17	F	5	GSK2336394A	4.62	5.04	5.16	12028	11661	11645
1005	17	F	6	GW811603A	5.78	5.38	6.4	10901	10115	9665
1006	17	F	7	GSK299495A	4.17	7.53	7.29	10185	10397	11279
1007	17	F	8	GW876731X	10.7	12.1	10.9	10304	8287	9167
1008	17	F	9	GW457859A	5.36	6.53	6.34	11994	11356	4889
1009	17	F	10	GW829350X	6.19	6.03	6.41	12751	5576	12298
1010	17	F	11	H89	2.37	2.82	1.74	7555	7101	8626
1011	17	G	2	H89	2.04	2.89	2.08	6763	7675	6687
1012	17	G	3	GSK2373693A	4.02	5.61	4.51	11029	10437	10066
1013	17	G	4	SB-222516	5.06	6.92	6.85	10605	12293	3623
1014	17	G	5	GW461487A	5.85	6.29	6.72	12943	12298	10843
1015	17	G	6	GSK306886A	4.56	4.99	3.88	8852	9231	9056
1016	17	G	7	GSK2296823A	3.74	4.23	3.96	11891	10658	11650
1017	17	G	8	GW867253X	4.02	4.85	5.07	9817	7931	9172
1018	17	G	9	GSK2373723A	2.94	4.78	3.86	10603	10057	10223
1019	17	G	10	GSK1398475A	3.97	4.32	4.29	8015	6628	8352
1020	17	G	11	DMSO	6.15	6.99	6.2	13438	11719	13079
1021	18	B	2	DMSO	6.95	5.15	6.53	11516	9734	10029
1022	18	B	3	GW792479X	6.88	6.15	5.58	12013	10833	10168
1023	18	B	4	SB-238039-R	4.95	4.5	6.2	11872	10004	11395
1024	18	B	5	GSK2297543A	4.83	4.14	5.5	12348	10320	9648
1025	18	B	6	SB-742034-AC	6.21	7.01	6.5	12172	10663	10443
1026	18	B	7	SB-742251	5.73	5.81	6.98	11851	10543	10958
1027	18	B	8	GSK323543A	7.17	6.56	8.34	4408	4574	4089
1028	18	B	9	GSK2299009A	6.96	6.19	7.68	12312	10446	11605
1029	18	B	10	GW682569X	5.4	5.51	6.82	9945	10920	9163
1030	18	B	11	H89	3.76	3.61	4.81	7825	7248	7444
1031	18	C	2	H89	4.47	4.47	5.35	9187	7648	8624
1032	18	C	3	GSK257997A	8.01	7.65	6.79	10380	10692	10202
1033	18	C	4	GW868318X	7.7	7.84	7.43	10962	10835	12344
1034	18	C	5	GSK364507A	6.02	7.61	8.28	12363	12021	11870
1035	18	C	6	GSK1014915A	6.75	8.69	8.84	10852	10361	12075
1036	18	C	7	GW767488X	10.4	13.1	13	5192	5529	6271
1037	18	C	8	SB-223132	6.54	7.47	8.9	11002	10901	12464
1038	18	C	9	GSK1325775A	9.1	11.8	12.1	2901	4057	4569
1039	18	C	10	GSK2224810A	8.05	8.39	9.51	9330	9723	11527
1040	18	C	11	DMSO	8.63	7.35	9.34	10794	10334	12206
1041	18	D	2	DMSO	8.63	8.5	7.88	11909	9941	12075
1042	18	D	3	GW869640X	8.97	6.45	9.5	10503	9087	9844
1043	18	D	4	GSK2593074A	6.71	6.7	6.15	5040	5314	4570
1044	18	D	5	SB-627772-A	8.54	5.24	7.69	11939	11689	11814
1045	18	D	6	GSK902056A	9.28	8.87	10.6	5272	5174	6492
1046	18	D	7	GSK2373690A	5.93	5.45	6.78	8596	7695	9615
1047	18	D	8	GW829116X	6.62	7.67	8.59	7814	8328	9119
1048	18	D	9	GW461484A	8.08	9.12	10	9905	9519	10056
1049	18	D	10	GW482059X	6.01	7.83	8.24	10421	9691	10921
1050	18	D	11	H89	4.24	6.22	5.17	6672	6514	7642
1051	18	E	2	H89	5.11	3.86	4.54	8845	7557	6912
1052	18	E	3	GSK429286A	8.41	8.13	7.96	7643	7161	7397
1053	18	E	4	GSK2375584A	6.68	6.91	7.92	10609	9888	8689
1054	18	E	5	SB-390534	8.09	7.27	7.72	11581	10364	9849
1055	18	E	6	GW702865X	8.37	8.27	7.7	12309	10061	10467
1056	18	E	7	SB-711805	7.24	6.35	7.45	8258	8672	8605
1057	18	E	8	GSK1379878A	6.36	7.26	7.58	11848	9149	9071
1058	18	E	9	GW271431X	8.52	8.38	9.16	10393	9872	10018
1059	18	E	10	GSK175726A	8.58	9.91	9.4	12185	9559	9488
1060	18	E	11	DMSO	7.19	7.61	9.19	10702	10433	10658
1061	18	F	2	DMSO	8.03	7.93	8.28	14263	11784	13123
1062	18	F	3	SB-733371	6.72	5.59	7.06	12637	11840	12682
1063	18	F	4	GSK1024304A	8.24	7.72	9.63	13663	12507	12752
1064	18	F	5	GW800172X	8.21	6.16	8.4	13101	10781	12151
1065	18	F	6	SKF-96418	8.58	6.38	8.82	12771	11081	12040
1066	18	F	7	SB-282852	7.97	8.87	9.22	13034	11354	12915
1067	18	F	8	GW608005X	8.35	8.41	10.3	12963	10824	11491
1068	18	F	9	GW827654A	6.15	5.84	6.09	5512	7396	6420
1069	18	F	10	GSK2197149A	8.13	8.89	8.76	12877	10344	12178
1070	18	F	11	H89	4.9	5.81	6.15	7833	5439	8010
1071	18	G	2	H89	4.82	4.54	4.58	8701	8417	7922
1072	18	G	3	GW709213X	7.74	6.9	7.9	12741	11874	9884
1073	18	G	4	GW683134A	3.73	2.79	4.33	7639	8753	7442	X
1074	18	G	5	GW857175X	9.3	8.29	8.4	9491	9714	8690
1075	18	G	6	GSK2137462A	5.28	5.47	4.84	9824	10570	10483
1076	18	G	7	GSK2328680A	5.73	5.63	5.84	11326	11122	11609
1077	18	G	8	GSK204559A	8.34	7.82	7.48	10481	10008	10632
1078	18	G	9	GW867587X	8.09	8.87	8.27	11710	11138	9776
1079	18	G	10	GSK2189892A	8.25	9.06	7.97	10730	11025	9906
1080	18	G	11	DMSO	8.12	8.05	7.27	11222	11009	10311

## Sheet: Primary screen Mtb % inhibition
nr.	plate	row	column	condition	DsRed+ (% of DMSO)					viability (cell count) (% of DMSO)					double appearance
					rep 1	rep 2	rep 3	mean	SD	rep 1	rep 2	rep 3	mean	SD
1	1	B	3	GW771127A	124.158	42.3465	106.088	90.8643	42.9781	69.5515	60.6318	91.7413	73.9749	16.0195
2	1	B	4	GW827105X	105.941	96.7919	99.2718	100.668	4.73147	69.0045	83.6103	102.32	84.9781	16.6997
3	1	B	5	SB-210313	105.545	98.2585	93.679	99.1607	5.98401	57.6772	108.708	110.211	92.1986	29.9059
4	1	B	6	SB-698596-AC	100.99	88.176	87.2124	92.1261	7.69152	78.0503	89.0217	92.6578	86.5766	7.60451
5	1	B	7	SB-686709-A	102.97	93.3089	54.3548	83.5447	25.7366	61.2661	79.3051	89.8152	76.7955	14.439
6	1	B	8	GW775608X	112.673	110.174	96.3006	106.383	8.82028	61.066	94.1399	102.102	85.7694	21.761
7	1	B	9	SB-390523	115.248	97.3419	103.292	105.294	9.11917	57.944	94.9929	84.9221	79.2863	19.1566
8	1	B	10	GW305178X	38.6139	16.8653	19.0504	24.8432	11.9757	31.7538	33.1882	40.4805	35.1408	4.67958
9	1	C	3	GR105659X	116.436	104.125	101.544	107.368	7.95809	83.307	88.0487	103.158	91.5047	10.3672
10	1	C	4	GW829055X	103.366	105.225	109.059	105.883	2.90301	92.3795	96.2458	122.7	103.775	16.5029
11	1	C	5	SB-751148	107.525	105.041	102.942	105.169	2.29404	98.7837	89.5415	101.527	96.6175	6.27972
12	1	C	6	SB-264866	110.891	95.8753	105.214	103.994	7.58192	89.1508	93.3668	107.042	96.5198	9.35302
13	1	C	7	GW427984X	110.099	104.675	100.845	105.206	4.64997	98.3434	88.7418	100.285	95.79	6.18062
14	1	C	8	GW305074X	96.6337	94.9588	96.3006	95.9643	0.886644	93.8471	85.6629	109.698	96.4027	12.2197
15	1	C	9	SB-431533	106.337	100.275	101.02	102.544	3.3058	94.9812	91.4475	64.2469	83.5585	16.8174
16	1	C	10	SB-220025-A	114.257	115.49	109.409	113.052	3.215	76.7695	73.4672	85.5745	78.6037	6.25858
17	1	D	3	GW627834A	119.604	110.724	100.845	110.391	9.38405	89.5777	90.048	102.04	93.8886	7.0633
18	1	D	4	SKF-62604	105.545	103.575	99.4465	102.855	3.11201	108.737	112.56	115.71	112.335	3.49186
19	1	D	5	GW817396X	102.772	104.125	96.6502	101.182	3.98282	106.148	109.254	116.828	110.744	5.49335
20	1	D	6	GW282536X	112.277	103.391	107.836	107.835	4.44292	100.772	97.8585	104.79	101.14	3.48014
21	1	D	7	GW778894X	129.901	121.54	121.293	124.245	4.90002	38.9451	35.9872	45.3114	40.0813	4.76482
22	1	D	8	GW577921A	111.287	99.1751	104.865	105.109	6.05973	108.99	98.2717	112.603	106.622	7.45342
23	1	D	9	SB-633825	109.505	101.008	110.457	106.99	5.20234	112.993	104.23	90.654	102.625	11.2555
24	1	D	10	GW459057A	109.901	109.808	106.088	108.599	2.17497	83.1069	92.7937	105.193	93.698	11.071
25	1	E	3	GW770220A	116.238	112.741	105.738	111.572	5.34623	78.7041	71.0547	79.1591	76.306	4.55339
26	1	E	4	SB-590885-AAD	106.139	107.241	99.4465	104.275	4.21809	90.7385	84.4633	96.448	90.5499	5.99457
27	1	E	5	GSK1819799A	100.198	101.558	97.8736	99.8766	1.86322	66.5496	96.5124	96.6344	86.5654	17.3344
28	1	E	6	GW589933X	106.139	106.508	110.108	107.585	2.19281	25.4297	80.5314	84.9687	63.6433	33.1682
29	1	E	7	SB-678557-A	99.4059	93.6755	85.2898	92.7904	7.09955	101.385	103.643	100.922	101.983	1.45598
30	1	E	8	GW632046X	108.317	103.025	104.865	105.402	2.68667	93.4202	96.8722	95.7179	95.3368	1.75729
31	1	E	9	GW827106X	114.851	104.125	111.506	110.161	5.48849	79.7981	76.5861	58.9033	71.7625	11.2516
32	1	E	10	SB-738561	100.396	102.108	96.1258	99.5433	3.08097	62.6804	88.0754	94.4597	81.7385	16.8106
33	1	F	3	GW780159X	98.2178	97.8918	95.7763	97.2953	1.32558	96.4755	88.0354	94.3199	92.9436	4.38516
34	1	F	4	GW435821X	82.5743	88.9093	82.843	84.7755	3.58246	93.8605	83.397	86.8948	88.0508	5.32665
35	1	F	5	SB-347804	95.4455	95.692	88.0862	93.0746	4.32182	111.712	110.347	107.057	109.706	2.39274
36	1	F	6	GW284408X	105.347	106.141	101.893	104.46	2.25829	93.1534	95.5793	82.9493	90.5607	6.70231
37	1	F	7	GSK619487A	99.802	96.4253	98.2231	98.1501	1.68952	85.0014	88.5685	100.58	91.3833	8.16177
38	1	F	8	GW581744X	93.2673	94.4088	91.9313	93.2025	1.24004	93.2734	108.521	94.7082	98.8344	8.41985
39	1	F	9	GW827102X	101.188	100.642	98.9222	100.251	1.18246	73.5541	60.7384	51.0433	61.7786	11.2914
40	1	F	10	GSK943949A	94.2574	99.5417	94.5529	96.1173	2.96927	78.9576	68.8022	76.1611	74.6403	5.24571
41	1	G	3	GW461104A	92.8713	95.8753	88.4358	92.3941	3.74267	116.168	106.256	106.327	109.584	5.70246
42	1	G	4	GW817394X	89.901	96.4253	87.7367	91.3543	4.52296	112.553	108.601	109.853	110.336	2.01925
43	1	G	5	SB-735465	99.2079	104.858	93.1547	99.0735	5.85278	49.7921	50.9819	58.4063	53.0601	4.66799
44	1	G	6	GW301789X	97.4257	95.8753	91.5817	94.9609	3.02742	99.4508	98.8715	95.7956	98.0393	1.96457
45	1	G	7	GW853606X	97.0297	94.7754	86.8628	92.8893	5.33943	76.2491	76.5328	81.9086	78.2302	3.18874
46	1	G	8	GW693481X	98.4158	93.4922	93.679	95.1957	2.7903	106.976	110.108	102.133	106.405	4.01758
47	1	G	9	GW679410X	104.554	96.0587	96.9997	99.2043	4.65722	93.9272	80.1715	78.7242	84.2743	8.39093
48	1	G	10	GW759710A	95.6436	95.1421	85.1151	91.9669	5.93916	102.386	116.825	104.572	107.928	7.78252
49	2	B	3	GSK1023156A	98.6233	114.119	117.367	110.037	10.0168	113.004	91.034	92.2109	98.7498	12.359
50	2	B	4	GW837331X	63.3292	72.198	63.3455	66.2909	5.11569	97.1017	77.4503	71.6119	82.0546	13.3541
51	2	B	5	SB-242718	100.125	102.183	100.091	100.8	1.19819	122.648	105.344	103.262	110.418	10.6425
52	2	B	6	GW694234A	70.8385	107.424	107.221	95.1611	21.0642	45.7399	45.798	45.3423	45.6267	0.248053
53	2	B	7	GW683768X	85.8573	99.2722	101.463	95.5307	8.44866	120.467	98.5167	107.875	108.953	11.0149
54	2	B	8	GW445012X	96.3705	101.892	99.8172	99.36	2.78916	103.715	85.5069	99.8422	96.3546	9.59194
55	2	B	9	GW580509X	69.3367	78.8937	80.6216	76.284	6.07827	96.0255	97.6033	93.7817	95.8035	1.92048
56	2	C	3	GW549390X	90.363	-	100.091	95.2272	4.86423	117.862	-	96.1324	106.997	10.8647
57	2	C	4	SB-476429-A	108.886	-	117.916	113.401	4.5149	130.21	-	97.369	113.79	16.4205
58	2	C	5	GW786460X	102.128	-	117.367	109.748	7.6199	75.6479	-	58.3211	66.9845	8.66338
59	2	C	6	GW694590A	110.138	138.574	132.998	127.236	15.0681	63.3278	50.9622	51.8484	55.3795	6.89772
60	2	C	7	GSK1030061A	65.8323	74.2358	71.8464	70.6382	4.33009	92.641	81.2678	91.0634	88.3241	6.1616
61	2	C	8	SB-253228	61.8273	74.2358	74.0402	70.0344	7.10828	109.025	92.1816	97.135	99.4473	8.65663
62	2	C	9	SB-242717	46.0576	102.183	95.4296	81.2235	30.6413	214.227	82.4037	113.389	136.673	68.9272
63	2	D	3	GSK1030062A	56.3204	72.198	71.298	66.6055	8.91847	111.093	76.4784	81.3599	89.6437	18.7351
64	2	D	4	SB-814597	91.6145	109.461	112.157	104.411	11.1638	50.2006	35.095	36.6303	40.642	8.31352
65	2	D	5	GSK312948A	104.881	132.169	124.223	120.424	14.0349	27.7555	20.9844	24.3088	24.3496	3.38571
66	2	D	6	GSK237701A	95.3692	100.728	89.6709	95.256	5.5293	46.0939	35.2121	41.9333	41.0798	5.49087
67	2	D	7	GW819077X	80.6008	82.3872	81.4442	81.4774	0.893681	113.288	95.2145	98.2268	102.243	9.68286
68	2	D	8	GW779439X	99.8748	120.233	109.141	109.75	10.1927	27.5572	29.1815	37.2988	31.3458	5.21898	X
69	2	E	3	SKF-86055	96.1202	112.664	109.141	105.975	8.71434	135.86	96.9944	100.711	111.189	21.447
70	2	E	4	SB-741905	32.791	92.5764	84.1865	69.8513	32.3682	58.9804	86.7013	99.9647	81.8821	20.9128
71	2	E	5	GW805758X	111.389	122.562	120.658	118.203	5.97724	48.2039	37.9757	44.9301	43.7032	5.2233
72	2	E	6	GW680908A	76.5957	87.0451	78.4278	80.6896	5.57979	117.678	93.1886	110.337	107.068	12.5675
73	2	E	7	GW568326X	99.6245	107.715	105.576	104.305	4.19213	101.69	95.355	96.4443	97.8297	3.38706
74	2	E	8	GSK326090A	31.0388	36.3901	50.457	39.2953	10.0298	2.50649	1.59257	1.51512	1.87139	0.551371
75	2	F	3	GW300653X	71.0889	77.4381	82.5411	77.0227	5.73743	124.064	103.107	98.3382	108.503	13.6856
76	2	F	4	GW781673X	81.8523	100.728	84.4607	89.0136	10.2283	59.5327	43.8308	61.1397	54.8344	9.56323
77	2	F	5	GW575533A	59.0738	86.754	89.9452	78.591	16.9775	153.278	101.128	103.129	119.178	29.5483
78	2	F	6	GW450241X	56.3204	70.4512	68.2815	65.0177	7.60983	146.311	106.351	112.398	121.686	21.5388
79	2	F	7	SB-254169	85.607	88.5007	90.2194	88.109	2.331	104.975	104.091	110.37	106.479	3.39894
80	2	F	8	GW795486X	36.2954	47.7438	43.6015	42.5469	5.79662	44.6354	48.1986	56.6389	49.8243	6.16468
81	2	G	3	GSK238063A	203.504	248.617	220.75	224.29	22.7639	106.349	87.1228	89.9493	94.4737	10.3808
82	2	G	4	GW683134A	55.8198	66.0844	71.8464	64.5835	8.11806	82.2327	61.9579	64.415	69.5352	11.0648	X
83	2	G	5	GW445017X	83.1039	98.69	100.366	94.0532	9.51929	122.351	108.646	95.5976	108.865	13.3779
84	2	G	6	GW621970X	94.368	111.499	43.3272	83.0648	35.4637	118.825	95.1091	63.4124	92.4487	27.8018
85	2	G	7	GW703087X	134.418	147.016	146.435	142.623	7.11169	28.6051	28.0105	23.9412	26.8523	2.53855
86	2	G	8	GW819230X	91.1139	95.1965	93.7843	93.3649	2.07337	109.464	113.037	107.162	109.888	2.96062
87	3	B	3	GW300660X	107.24	103.085	102.199	104.175	2.69115	88.7826	92.9729	80.7192	87.4916	6.22803
88	3	B	4	SB-431542-A	101.267	104.509	100.515	102.097	2.1224	88.8712	94.0497	85.8271	89.5826	4.15723
89	3	B	5	GW275944X	128.416	122.449	127.749	126.205	3.26971	69.1633	69.0819	75.3173	71.1875	3.57672
90	3	B	6	GW824645A	91.2217	97.3897	97.4263	95.3459	3.57168	99.1412	91.139	82.329	90.8697	8.40936	X
91	3	B	7	GW572401X	100.181	82.8666	92.0917	91.7131	8.66339	89.9867	84.8803	77.0973	83.9881	6.49086
92	3	B	8	GW806742X	103.71	97.9592	104.165	101.945	3.45908	28.6321	21.4851	26.9167	25.678	3.7311
93	3	B	9	SB-610251-B	105.068	108.495	110.622	108.062	2.80252	99.761	82.2893	91.6933	91.2479	8.74436
94	3	B	10	GW853609X	91.2217	91.4096	90.9686	91.2	0.221272	87.8442	59.862	85.3008	77.669	15.4736
95	3	C	3	GW768505A	68.4163	64.3569	72.7188	68.4973	4.18152	69.6237	69.7381	62.9656	67.4425	3.87749
96	3	C	4	GSK1751853A	105.339	73.1846	102.761	93.7616	17.8668	5.98495	7.20094	6.17583	6.45391	0.653953
97	3	C	5	GW829115X	108.054	98.2439	110.622	105.64	6.53278	114.9	108.771	93.3805	105.684	11.0872
98	3	C	6	GW561436X	76.0181	68.9131	76.9303	73.9538	4.38913	89.1014	89.6416	97.5905	92.1112	4.75295
99	3	C	7	GW442130X	0.733032	1.42383	1.12307	1.09331	0.346357	85.5423	77.5616	81.0133	81.3724	4.00246
100	3	C	8	GW406731X	70.5882	70.0522	79.4572	73.3659	5.28203	97.9194	103.169	89.774	96.954	6.74929
101	3	C	9	GW876790X	141.176	141.528	153.58	145.428	7.0617	77.4325	66.6592	62.4858	68.8592	7.71238
102	3	C	10	GSK711701A	75.2036	80.8733	89.0033	81.6934	6.93629	133.687	88.0096	104.463	108.72	23.1346
103	3	D	3	GW607117X	106.425	106.502	100.515	104.481	3.43487	108.349	107.779	108.766	108.298	0.495616
104	3	D	4	GSK953913A	36.9231	89.4162	93.2148	73.1847	31.4609	71.8371	97.9194	107.574	92.4435	18.487
105	3	D	5	SB-736290	114.57	108.211	106.692	109.824	4.17973	114.369	103.976	101.336	106.561	6.89008
106	3	D	6	GW809885X	99.638	91.9791	96.8648	96.1606	3.87769	103.727	98.0876	94.8199	98.8783	4.50602
107	3	D	7	GW632580X	87.4208	88.8467	94.0571	90.1082	3.49336	104.241	100.157	112.109	105.502	6.07511
108	3	D	8	GW549034X	110.769	102.231	104.165	105.722	4.47712	109.978	102.361	112.434	108.258	5.25227
109	3	D	9	SB-750140	142.805	66.635	137.295	115.579	42.4758	45.2058	17.0938	42.008	34.7692	15.3906
110	3	D	10	GW828525X	106.154	109.35	105.849	107.118	1.93907	112.209	103.017	91.6933	102.306	10.2763
111	3	E	3	GW301784X	114.842	104.509	112.869	110.74	5.48553	89.1368	87.303	87.0963	87.8454	1.12318
112	3	E	4	GSK1030058A	82.2624	70.6217	56.715	69.8664	12.7904	92.873	91.8961	64.6528	83.1406	16.0184
113	3	E	5	GW575808A	97.4661	90.2705	93.7763	93.8376	3.59816	88.0567	88.1779	88.5048	88.2465	0.231801
114	3	E	6	GSK319347A	91.7647	80.019	95.1802	88.9879	7.95287	95.5467	96.0013	89.0156	93.5212	3.9086
115	3	E	7	SB-751399	93.3937	104.224	113.992	103.87	10.3035	109.588	110.487	96.3987	105.491	7.88737
116	3	E	8	SKF-86002-A2	48.8688	105.648	112.307	88.9412	34.8631	91.722	100.544	97.6525	96.6395	4.49739
117	3	E	9	SB-725317	112.67	94.2572	127.468	111.465	16.6383	42.2311	32.3706	35.0893	36.5636	5.0929
118	3	E	10	GW607049C	92.8507	91.1248	109.219	97.7313	9.98555	57.4768	73.0694	50.1961	60.2474	11.6857
119	3	F	3	GW416469X	75.2036	72.6151	73.2803	73.6997	1.34426	101.957	106.954	113.688	107.533	5.88704
120	3	F	4	SB-226879	109.412	66.3503	104.726	93.4961	23.6254	100.806	88.7499	114.973	101.509	13.1255
121	3	F	5	GSK466314A	112.398	116.754	124.942	118.031	6.36849	87.0651	86.7646	86.4926	86.7741	0.286343
122	3	F	6	GW708336X	90.1357	95.1115	103.322	96.1899	6.65914	102.134	101.638	103.813	102.528	1.13997
123	3	F	7	GW627512B	74.3891	64.6417	83.1072	74.046	9.23753	94.7676	89.0023	89.805	91.1916	3.12278
124	3	F	8	GW569293E	65.1584	37.0195	59.5227	53.9002	14.8882	89.3493	83.2483	105.283	92.6269	11.3773
125	3	F	9	SB-739452	81.991	75.178	81.1418	79.4369	3.7127	106.808	128.894	100.655	112.119	14.8493
126	3	F	10	GW856804X	84.4344	75.7475	86.4764	82.2194	5.69708	76.6534	83.366	83.9542	81.3245	4.05601
127	3	G	3	GSK317315A	109.412	119.032	112.026	113.49	4.97425	34.0859	30.0993	34.594	32.9264	2.46148
128	3	G	4	GW804482X	102.081	100.237	54.1881	85.5023	27.1345	86.6224	87.404	43.1534	72.3933	25.3254
129	3	G	5	GW770249X	73.3032	70.0522	71.8765	71.7439	1.62953	110.013	109.461	109.385	109.62	0.3429
130	3	G	6	GW458787A	85.7919	77.1713	82.2649	81.7427	4.33392	86.7463	99.6018	106.073	97.4736	9.83735
131	3	G	7	SB-630812	109.14	115.615	118.203	114.319	4.66819	114.033	112.691	122.433	116.386	5.27998
132	3	G	8	SB-242721	88.5068	89.4162	95.1802	91.0344	3.61902	96.9101	101.503	107.976	102.13	5.55974
133	3	G	9	SB-264865	89.0498	92.8334	100.234	94.0391	5.68874	100.841	90.7016	93.1328	94.8918	5.29367
134	3	G	10	GW513184X	72.7602	69.7674	71.5957	71.3744	1.50859	56.3081	58.3646	57.9352	57.536	1.08484
135	4	B	3	GW445014X	109.314	236.751	5.02265	117.029	116.057	95.4392	198.467	14.9447	102.95	91.9914
136	4	B	4	GSK586581A	111.157	206.961	18.2329	112.117	94.3679	91.7949	214.983	13.5353	106.771	101.556
137	4	B	5	GW678313X	91.8117	205.394	41.6261	112.944	83.9039	87.8342	205.266	25.4546	106.185	91.2997
138	4	B	6	SB-682330-A	48.2088	50.0941	0.698354	33.0004	27.9903	27.6705	70.0705	11.9679	36.5696	30.0562
139	4	B	7	GSK270822A	119.754	253.214	7.22436	126.731	123.143	63.1315	107.108	39.3301	69.8567	34.386
140	4	B	8	SB-223133	120.983	240.671	65.3632	142.339	89.5839	88.4233	185.214	45.4052	106.348	71.6074
141	4	B	9	GW680191X	106.858	195.202	70.5235	124.194	64.1219	87.976	205.538	68.7335	120.749	74.0571
142	4	B	10	SB-285234-W	110.542	207.745	10.3893	109.559	98.6817	98.2979	187.761	31.3596	105.806	78.4706
143	4	C	3	GSK1007102B	12.2825	29.006	31.2023	24.1636	10.3478	4.63721	6.00816	4.68997	5.11178	0.776737
144	4	C	4	GW785804X	88.434	210.881	112.15	137.155	64.9406	82.5205	154.061	93.9816	110.188	38.4252
145	4	C	5	GW589961A	117.298	326.905	138.295	194.166	115.434	63.5897	138.089	79.7659	93.8148	39.1862
146	4	C	6	GW843682X	120.983	267.325	153.088	180.465	76.9167	42.1713	85.9686	51.1036	59.7478	23.1429
147	4	C	7	GW296115X	156.909	591.094	135.887	294.63	256.961	73.6825	126.493	93.5564	97.9105	26.673
148	4	C	8	GW734508X	109.621	228.128	123.158	153.636	64.8662	98.2106	170.083	125.839	131.378	36.2548
149	4	C	9	SB-251527	111.464	257.134	129.694	166.097	79.3652	92.8314	152.553	100.652	115.345	32.459
150	4	C	10	GSK182497A	81.9857	220.288	119.374	140.549	71.5417	86.6776	181.481	109.935	126.031	49.4089
151	4	D	3	GSK1713088A	13.0502	26.6541	24.494	21.3994	7.3109	4.87725	11.6454	31.226	15.9162	13.6837
152	4	D	4	GSK718429A	97.6459	255.566	110.429	154.547	87.7181	54.3372	126.468	61.164	80.6564	39.8206
153	4	D	5	SB-736302	128.659	289.276	146.207	188.047	88.1043	69.7981	146.199	88.2224	101.406	39.87
154	4	D	6	GW300657X	125.589	186.579	109.053	140.407	40.8318	87.1358	191.099	33.7046	103.98	80.0378
155	4	D	7	SB-734117	102.866	236.751	117.654	152.424	73.4032	66.7649	101.842	77.992	82.1996	17.9131
[truncated: 678 more rows]

## Sheet: Primary screen Mtb z-scores
nr.	plate	row	column	condition	z-score DsRed+					z-score viability (cell count)					effect	cell death	hit	double appearance
[truncated: 834 more rows]

[truncated: 6 more sheets: Re-screen Stm raw data, Re-screen Stm % inhibition, Re-screen Stm z-scores, Re-screen Mtb raw data, Re-screen Mtb % inhibition, Re-screen Mtb z-scores]
