# Supplementary material for: Identification of kinase inhibitors as potential host-directed therapies for intracellular bacteria
Source: Sci Rep. 2024 Jul 26;14:17225. doi: 10.1038/s41598-024-68102-6 (PMC11282061; doi:10.1038/s41598-024-68102-6)
Supplement: Supplementary file 3 — Supplementary Information 3. [file 41598_2024_68102_MOESM3_ESM.xlsx]

## Sheet: CFU counts
Table S2 Actual CFU counts corresponding to Figure 4A, B, G and I.
Average CFU counts corresponding to Figure 4a
HeLa-Mtb	DMSO	H89	97i	GSK1379738A	GSK1379760A	GSK507358A	GW284543A	GW296115X	GW301888X	GW412617A	GW557777X	GW560116X	GW694077X	SB-284851-BT
replicate 1	22542.5	1262.5	6687.5	232.5	12.5	282.5	1540	6750	7500	0	1462.5	145	287.5	1400
replicate 2	567969	762.5	11312.5	52.5	668.75	120	187.5	87500	62187.5	362.5	19812.5	1387.5	43.75	3900
replicate 3	172656	2037.5	8343.75	3500	2650	1962.5	1212.5	51562.5	39218.8	671.25	9687.5	602.5	5500	45625
Average CFU counts corresponding to Figure 4b
MelJuSo-Mtb	DMSO	H89	97i	GSK1379722A	GSK1440913A	GSK2296823A	GSK2297542A	GSK2333389A	GSK2334006A	GSK2342769A	GSK2358994A	GSK2373723A	GW560109X	GW576924A	GW635815X	GW681170A	GW683134A	GW697465A	SB-684387-B
replicate 1	3241.67	2700	1425	2150	2250	2275	1875	2550	2400	1575	1775	2650	2000	1162.5	1825	3000	2825	2500	1825
replicate 2	46375	13000	17125	50800	68125	9750	28250	52825	68937.5	15662.5	32562.5	43562.5	8625	54625	18025	7025	35975	32750	69737.5
replicate 3	41562.5	37750	23312.5	16762.5	42812.5	37187.5	35875	23312.5	25562.5	33687.5	23875	29375	4112.5	22187.5	14125	19562.5	10437.5	22875	36375
Average CFU counts corresponding to Figure 4g
M1-Stm	DMSO	H89	97i	GSK1379738A	GSK1379760A	GSK507358A	GW284543A	GW296115X	GW301888X	GW412617A	GW557777X	GW560116X	GW694077X	SB-284851-BT
donor 1	19000	3525	1525	1262.5	2750	1643.75	827.5	29687.5	10593.8	3550	13812.5	5362.5	15000	2325
donor 2	79843.8	5750	135	346.25	1400	5250	542.5	159375	46875	230	62968.8	207.917	7906.25	986.25
donor 3	75625	3625	96.25	222.5	1750	937.5	947.5	128125	18562.5	137.5	59375	285	15125	552.5
donor 4	45468.8	11562.5	25000	135	363.75	262.5	317.5	93750	52031.2	152.5	5062.5	445	3212.5	2725
donor 5	37969	4125	8250	78	1338	58	70	66094	28974	23	68	56	249	11438
M2-Stm	DMSO	H89	97i	GSK1379738A	GSK1379760A	GSK507358A	GW284543A	GW296115X	GW301888X	GW412617A	GW557777X	GW560116X	GW694077X	SB-284851-BT
donor 1	7531.25	1412.5	590	560	663.75	587.5	577.5	11531.2	1262.5	205	5250	1075	1222.5	975
donor 2	59687.5	6062.5	482.5	2983.33	2666.67	4158.33	457.5	125000	53437.5	352.5	41250	152.5	12812.5	5812.5
donor 3	58750	4187.5	337.5	447.5	1825	873.75	413.75	159375	41875	160	50937.5	150	8593.75	1007.5
donor 4	27187.5	685	1930	95	290	105	205	43125	22000	80	185	240	2962.5	78.3333
donor 5	22500	340	20	18750	21250	12000	12500	16125	26250	9500	6500	9000	5750	750
Average CFU counts corresponding to Figure 4i
M1-Mtb	DMSO	H89	97i	GSK1379722A	GSK1440913A	GSK2296823A	GSK2297542A	GSK2333389A	GSK2334006A	GSK2342769A	GSK2358994A	GSK2373723A	GW560109X	GW576924A	GW635815X	GW681170A	GW683134A	GW697465A	SB-684387-B
donor 1	21312.5	15500	12375	15750	30250	21562.5	32750	30875	21625	16500	35812.5	17937.5	12125	8125	23125	22812.5	25187.5	13400	31750
donor 2	140000	97500	121880	143130	136880	150630	157500	136250	185630	150630	101250	131880	103500	132500	117500	137500	95000	164380	141880
donor 3	155630	86250	49380	66940	117500	179380	253130	179380	162500	150000	178750	122500	34310	135000	66250	211250	60000	96250	187500
donor 4	55000	29250	37440	26190	65000	71880	88750	98750	66670	36380	73130	68750	10500	42690	31250	124380	24380	35940	79380
donor 5	68750	61875	50625	43125	82500	103750	104375	100000	139375	105000	73750	76250	23875	60000	58125	79375	missing	81250	83750
M2-Mtb	DMSO	H89	97i	GSK1379722A	GSK1440913A	GSK2296823A	GSK2297542A	GSK2333389A	GSK2334006A	GSK2342769A	GSK2358994A	GSK2373723A	GW560109X	GW576924A	GW635815X	GW681170A	GW683134A	GW697465A	SB-684387-B
donor 1	30560	22250	10630	24750	16000	64250	32560	40380	16630	23000	40630	20810	12750	13130	17310	31440	16380	13000	30130
donor 2	96250	98125	94375	68750	61375	82500	137500	90000	112500	55000	84375	63750	16187.5	52500	40000	120000	60000	87500	99375
donor 3	184380	67500	98750	146880	137500	96880	146880	151250	145000	185000	177500	150000	55630	140000	125000	153750	116880	91880	129380
donor 4	52500	23690	23500	11000	31940	46880	43560	33000	38000	38500	32750	28690	20310	39380	26880	23690	29190	55000	35500
donor 5	91875	98125	103125	103750	109375	105000	133750	111875	157500	110625	155000	98750	26062.5	69375	63750	92500	missing	65000	118750
